# Supplementary material for: The Impact of Pipe Material on the Diversity of Microbial Communities in Drinking Water Distribution Systems
Source: Front Microbiol. 2021 Dec 21;12:779016. doi: 10.3389/fmicb.2021.779016 (PMC8724538; doi:10.3389/fmicb.2021.779016)
Supplement: Supplementary file 1 [file Data_Sheet_1.CSV]

Pathway	AR_1_1-19-18	AR_1_10-25-17	AR_1_10-4-17	AR_1_11-15-17	AR_1_12-29-17	AR_1_12-6-17	AR_1_2-9-18	AR_1_4-20-18	AR_1_4-28-18	AR_1_4-6-18	AR_1_7-7-18	AR_1_8-22-17	AR_1_9-12-17	AR_2_1-26-18	AR_2_1-6-18	AR_2_10-10-17	AR_2_11-1-17	AR_2_11-21-17	AR_2_12-13-17	AR_2_2-16-18	AR_2_3-16-18	AR_2_4-13-18	AR_2_8-29-17	AR_2_8-30-18	AR_2_8-8-17	AR_2_9-19-17	AR_3_1-10-18	AR_3_10-18-17	AR_3_11-30-17	AR_3_11-8-17	AR_3_12-20-17	AR_3_2-2-18	AR_3_2-23-18	AR_3_3-23-18	AR_3_6-5-18	AR_3_8-15-17	AR_3_9-26-17	AR_3_9-5-17	AR_4_1-19-18	AR_4_10-25-17	AR_4_10-4-17	AR_4_11-15-17	AR_4_12-29-17	AR_4_12-6-17	AR_4_2-9-18	AR_4_3-6-18	AR_4_4-28-18	AR_4_4-6-18	AR_4_8-22-17
K00001	129518.87	152398.91	98780.42	65358.47	73418.67	73912.75	127948.31	140108.51	144818.4	77964.45	53208.18	113480.36	223059.82	140886.6	95390.78	56446.58	44596.19	40767.17	81884.68	121183.62	134626.24	62667.5	76642.6	92192.29	135613.3	189175.88	100698.99	65597.9	39202.69	48237.62	56776.24	158378.35	126233.87	106913.73	81098.51	107973.11	108107.86	133024.24	271206.11	171358.86	142761.23	174048.64	126481.24	195048.23	157755.14	185178.22	47176.19	90960.21	109986.62
K00002	0	0	0	0	0	0	0	0	0	0	0	0	0	0	0	0	0	0	0	0	0	0	0	0	0	0	0	0	0	0	0	0	0	0	0	0	0	0	0	0	0	0	0	0	0	4.5	0	0	0
K00003	64477.28	89904.83	53095.5	36888.22	46058.8	53672.8	61286.31	77151	90537.92	47630.08	61534.84	65356.93	112763.24	101044.7	58687.97	88443.22	55255.69	56425.7	99422.73	67901.69	85348.25	51076.76	75406.27	94886.7	118973.53	173242.39	74540.4	48038.12	79742.53	43136.43	63405.43	75510.32	74093.46	75145.4	86368.38	96067.41	71056.53	107676.2	99311.19	63323.11	55902.15	54882.89	56481.06	62881.24	62229.31	80215.7	53994.52	57834.96	64471.12
K00004	45025.94	48855	33763	20564.22	20680.83	19771	46701.06	48139.78	32052.58	25278.11	3172.36	41697.28	76498.33	37907.44	30418.44	3896.67	9361.61	7106.83	11968.33	42674.44	52551.17	14156.33	11699.11	8240.11	41471.22	25595.33	35960	26696.5	2090.28	11114.78	14713.83	68948.28	46833.78	40160.83	8826.11	27453.61	30785.78	28381.39	125659.61	79228.11	53139.31	82969.39	58445.06	92799.73	68409.56	81870.61	19653.78	39527.39	49572.28
K00005	528	867.5	904.5	271.5	322	332	738	803	1357.5	595	203	398	1078.5	1411.5	465.5	406	616.5	475	815	907	1931	242	255	684	312.5	858	759	6392.5	243.5	86	1016	1478	837.5	635	490	78	82.5	157	1998	461	344.75	465	481	585	2430	2766	2220	2514	621
K00006	239	2766	3038	1080	425	1085	320	735	626	361	464	1759	4703	580	196	1140	1133	767	1105	185	18	297	2483	919	2503	3722	439	1056	2446	728	1269	202	577	145	841	705	3261	3043	0	0	10	6	31	0	14	78	129	121	91
K00007	7269	6709	3147	3012	4361	3894	3946	4802	7797	3220	10066	4776	7372	3642	5017	27345	5385	8498	10159	2850	3792	9964	18257	2307	26980	47802	6868	4373	7833	4944	6137	4646	6815	5746	11326	28088	8305	19883	1660	8457	5318	3609	5151	3189	1170	2623	3242	3065	2272
K00008	7419	8613	4798.5	4667	6964.5	7625	7178.5	10075.5	11445.5	6631.3	12102	6770	11490.5	5858	2345	3961.5	3485	2762.5	7432.5	1863	2457.5	2713	7713	12348	8707.5	21296.5	3945.66	4395	4722.5	3640.34	4540	2185	3467	2541	9852.5	8418	7098	14134.5	362.5	7370	8760	2160	1501.5	2479	1492.16	1865	1877	1141.5	2949.5
K00009	713	438	598.5	471	497	838	752	1109	679	428.2	682	152	342	532	157	1782	426	385	802	648	496	258	1628	1415	2352	3265.5	20	6309	54	72	50	54	421	150	452	85	181	82	30	64	305.75	27	105	165	313	217	445	175	23
K00010	8881.75	7163.25	6358.75	5397.25	4672	6246.25	6803	7426.58	3023.25	2673.5	1558.5	6589.17	14256.75	14719.83	8478.16	1592.67	5605	4528.5	8665.76	9903.91	8739.5	2511.66	1830.5	4805	4728.83	8533.5	10425.67	21931.08	4215.17	3101.58	8430.92	8706.83	7742.66	4334.33	2931.66	3486.5	5546.67	6471.5	3678.08	3692.25	1339.17	3711.75	10085.16	4114.51	4269	5085.33	5879.83	3942.91	5010.17
K00011	0	0	0	0	0	0	0	0	0	0	0	0	0	0	0	0	0	0	0	0	0	0	0	0	0	0	0	0	0	0	0	0	0	0	0	0	0	0	0	0	0	0	0	0	0	0	0	0	0
K00012	94615.28	121866.43	74189	49507.22	61535	67626.6	90682.81	108558.6	114501.94	64641.98	68145.77	87629.33	160003.74	139408.8	83139.17	70022.02	67269.69	59837.9	117459.53	99044.19	121202.25	57373.36	76732.77	122740.45	126926.43	176821.95	97631.13	69584.92	87251.03	54774.5	75093.03	112695.62	104381.56	93749	99366.38	92843.21	96694.03	128750	168834.19	103512.11	79349.9	96929.89	88267.06	110555.24	101489.64	128465.7	68666.52	81870.96	90272.12
K00013	64004.53	91334.08	55445.75	36883.47	46417.3	54108.05	61036.81	77304.25	89921.67	47610.88	60131.34	65473.93	116040.99	97461.2	56446.47	63481.22	53128.19	50067.7	93035.48	65747.94	85321.25	43547.76	63524.77	94734.7	97314.03	141249.39	73513.73	54581.37	79551.53	43625.35	63311.18	74471.32	73799.46	69920.9	84182.38	71907.41	71851.53	102790.2	99273.44	63333.36	55842.15	54867.14	56474.06	62837.24	62317.64	80290.7	54184.02	58033.71	64088.12
K00014	103837.32	133381	80064.66	54542.16	66185.79	72230.3	97049.43	118149.07	117930.42	69343.63	81960.23	101550.82	178994.9	143708.92	89844.85	100312.23	70287.74	68657.19	129475.21	105844.4	134090.43	71892.26	95674.99	123786.91	154743.3	214846.39	128671.4	83103.79	110197.26	63714.66	85775.26	127335.05	120302.35	111078.06	112542.61	119578.63	105168.42	155957.81	172370.91	114048.83	93156.44	102901.17	98306.34	118028.7	103771.26	135385.74	77076.25	88143.58	103940.51
K00015	19472.78	19612.13	8036.67	9707.72	16701	17532.8	18587.31	24895.6	22161.34	12889.28	20894.44	10281.6	19585.41	49358.53	23729.8	11294.72	19744.36	17547.7	42966.4	25076.52	37293.75	11667.42	15897.94	50382.62	22389.7	34596.36	16386.9	19455.79	29394.03	15369.26	25524.93	15933.49	18982.96	12605.54	22831.28	15166.91	21335.2	30413.03	32280.19	17319.61	13188.48	8645.89	17843.56	10834.74	21518.81	28364.2	33082.02	29994.46	26080.12
K00016	1278.78	1303.03	476.67	519.22	601.8	861	1127.06	1402	2241.19	1225.38	3188.64	505.95	1099.16	1168.93	730.1	5029.67	980.11	1080.5	1620.35	784.27	1121.83	2024.82	3322.44	4540.12	3127.05	8255.66	905.5	725.99	1366.28	447.11	674.33	602.94	1020.61	4071.69	7922.53	340.11	864.45	1122.23	295.94	6968.11	5926.23	2006.89	818.56	3368.24	427.56	710.12	679.94	409.21	1790.12
K00018	3348	6402.3	2370.5	1845.5	4576.5	7290.3	2837	6913.5	9458.35	6848.5	12398.75	6010.4	4650.5	11913.1	4788.7	9228.3	3350.5	5750.7	10495.3	8295	3751.67	8377.6	7226.5	17789	8295.9	16448.56	24559.73	4134.8	22773	7283.24	8512.1	10656.8	13205.6	16632.8	20529.6	5133.8	7979.5	16109.3	440.5	1038.5	2690	869.5	1713.5	1380	986.33	2213.33	4079.33	2482.5	2702.5
K00019	23958.38	27316.8	12299.66	11852.94	17310.16	16921.3	20367.87	24584.56	27833.01	13396.42	25042.72	17466.87	32550.57	34943.98	21767.58	43038.39	27132.13	25101.36	46033.37	17985.63	57478.76	18949.1	42732.38	39336.72	48958.75	98433.7	23318.4	17283.46	26859.81	17881.05	26596.26	19951.11	20550.91	16963.37	29838.41	41262.52	24787.47	49837.92	50415.97	30398.72	17393.71	16149.28	31573.62	14762.46	34885.87	41208.8	36787.64	33257.53	50470.06
K00020	86490.97	105083.58	62867.58	46845.19	56320.83	63001.75	80662.12	98136.63	113145.95	54550.89	67255.92	71312.89	141546.9	125885.87	78216.54	119968.34	72911.88	73605.33	128843.09	81503.96	136927.17	63759.99	112390.21	138874.98	161804.93	238487.55	81072.5	63335.9	83273.06	51210.14	83860.91	88512.72	79799.89	66226.48	86450.88	124869.22	86463.39	136372.96	148394.3	93078.47	79952.38	71334.53	90688.12	78726.97	97499.62	124770.06	92663.55	96425.35	101800.9
K00021	0	0	0	0	0	0	0	0	0	0	0	0	0	0	0	0	0	0	0	0	9	0	0	0	0	0	11	0	0	72	0	5	0	0	93	0	0	0	4	0	3	8	0	3	7	4.5	0	0	143
K00023	25920.44	30649.3	12226.66	12828.22	23881.83	26501.3	21783.31	32084.28	40212.18	24172.61	45923.61	23871.59	30549.74	51042.54	28033.64	43692.72	29568.52	31376.53	58118.04	32748.69	49443.59	32013.27	34926.27	65773.61	49987.53	98033.37	63411.9	17978.96	62726.03	28243.27	34009.43	34755.83	42135.13	43502.54	56948.8	46545.91	32222.19	68292.03	35974.36	21248.61	16306.15	11436.89	28366.56	13706.73	26062.81	32039.19	32482.86	33241.14	35209.78
K00024	39151.28	63511.83	35579	25045.22	34487.8	41174.8	36472.81	51666	64142.54	33403.18	57414.97	45063.93	73464.74	79296.2	40685.97	58387.22	51622.19	46384.7	90446.73	44238.19	60224.75	34434.76	56712.27	85205.95	77258.53	124082.39	54519.73	43792.12	78433.03	38230.1	55878.43	39986.82	47979.96	46247.4	70677.88	58191.91	55979.03	88543.7	38800.19	24259.11	30947.4	13750.89	28367.06	17748.24	30431.64	43441.7	50495.52	45396.96	42734.12
K00025	0	0	0	0	0	0	0	0	0	0	0	0	0	0	0	0	0	0	0	0	0	0	0	0	0	0	0	0	0	0	0	0	0	0	0	0	0	0	0	0	0	0	0	0	0	0	0	0	0
K00027	37146.5	46727.7	28459.5	22254	26184.8	29482	38080.5	42895.4	46310.96	25050.6	18099.27	29695.5	59330	41437.67	26532.67	13117.5	19673	17292.5	33872	31811.17	34624.5	14939.17	17473	28150.83	39558.5	50424.86	26359.5	30512	26004	18467.5	24949	41524.83	35445	34636.53	29289.93	23560	33427	32957.5	64068.5	42194	47857.25	42519.5	30557	47867.5	36930	45670.5	17722.5	26013	30341
K00029	44384.88	67870.3	36111.16	23933.44	33009.16	35791.3	37404.12	54381.56	66556.26	35849.72	68498.05	50821.12	81174.32	78673.65	44614.75	87473.64	48075.38	48075.86	89670.62	49346.55	61854.01	49972.77	75763.88	92914.55	92794.5	174755.06	80288.23	40652.96	87595.06	41041.97	53839.26	49678.19	60111.16	58876.95	87660.49	83540.52	58932.22	115098.92	41891.72	31368.72	26375.21	17070.78	34340.62	21082.96	29870.95	41252.05	43886.89	39938.28	43755.56
K00030	4891.68	5592.66	4752.34	3391	5080.34	9031.5	3488.5	4705.04	4834.3	3861.44	4803.06	3898.84	8428.16	13130.48	6558.49	4905.5	4891	5048.34	10348.37	6840.33	4245.82	3210.65	4701.66	13586.6	8377.66	6920.99	3369.5	2977.98	5059	2456.16	5922.5	3155.65	6849.66	3191.65	6977.97	1785	5687.34	5522.68	670.66	185.5	1009.34	81.5	1247	282.02	1169.17	2154.02	2743.32	1681.64	1801.18
K00031	67374.72	123331.13	76703	41611.44	49331.33	57276.8	65587.37	87242.88	105097.17	56453.39	75930.38	97882.21	159102.07	124188.14	69545.41	101225.89	67790.3	65305.53	122794.06	84252.63	95475.42	62777.59	89881.38	121139.06	135048.25	200684.22	101681.56	63778.62	108829.31	54077.72	73111.26	86830.1	89799.24	93327.03	110658.39	107696.52	92302.31	140156.09	105426.8	73733.22	66447.46	60508.78	63871.62	70053.47	66185.53	87355.81	60071.8	63194.85	73064.9
K00032	83	14	3	0	0	5	61	99	105	31	14	6	4	80	257	4	4	24	23	26	34	8	0	46	21	18	213	733	0	0	108	88	37	32	12	8	18	15	45	6858	5177	1876	287	1508	23	226	90	80	208
K00033	91714.84	114035.63	74544.67	49573.5	53715.67	59436.8	93459	110777.65	112015.26	62851.17	45944.49	87381.74	162743.33	109380.26	69566.86	24681.97	37129.5	34563.87	71088.83	94047.33	118959.66	41704.59	43851.33	72572.17	95936.56	90744.53	92625.4	64827.62	61319.67	44795.73	56921.27	125594.45	104516.09	90991.95	63308.74	63876.3	82594.84	97342.64	212608.16	133607.5	109674.09	132530	100894.16	144893.52	122187.33	140925.84	42300.49	69188.48	96293.51
K00034	5980	4944.5	3044	2342	2936	3734	4376	4839.5	3814.5	2265.5	2960.5	2762.5	8014	7439.33	5327	4289.5	3441.5	3223.5	8744.33	4155.5	13836.5	1806	5379.5	3380	6599	8789.83	5100.83	4495	3856.5	4207.17	8047.5	4532	5087.5	2633.5	3831.5	2435.5	3115.5	6502	6226.5	1020	3154.5	980	2079	1231	4336	9898.5	11032.5	9722	6027.5
K00035	6481.19	5314.75	2738.25	2496.97	3531.83	3930.75	4867.56	5381.53	3528.83	2395.61	2278.86	2713.28	7608.08	6770.94	4920.94	4935.17	3889.11	4056.33	9480.08	3859.69	11682.17	1920.33	6895.61	3575.11	7649.22	10241.83	4811	4078.75	4201.28	3324.03	6498.58	3671.28	4417.28	2688.33	3274.11	2697.11	3142.28	6982.89	5404.36	8707.86	9702.81	3304.64	5148.56	4658.23	3540.06	9654.11	11949.78	11646.64	7543.78
K00036	132787.53	147124.98	93659.75	65849.47	76040	81964.15	128035.81	149819.85	130944.04	81854.78	58352.85	112182.73	205628.99	149452.57	98302.04	58809.32	65254.69	60902.1	111722.58	124677.61	146688.58	58530.63	74263.27	92961.78	159258.33	159816.93	129488.53	91247.97	93807.03	64430.32	90202.38	176676.75	145220.16	121359.63	78830.81	113888.51	114752.53	144421.8	276689.44	181089.86	133324.65	177438.14	137133.56	195581.74	156235.14	187571.37	70207.19	100978.71	126259.62
K00038	50671	68684	47595	29333	26932	29312	53015	55838	56439	29628	6378	54265	108105	40699	31894	7524	12068	9398	16773	45568	61454	18574	16415	16226	44690	35331	37734	23830	5341	14485	17152	69409	50457	44695	17235	30469	37078	38051	133514	82114	74493	84514	64805	94037	75502	93337	36010	58060	56300
K00039	2534.25	1656.25	1366.75	580.25	587.5	1155.25	1420.5	1558.25	2241.75	1365	2662.5	1818	3154.75	3263.5	2730.5	26501	4146.5	7725	8015.75	1804.25	431	7740	14486.5	2489	25577.5	42125.5	2988	1275.25	3630	870.25	2711.75	2270	2214	4789.5	4342	25832	3512	9265	92.25	6868.25	5208.25	1885.25	302	1587	252	230.5	468.5	237.75	568
K00040	3190.88	4234	2374	2205.94	1906.66	2798	2979.37	2943.06	2619.41	1335.72	1324.22	1585.81	5314.91	5360.88	2893.88	1043.59	1768.97	2330.16	5181.91	3270.13	11019.09	1146.66	2258.22	2344.72	2337.69	2069.16	2445	7755	1625.81	2034.81	3952.66	2563.31	2537.81	1942.91	1522.47	464.22	964.31	1521.78	7737.97	985.72	2679.12	974.28	4143.12	4821.46	5052.87	11151.47	11989.81	9740.53	7060.56
K00041	8619.44	22145	14287.5	5868.22	5981.33	6282	6143.56	8519.78	12146.21	5297.11	11044.48	18955.78	29907.33	7598.44	5667.44	8748.67	8254.11	5338.33	10448.33	6042.44	2642.67	4822.33	9564.11	4699.36	10679.22	12423.83	3809.66	14195	8846.78	6408.12	6260.33	4342.78	9440.78	5623.33	13829.11	6443.11	10177.78	16826.89	787.11	604.11	1442.31	814.89	1015.56	2479.23	658.22	1677.11	3201.78	2879.89	2487.78
K00042	27701.19	30410.05	12393.24	11532.47	21281.33	21066.05	19965.56	34512.53	48804.43	28356.81	63460.86	28362.17	32738.07	47594.54	26849.64	40811.47	16102.1	23023.53	48435.87	33279.19	20059.67	37641.94	39758.1	57184.61	47068.11	92450.54	85557.4	25010.54	80073.78	34152.27	30334.18	38563.58	52348.88	53165.12	72995.22	50534.41	41396.27	88090.2	9968.36	13194.86	12167.57	8900.14	19204.06	10602.73	8844.56	15962.11	16258.78	16312.14	18782.28
K00043	0	0	0	0	0	0	0	0	0	0	0	0	0	0	0	0	0	0	0	0	0	0	0	0	0	0	0	0	0	0	0	0	0	0	0	0	0	0	0	0	0	0	0	0	0	0	0	0	0
K00045	2680.69	1424.25	1121.75	987.47	885.83	1389.25	1626.06	1811.03	760.08	925.11	261.61	586.78	2778.08	4806.94	2345.94	666.67	1808.61	1952.33	3044.08	3011.69	766.67	487.33	587.61	1587.11	1725.72	1034.83	3093	1854.25	1656.78	1144.03	2749.08	3311.78	2972.78	1518.83	1319.11	1121.11	1963.78	2703.89	461.36	265.36	1113.81	244.14	824.56	1984.23	397.56	579.61	1043.28	604.64	1650.78
K00046	30778.47	28525.58	11529.75	12542.19	20238.83	19292.75	21567.62	30469.13	45291.7	22733.89	51126.17	18589.56	29631.07	40439.37	25150.04	37220.84	16841.05	18440.83	38799.76	25081.46	19704.5	27427.32	36318.38	47255.48	42156.6	85872.66	42739.83	22960.57	45624.06	24937.98	23304.41	23083.22	34061.39	30197.15	53706.21	42516.72	30512.56	60316.79	10377.3	11578.47	13050.96	6810.03	13648.62	9724.47	7014.45	11297.73	11924.72	9804.35	16562.4
K00048	0	0	244	0	0	0	0	0	0	0	0	0	0	0	0	0	0	0	0	0	0	0	0	0	0	0	0	42	0	0	0	0	0	0	0	0	0	0	0	0	0	0	0	0	0	0	0	0	0
K00050	26238.03	32831.68	15167.91	14398.97	24655	28770.85	21755.56	33331.02	37675.69	21655.28	40583.52	22329.57	35226.9	47408.97	24691.51	46709.1	23664.6	27684.9	55413.18	25005.03	33348	25829.54	44320.43	54191.95	55749.01	101074.57	44118.63	23712	58854.61	26415.5	35067.61	25655.54	33799.15	28977.08	47421.81	47276.71	37191.27	67713.34	25015.86	12472.86	7450.82	8565.14	17859.9	8295.73	18908.06	23559.62	28454.44	24210.8	28895.95
K00051	91	375	137	99	103	102	121	92	110	54	69	218	204	1055	266	174	429	529	2424	328	1013	183	229	341	1217	345	153	378	469	357	154	223	159	616	250	244	284	191	579	195	787	119	341	281	915	1394	780	1220	1011
K00052	66177.78	93420.83	55194	38185.22	47100.8	54768.8	63373.31	79786.5	92275.92	48719.38	62020.84	67314.43	119893.24	99073.87	57496.47	65748.22	55263.19	50287.2	96751.9	66687.69	86595.25	44730.26	66470.27	95604.7	98669.53	139938.06	74947.73	55000.12	79800.03	43987.1	64102.93	75542.32	74208.46	71182.9	85571.38	72390.41	70615.53	104298.2	99606.69	63465.11	56205.4	55004.39	57269.56	62977.74	62940.97	81894.2	55504.52	58926.46	65594.62
K00053	65715.28	88842.83	52593	36818.22	46315.8	53728.8	62218.31	78406	90705.92	48184.88	61673.51	63651.93	111072.24	106684.03	61176.3	62273.22	52869.69	50208.7	95237.73	71226.02	86740.25	45487.09	60852.27	103507.37	94175.53	131558.89	74248.73	54223.12	77990.53	43757.1	63344.43	75661.99	75256.46	71288.07	85991.05	70814.41	70440.53	100055.2	101276.19	63397.11	57273.9	54968.89	56685.06	63069.24	62676.64	80779.2	54664.52	58292.96	64315.12
K00054	1153	2069	816	1216	1111	818	1773	1903	2089	956	393.33	277	2192	1408.67	531.67	185	2720	662	1249	1464.67	1647	1099.67	173	756.33	663	6331	325	246	311	200	544	366.33	355	779.33	1367.33	418	326	602	1851	6953	5382	2339	628	2094	2618	2835	2117	2581	883
K00055	25050.5	32928	22411.5	14054	12685.5	14052	26108	26880	27788.5	14270	2253	23773.5	50114.5	20693.5	15880.5	2198	5674	4290.5	7048	22983.5	30346	9056	5923	7110	21066	14392	18498	11054.5	1793	6136	9247.5	35719	25007.5	21969	7863	14271	16504.5	15117	68198.5	41246	29549.5	42375.5	32416.5	47716.5	38295	52004	25621	32620.5	29136.5
K00057	90032.78	128437.83	79659.5	53322.22	60181.3	69917.8	88432.81	105647	118686.92	62360.38	62486.67	90855.43	169517.24	119973.37	72825.64	67147.22	63493.19	56513.2	105839.73	90110.36	115723.75	53622.43	71421.27	102531.03	120252.53	162425.39	92703.73	67178.62	84073.03	52049.1	74076.93	109631.15	99516.46	93176.23	93066.71	87131.91	91637.53	121066.7	164573.69	105841.11	96068.9	97991.39	87489.56	111904.74	100213.64	126233.2	67127.52	78813.46	92473.62
K00058	130360.74	171327.62	99406.34	67304.94	83896.14	93087.1	115293.37	147937.24	172029.83	88858	140051.77	119232.45	219466.39	184967.88	113890.26	161864.19	107477.13	99607.24	194341.25	118779.79	110102.4	95545	160217.2	209486.67	205057.47	311979.08	121455.46	110022.22	148427.31	86109.44	122594.36	115948.21	131044.83	110678.67	172185.05	152737.32	139794.15	223545.08	107997.29	74334.72	85841.89	61856.78	69920.12	75371	70845.03	105927.84	86346.78	90184.81	76496.42
K00059	406001.37	527890.69	327471.92	225989.95	266280.76	301307.65	392766.35	477983.51	514892.83	277868.26	297732.35	373719.92	707784.25	536249.47	327775.47	277484.85	251456.66	224880.76	455088.83	389249.73	516930.74	228517.4	329041.55	474556.24	516628.1	668766.47	390669.18	307626.38	355253.05	229563.51	319401.85	462512.04	423771.49	360024.75	383897.91	367062	402363.22	545448.71	712585.74	466376.85	397060.65	410868.65	385929.6	469778.38	437532.67	547760.92	310559.82	362740.96	410601.02
K00060	9924.25	12210.25	6796.25	7326.25	12410.5	13429.25	9105.5	13636.25	10944.75	6589.5	10317.5	6511.5	12313.25	24824	10378.5	5234.5	17830	15967.5	32153.75	9801.75	4904.5	4903.5	10759.5	28847	15265	33601	9019.5	17734.75	25609.5	11364.25	18149.75	6224	9210.5	5946.5	11113.5	10962.5	14835	19313.5	1042.75	363.25	1639.5	279.25	1185.5	907	2177.5	5798.5	13769.5	10283.25	1426.5
K00064	18853.44	17415	7995	8651.72	12432.83	12672	15302.81	18101.78	15671.08	8391.11	16243.61	9207.03	21926.08	22629.44	13477.94	9641.92	8253.36	7226.83	20176.58	13875.69	14454.09	8936.83	13167.61	17849.11	10153.47	23299.33	8768.5	9238.5	11255.53	9789.7	11507.33	8336.03	13209.03	8550.08	15466.86	4632.11	9502.03	19182.39	4726.86	1011.61	4020.81	1099.39	1648.56	3038.23	3672.81	6234.19	5628.36	4748.64	6388.78
K00065	14382.44	25359	17001	7657.72	7859.33	9855	14920.81	19263.61	19590.96	10384.61	11550.48	20273.2	35640.58	33334.77	16407.6	13168.59	12934.36	10215.83	24202.59	20638.85	18208.92	10391.99	15527.11	30966.36	14192.8	20517.33	9551.5	15683.33	12068.7	6627.03	12544	12749.36	12529.19	12343.91	19687.52	6978.11	14440.2	19518.39	12174.19	8688.61	12769.23	4649.39	5961.22	7305.24	10373.64	19252.69	20106.36	19602.3	9692.45
K00066	1502	131	54	71	409	331	1230	1588	1428	1133	2212	7	62	7628	3995	173	1003	969	2865	4346	2666	2086	0	10718	76	22	1702	1689	1030	1068	1425	1538	1873	695	3215	62	2104	1009	2390	134	1547	340	435	430	1217	1423	1026	709	892
K00067	47057.28	98412.63	57586	33793.22	42532.3	52584.6	44021.06	65471.83	86388.65	41962.38	64415.21	72385.75	118899.99	95862.13	48832.33	78098.94	62899.94	56501.9	115273.29	52789.1	56987.5	41712.52	73407.27	103299.95	94213.51	147264.59	63038.63	57286.25	98476.45	44876.09	66381.2	48033.7	60782.97	60793.28	96157.89	70719.71	69885.95	112586	34303.27	31809.61	37371.82	16754.39	28478.72	19982.25	26910.72	39935.28	52572.1	48346.87	43281.29
K00068	0	0	0	0	0	0	0	0	0	2.2	0	0	0	0	0	0	0	0	0	0	0	0	0	0	0	0	0	0	0	0	0	0	0	0	0	0	0	0	0	0	0	0	0	0	0	0	0	0	0
K00073	0	0	0	0	0	0	0	5	0	0	0	0	0	9	11	12	19	0	20	11	0	7	83	33	64	48	0	0	0	0	0	0	0	17	0	0	0	0	0	0	0	0	0	0	0	0	0	0	0
K00074	96874.01	167163.25	106781.91	58043.63	64898.12	70271.05	95225.49	118330.37	143024.43	72281.64	88283.94	130701.43	230062.48	149335.2	90352.3	142741.23	82714.35	77039.52	142016.78	106605.6	121534.1	80489.6	131757.1	134613.35	191644.19	301446.36	109316.23	78376.71	107939.37	62275.86	84670.67	117717.33	111368.47	112254.89	132046.89	158028.24	122154.03	184407.2	172109.94	106498.19	87320.08	101851.81	96895.74	118403.42	102870.82	127830.52	65975.2	79095.06	97775.62
K00075	64446.28	93810.83	56197	38226.22	46708.8	54365.8	61743.31	77931	90035.92	47659.88	60104.84	65842.93	117827.24	99373.7	57065.97	63494.22	56735.69	51123.7	97639.73	67049.69	86495.25	44443.76	63540.27	95101.7	97725.53	140855.89	74043.73	55172.12	81044.53	44578.1	64297.43	74913.32	73867.46	70573.4	84664.38	72242.41	72472.53	103053.2	100146.19	63959.11	57154.9	55081.89	57000.06	63291.24	63245.64	81749.7	55073.52	59405.96	65588.12
K00076	24280.5	32344	22724.5	13719	12393.5	13493	25366	26399	26940.5	14055	2257	25093.5	50317.5	21696.5	16414.5	2454	5746.5	4917.5	8212	23304.5	27890.5	8760	6400.5	7021	21184.5	14070.5	19331	11492.5	2003	6825	8770.5	36854	25403.5	22012	7646	14663.5	17865.5	17197.5	63452.5	40845	36936	42026.5	29374.5	46786.5	35807	42504	9788	18190.5	25082.5
K00077	81815.57	118476.85	68025.74	44251.41	64717.99	66515.85	72640.18	89438.59	101504.95	53372.53	77584.47	87899.13	153704.73	117027.87	72950.57	110176.11	59365.82	58648.89	121381.33	74291.42	106963.18	60552.05	111730.82	110152.98	141977.45	269091.26	68911.3	71976.84	77434.34	53597.39	69559.44	71760.09	79323.04	65036.73	105305.69	115675.43	98147.33	153502.78	130773.08	86952.58	73248.94	67205.42	75345.68	74272.19	84800.68	104562.16	71042.67	84722.92	93070.84
K00082	202	454	296	83	120	128	231	300	215	116	160	558	825	560	398	1624	610	745	1736	221	187	130	2448	504	3538	1279	637	1015	821	351	849	345	323	156	185	874	537	1533	56	25	947	31	701	44	52	1024	643	428	737
K00086	22376	23870.2	16372	10004	10260.8	9752	23141	23794.4	16069.2	12466.4	3078.2	19886	36595	18504	14979	1806	4235	3333	5509	21136	25597	7022	5532	3980	20142	12355	17324	10058	915	5404	6814	33602	23049	20061.2	4664.6	13450	15111	13568	61514	39409	26219	41285	27940	45340	33309	38648	5478	15056	22742
K00087	0	0	0	0	0	0	0	0	14.88	0	194.37	0	0	0	0	2	0	0	0	0	0	0	0	2.25	0	0	0	0	0	0	0	0	0	0	0	0	0	0	0	0	0	0	0	0	0	0	0	0	0
K00088	114150.28	157857.83	101169	66840.22	73292.8	83672.8	114086.31	133822	146454.8	77520.88	67320.21	114543.93	215909.24	139301.7	88601.97	68810.22	67895.69	60831.7	110070.73	113117.69	140702.25	62926.76	76307.27	113238.95	139758.53	175614.89	110462.73	79451.12	84274.53	58603.1	80651.43	143551.32	125048.46	114721.4	101988.38	102079.41	110028.53	140009.2	225529.19	145038.11	130257.9	138960.89	115199.06	156766.24	133636.64	161544.7	67418.52	90939.96	114289.12
K00090	7676	7951	3675.33	4192.5	7290	9335	4362.5	5355	10856	5067	11467.5	7041.83	9295.83	5517	6368.5	30734.5	7903.33	11403.5	13891.33	3820.5	7172	10515.17	19930.33	2615	31501.33	50747.53	8277	11930.83	8890.5	5866	9424.5	6180.5	8561.5	6881.33	14287.17	28742	8907.33	21273.67	2034.5	8726.5	6303.42	3704.5	6460.5	3450	2063.5	4389	5350	4532.5	5954.5
K00091	63030.84	74736.13	48533.67	32161.5	36146.67	40126.8	62839.5	70951.32	49977.51	36208.17	14808.74	60771.57	111915.83	59616.93	41499.2	21515.8	25514	22004.37	45291.82	52748.67	87837.33	20620.43	34624.83	32039.67	65884.23	68476.53	48531.9	40943.79	33823.5	26542.9	40647.6	78589.12	60277.43	50293.62	24105.08	41016.8	54790.17	64467.14	158698.83	102565	89958.17	95737.5	76868	100014.51	90238	99433.84	35396.49	51703.32	90410.84
K00094	0	0	0	0	0	0	0	0	0	0	0	0	0	0	0	0	0	0	0	0	0	0	0	0	0	0	0	0	0	0	0	0	0	0	0	0	0	0	0	0	0	0	0	0	0	0	0	0	0
K00096	18	198	83	39	21	46	18	15.33	26	0	14	330.67	319	284.33	143.66	1783.67	307	394	884.01	153.66	13	77.66	1644	553.5	2384.33	3259	61.67	59.33	59.67	66.33	34.67	73.33	32.66	68.33	187.16	80	176.67	84	102.33	7	14.67	2	20.66	14.01	42	87.83	10.33	12.66	24.67
K00097	39623.78	60312.63	32952.33	24045.72	32962	38599.3	34529.31	52341.1	60480.59	34092.28	59679.02	45113.26	70182.07	83256.7	42246.47	57507.22	47653.52	45999.2	88536.06	49844.69	59712.75	39005.43	55452.6	90993.95	76384.86	125857.56	78365.23	49236.95	93305.03	40620.6	57009.93	47209.82	57438.96	52368.53	75852.95	59463.91	54480.86	95790.37	38880.69	23909.11	19142.32	14552.39	32258.56	17412.74	28651.64	41342.2	48564.52	41386.46	40684.62
K00098	5229.69	3756.25	2067.75	1699.47	2648.33	3204.25	4136.56	4997.53	3210.33	2452.61	2448.86	1863.78	5758.08	3128.44	2600.44	3779.67	2476.11	1889.33	5396.58	1868.69	5323.67	1407.83	5525.11	3751.11	4679.22	8182.83	3520	7914.75	3508.78	1776.03	3571.08	2588.28	3119.78	2120.83	2999.11	1726.11	2714.78	5462.89	1838.36	6992.36	5930.56	2128.14	1618.56	3371.23	2389.56	3066.61	2527.28	1615.64	3825.78
K00099	63402.03	91967.58	55523.25	37454.97	45472.3	53491.55	60542.81	76801.75	90039.17	47506.88	60084.01	65181.93	115829.49	96866.53	56279.8	63278.22	54919.19	49970.7	95373.98	65354.77	86096.25	43829.09	63300.77	94868.37	97486.03	134960.39	73497.73	54642.87	80004.53	43708.85	63263.68	74423.99	73550.46	69872.57	84102.05	71669.41	72011.53	102208.2	99802.94	63493.86	56610.65	54963.64	56819.06	63051.24	62922.64	81487.2	55011.02	59274.21	65107.12
K00100	141294.94	133391.5	83186	58918.72	71118.83	79898	127623.06	144115.78	116867.96	80353.11	64874.23	99226.78	197997.83	149893.44	103010.94	81646.67	53829.11	51866.33	114807.33	120074.94	132698.67	63854.83	97553.11	117682.86	142697.22	179161.05	127217	61563	75673.28	55365.95	81053.33	155027.28	134445.78	111837.83	94380.11	92814.11	102394.28	141404.39	218328.11	127105.11	115311.56	133328.89	112260.56	148966.23	129667.06	166036.61	66725.28	92254.89	106218.28
K00101	53364.32	59805	36041.5	27402.66	32417.49	33770	46894.18	52629.34	56219.24	28755.33	29630.58	41558.34	81724.99	66045.65	42205.82	42727.01	35172.33	31775.99	56168.32	46603.82	67597.68	28658.49	45847.33	48920.83	70887.16	114783.32	45730.5	35832	30775.84	27580.68	37644.49	57468.84	51310.84	40627.99	42321.83	61016.83	46912.34	71862.17	96890.83	68065.83	66559.93	54893.17	52448.18	62039.69	59609.85	72165.66	38969.17	47252.17	60152.84
K00102	26142.88	32094.5	15786.83	13384.94	21689.66	20129.5	22527.87	27240.06	33235.41	16433.22	31376.22	18468.64	37387.24	32536.88	20604.88	42904.09	18503.3	18666.66	42408.24	17039.63	31391.59	20815.83	44737.05	34869.22	44832.02	113864.33	24764	16270.83	27258.81	16913.81	24658.66	18807.81	19810.81	19364.74	36457.64	45191.72	29577.14	58238.45	18978.47	12043.72	11986.54	7921.78	19292.62	14059.96	16934.37	25268.97	25408.81	24844.53	21903.06
K00103	632	644	88	453	903	578	781	714	193	257	78	87	406	66	13	109	358	242	88	83	148	158	0	32	3	5599	43	80	55	99	181	32	7	45	208	397	149	587	22	17	63	7	8	0	28	23	24	9	6
K00104	83323.53	119807.78	76355.25	46700.97	54181.6	60066.05	82901.06	98290.15	109536.39	61207.28	69701.77	92144.68	165093.24	103204.7	65291.47	64788.47	44305.94	41277.2	81749.73	80143.19	101220.5	51411.26	74494.77	86072.7	111669.78	166874.53	87240.4	52964.87	65882.28	44672.6	55671.68	103554.57	90512.21	88073.85	92064.73	88037.91	91454.28	126588.7	157221.69	102446.86	92210.65	96227.64	81700.56	108633.24	95403.06	111397.45	40718.27	57831.46	87949.62
K00105	0	0	0	0	0	0	0	0	0	0	0	0	0	0	0	0	0	0	0	0	0	0	0	0	0	0	0	0	0	0	0	0	0	0	0	0	0	0	0	0	0	0	0	0	0	0	0	0	0
K00106	0	0	0	0	0	0	0	0	0	0	0	0	0	0	0	0	0	0	0	0	0	0	0	0	0	0	0	0	0	0	0	0	0	0	0	0	0	0	0	0	0	0	0	0	0	0	0	0	0
K00108	95151.32	117565.5	70549.33	42216.66	52972.49	50094	89116.43	99990.84	96570.99	56484.33	58068.91	87697.42	162958.07	153667.99	93683.99	70561.76	49578.41	41549.49	97843.57	106779.24	112707.26	61519.83	79954.66	141165.16	107151.24	181318.52	77226.33	58580.83	46726.59	42433.43	55225.49	103355.42	89971.09	76532.9	91817.58	81976.83	89198.92	118021.34	183562.08	104839.33	88421.35	99614.67	92814.18	112658.69	102525.26	129704.58	69448.59	85492.42	96062.84
K00109	0	0	0	0	0	0	0	0	0	0	0	0	0	0	0	0	0	0	0	0	0	0	0	0	0	0	0	0	0	0	0	0	0	0	0	0	0	0	0	0	0	0	0	0	0	0	0	0	0
K00111	91060.78	123770.13	78574	51204.72	57006.5	64281.3	86320.81	97072.67	105464.32	54995.68	49407.84	90691.26	173782.74	96500.87	66145.81	62629.55	47326.19	42763.7	79518.22	78080.03	127925.25	45188.6	69642.27	65936.7	112732.7	152722.03	69834.56	60365.79	44921.86	41275.94	60015.26	100557.99	89346.3	72449.37	70943.12	82428.41	82288.86	111163.7	180355.36	120286.61	99699.73	104180.39	95256.4	113853.23	111047.14	129628.37	58574.19	74846.8	107403.45
K00112	0	0	0	0	13	0	25	11.4	117.48	19.4	263.57	0	0	0	0	0	0	0	0	0	0	0	0	2.25	0	0	0	0	0	0	0	0	0	0	0	0	0	0	0	0	0	0	0	0	0	0	0	0	0
K00113	2040	3168	1058	1014	1039	1334	1910	2411.4	2171.48	1501.4	3006.9	772	2163	8135.67	4129.67	2571	1374	1164	3123	4690.67	2204.67	2289.67	456	11758.58	1106	1198	1436	1659	1836	1488	1728	1385.33	2393	1015.33	3862.33	241	2687	1910	2448	97	1529	113	294	355	1043	2537.33	4012.33	2253	315
K00114	16461.63	19250.05	9269.08	10988.19	26524.16	42189.55	16942.37	21275.81	19955.01	18736.72	13964.47	15129.54	22708.49	18152.98	13412.58	29573.39	19421.3	21348.36	37334.29	12313.38	56269.43	8593.93	22476.55	20939.22	36399.92	39591.53	14983.4	12172.38	13639.81	7231.96	28849.51	13016.61	12547.41	11850.04	21425.74	8925.02	13105.64	26069.25	41885.72	21581.47	10218.79	13155.03	37832.12	16316.46	29839.87	35186.13	34704.97	30097.78	53588.56
K00116	33394.25	46330.55	33143.25	19145.25	18321	21839.55	33872.75	38348.25	47847.85	21221	10287.75	33494.15	70891	35312.6	24138.2	11609.05	14130.75	11002.2	19714.3	32580.5	34645.25	15562.6	17052	28246	35486.65	27531.2	25108.73	35412.05	9918.25	12134.07	15822.35	40382.55	33904.35	27581.55	20484.85	20920.3	28833.25	34126.3	67192	49417.25	48235.5	45032.75	32153.5	50494.5	38816.08	44228.75	10272.75	19542.5	29790.5
K00117	26417.53	22394.08	13942.92	13197.97	17912.5	24520.25	20432.56	26141.85	25290.49	16586.28	22368.19	11658.45	26206.41	19047.43	12735.1	35866.17	15660.11	16803	25989.6	11396.52	11709.33	14625.82	26300.94	19093.62	40367.05	59216.02	13981.66	22782.24	16655.78	10638.87	19254.08	14463.44	17423.61	11593.49	19350.43	30330.61	14081.45	25143.73	7524.69	1639.36	3544.48	1465.14	6934.56	3221.24	6666.72	11061.62	18302.44	16382.96	6621.12
K00118	50	0	35	68	35	70	40	32	622	131	809	19	80	1276.33	1931.5	32	125	220	1883.83	907.5	8462	83	230.5	171	205	639.83	1864.83	1050	635	2306.67	4770	1591.5	1822.5	330	392	134	86	244.5	4367	625	862	518	946	774	3262.5	3968	2648	2147	2349
K00121	156808.63	185466.25	119806.58	78321.19	86268.66	85566.75	154388.62	170102.81	163104.04	93184.22	61617.17	145314.39	273693.74	174021.55	117619.05	59098.84	60607.55	54807.16	104683.24	150209.8	180955.34	74559.5	83020.05	106582.3	161563.27	209314.69	146660.33	86545.58	66475.56	65740.15	80769.91	209980.89	163882.06	143286.82	94131.72	128358.72	130690.39	165612.45	347055.47	223414.47	200507.29	219650.53	165784.62	247923.96	198255.45	247333.72	89296.56	133966.53	150908.06
K00122	29795.44	40842.8	26145.5	17490.72	21486.33	22906.8	31293.06	33572.78	37152.18	19794.61	10379.36	33165.68	62078.83	29576.87	21677.64	12473.47	12444.61	11159.03	23502.96	27593.94	53066.84	12866.93	19031.11	14888.61	36083.12	51447.86	28043.9	19376.8	10570.28	12476.85	18488.43	40468.08	30188.38	27487.13	19549.71	26027.91	27516.78	38421.69	84316.61	52237.61	41635.56	49781.39	48116.06	56099.23	51676.23	55409.44	15794.11	25181.39	51541.78
K00123	57600.35	69585.38	29954.58	29752.63	58893.09	59696.15	43660.24	59813.19	79236.24	41721.01	89623.26	48966.65	75275.06	85440.88	47734.52	71465.58	48812.6	47394.09	99964.98	41859.84	85049.35	44807.45	82847.93	90567.95	93176.07	220467.92	70865.7	54696.3	89969.12	55046.91	60638.87	42263.18	60030.75	47389.94	106348.1	86197.84	78703.45	144004.14	73524.52	41444.19	42946.25	23948.31	50863.24	25843.93	52424.91	57878.94	57594.77	54471.63	83581.96
K00124	31172.57	39788.55	18516.91	16267.41	29137.79	31369.35	23678.18	32348.19	43823.32	24030.43	51993.5	28295.3	44720.4	45159.85	27909.22	49924.11	24264.49	26670.89	53342.33	26698.57	54174.18	31134.03	50272.49	54925.58	56754.12	118954.56	45463.3	24999.51	50044.84	29130.56	31438.44	26703.44	37762.54	33461.45	63497.47	53334.43	44510.5	85338.61	48791.08	29178.58	26795.77	15989.42	33549.68	18508.19	34429.85	37953.16	35607.67	33560.92	55244.84
K00125	0	0	0	0	13	0	25	11.4	52.6	10.4	41.2	0	0	0	0	0	0	0	0	0	0	0	0	0	0	0	0	0	0	0	0	0	0	0	0	0	0	0	0	0	0	0	0	0	0	9	0	0	0
K00126	15933.69	18302.55	9541.25	8130.97	12107.33	15218.55	12879.56	15308.53	15526.43	9549.11	15444.86	10258.18	22408.08	16387.04	11614.14	11586.47	10469.11	9077.03	19958.38	10937.69	26531.34	7787.93	15305.61	23333.11	16186.12	24215.03	9554.4	11026.55	13265.28	9072.93	15437.18	10293.58	12975.88	7386.13	18293.71	7777.41	15494.78	25648.19	25235.86	16999.86	11405.31	8086.64	17408.06	9743.23	17425.56	22123.44	24067.61	22755.14	25782.78
K00127	23962.57	32563.35	15332.58	12559.41	24184.99	26608.35	19662.18	27230.59	37059.32	21103.83	41749.7	23768.97	37105.07	43434.52	24772.72	48353.11	21130.16	24036.89	48725.67	24785.57	53896.18	28106.36	44177.16	52507.58	53991.79	112574.56	42555.3	20440.18	44684.84	23275.56	27000.44	23766.44	30818.54	30681.42	52806.2	50002.43	36882.17	71908.94	48523.08	28404.58	16899.1	15636.42	33263.68	17831.19	33874.18	37363.16	34198.67	31913.92	53080.84
K00128	288829.26	391539.16	260117.5	164348.04	163219.15	180921.5	290107.42	319354.1	318956.76	177803.81	111914.54	304450.46	571154.13	289715.57	203727.41	182600.69	139043.93	127050.65	208718.51	262783.75	330308.68	139140.14	192592.09	169829.03	375111.36	413702.67	223769.16	175470.64	120718.46	114544.3	157763.81	370359.77	288820.62	258681.28	168653.74	281388.77	250811.46	313141.75	633110.93	413798.27	378531.85	402065.73	308766.92	453879.63	365788.08	440270.12	155053.11	238775.37	308740.14
K00129	22376	23854	16372	10004	10246	9752	23112	23782	15786	12421	1356	19886	36595	18504	14979	1806	4235	3333	5509	21136	25597	7022	5532	3901	20142	12355	17324	10058	915	5404	6814	33602	23049	19975	4270	13450	15111	13568	61514	39409	26219	41285	27940	45340	33309	38648	5478	15056	22742
K00130	95136.69	111594.75	76963.25	47872.47	45552.83	46732.25	99023.06	104030.03	81934.21	55292.11	13295.73	93240.78	174121.08	86686.94	67035.94	11571.67	22010.61	18114.83	30617.58	92911.19	152875.67	33158.33	24951.11	36380.86	84729.22	54939.19	78277.5	55083.25	9447.28	27189.03	34675.08	141430.28	100426.28	85189.33	28209.61	59275.11	72059.78	70178.89	300253.36	189459.86	123458.56	182879.14	144933.06	194102.73	169608.56	180420.11	34463.28	72266.64	147749.28
K00131	4198	3613	1275	2748	5721	7055	3783	7001	4910.5	3159.2	3849	1918	2373	12217	5567	2297	7271	7123	16233	4728	944	1514.5	3916	11556	8573	4040	5113	8608	16369	6435	11025	3916	5453	2066	3190.5	4058	6598	7029	33	49	59	71	567	273	77	1795	8303	6411	41
K00132	0	0	0	0	13	0	25	11.4	67.48	10.4	235.57	0	0	0	0	0	0	0	0	0	0	0	0	2.25	0	0	0	0	0	0	0	0	0	0	0	0	0	0	0	0	0	0	0	0	0	0	0	0	0
K00133	71046.47	98192.08	58222.25	40443.69	50385.13	58580.55	68286.12	86956.03	97797.25	52870.49	66205.45	67777.96	122894.57	109130.14	62709.91	67417.64	60677.55	53981.53	105924.56	72283.13	89739.67	48075.09	69198.38	110152.31	102302.5	149742.72	77351.23	57668.37	85009.56	46977.38	68514.51	77631.35	77443.99	73121.98	91010.24	73552.02	76420.56	108911.09	102437.8	64234.47	59519.96	55497.03	58419.12	65348.47	64318.95	83944.56	57275.55	60875.35	68407.4
K00134	113763.47	151479.28	95396.25	61621.69	72735.93	82680.55	113106.37	136147.43	138064.08	82056.09	80673.02	118371.21	205940.32	160716.14	98033.91	74656.39	72851.3	65417.03	126327.81	125213.38	147604.42	68903.59	81552.88	130606.56	150561.75	174033.58	136634.06	82522.87	106890.31	63810.3	87876.51	156793.1	139307.74	128892.43	116710.59	105353.02	113209.31	150396.09	227050.55	144878.97	111350.71	139868.03	119850.62	158104.97	134879.53	165995.81	74271.8	96104.6	116200.9
K00135	103673.72	137936.63	86871.99	59166.94	69644.83	76110.8	97098.12	115183.38	144878.17	66864.89	75757.63	99844.45	194576.31	126957.64	82708.91	119062.64	70011.04	71501.53	121453.3	94692.38	146538.67	74154.1	110160.37	116741.56	168993.49	284257.73	118385.73	83015.11	85881.06	57350.47	84194.76	126854.35	110430.99	98509.77	104233.65	147046.52	101595.55	165992.6	192949.05	148330.72	118084.22	117237.28	118380.62	128321.47	120851.45	148285.56	81489.55	97764.6	122205.4
K00137	430.25	1056.25	640.75	492.25	339.5	464.25	525.5	642.25	522	205.5	214.25	590	1635.75	2386.5	698.5	201	382.5	616	764.75	1413.25	14202	316	341.5	569	449.5	369.5	164	1774.25	292	244.25	278.75	287	490	506.5	373	70	158	168	16160.25	9294.25	1218.25	4891.25	8444	2134	10167	6857.5	2500.5	2672.75	15550
K00138	43355.69	59591.05	38567.08	25561.97	27350.33	33573.55	39896.31	46934.53	61614.93	30049.11	30598.94	41694.76	83500.66	40509.71	29655.81	39285.22	19707.19	22143.53	37230.46	38967.11	56026.09	30532.77	35841.94	36300.44	61840.7	78602.06	54312.23	31253.38	37073.03	22479.52	27663.68	54748.66	50730.63	48494.54	44522.46	51552.41	40852.86	63845.36	87451.11	60160.86	48749.98	52096.64	51738.56	59011.23	52707.14	60949.19	28251.36	36599.39	54810.78
K00140	97191.57	113332.55	72605.91	48983.41	55002.49	57794.05	94970.18	105778.09	95805.34	60034.83	43549.66	89207.9	162695.4	110588.09	76204.69	76061.31	46248.49	48881.19	79683.2	97670.24	125898.51	57196.1	70199.49	73522.66	138078.72	177643.53	100291.4	60436.71	53300.34	41959.66	56115.34	132627.97	106569.94	99207.28	65182.1	112128.13	83307.5	114788.81	221821.58	154575.08	116070.02	139932.92	112702.18	157756.19	128303.68	150951.83	50483.34	78330.42	108450.84
K00141	603	1187	841	106	156	168	492	674	1973	828	2619	1790	1909	2626	2682	26252	3273	7064	7288	1435	3764	7715	14254	1809	24576	42079	5279	1282	3559	711	2768	2594	925	4568	3742	25485	3231	9004	1620	8487	5506	3647	5090	3159	1075	2233	1965	1534	3584
K00145	67312.28	93845.83	56555.33	38012.22	47586.8	55527.8	63872.31	80972	93356.92	49664.88	63929.17	66949.26	119518.57	105975.37	61380.64	66236.22	54582.02	51251.7	98420.06	70445.36	87642.25	46522.1	67005.6	106675.03	98931.86	141849.56	75849.73	56387.45	82119.53	45344.1	65691.43	76473.65	76441.46	71931.06	89156.38	72457.41	75030.86	107039.87	101436.19	70351.11	62986.57	56991.89	57109.06	64724.24	63024.64	81452.2	55397.52	58893.96	65951.12
K00146	3665	4546	1828	2145.5	2229.5	2666	2740.25	1956	1956.5	600	588.25	1436.75	4326.75	2562.5	1023.5	968.75	2302.75	845.5	1176.25	1330.75	2736.25	824.5	1123.5	465	2629.25	824.5	1007	2021.5	295.75	549.75	728	1613.75	558.75	1230.75	721.75	784	614.25	1359	3970.25	496.5	2590.75	509.5	2755	1104	3438.25	10075.75	17115.75	13848.25	3737
K00147	65342.28	78930.33	45516.5	36758.22	49974.3	57434.8	61493.31	78881	86227.92	46688.18	57928.34	53820.93	96694.24	103962.7	59116.47	58794.72	54728.19	53995.7	104090.73	65972.19	86218.25	42269.26	61384.27	100421.2	102576.03	135207.89	76541.23	58968.62	91324.03	48273.6	70371.93	76128.32	75461.46	67869.4	77295.88	72987.91	72428.53	102378.2	99433.19	63342.11	56578.4	54363.89	56801.56	62572.24	62864.64	82633.7	61600.02	64472.46	65042.62
K00148	1483	1002.5	536.5	725	977.5	1526	1579	2301	2116	1689.5	1946.5	112	555	164	160.5	104.5	170.5	113	461	94.5	482	259.5	132	2215.5	166.5	108	855.5	849.5	282.5	163.5	649.5	593	245	276	772.5	45.5	159	144	34	61	260.5	49	220.5	187	368	105	388.5	120.5	303.5
K00150	135	5	0	0	104	2	20	25	7	46	7	5	4	51	0	0	119	65	25	16	62	18	14	26	22	18	114	7	58	12	57	19	17	12	16	13	10	10	21	327	163	9	5	41	0	20.5	17	7	0
K00151	3720	3310	1575.83	1387.5	2394	2470	3451.75	4265.5	3063	1812.5	2501.75	1894.58	4676.08	2740.5	2436.5	3556.25	1962.08	1347.5	5099.58	1643.75	5856.75	1493.67	5432.83	3122	3703.08	8003.67	4844	1662.33	3256.75	1497.25	3386	2398.25	1811.75	1769.08	2445.92	1148	2072.58	4641.67	2015.75	1776.5	1010.92	1963.5	5714	1961	2312.75	5608.75	6762.25	4212.75	4690
K00153	46397	56817	39588	24182	22804	23574	48403	50421	43076	26742	3906	46271	88713	38400	30835	4428	10137.5	8368	13270	43734	52687.5	16094	11974.5	11428	41266.5	26607.5	35769	22562	3100	12860	15240	68029	48136	42242	12275	28749.5	34483	32610.5	124618	80256	63131.5	83319	57209	92147	68620	79047	11533	31247	47952
K00154	32719.75	39449.25	24484.25	16056.75	16769.5	17216.75	32407	37526.75	34137.75	22273	18849	34967	57521.75	40150	25743.5	32498	19096.5	20701.5	31980.25	34289.25	56108	23849	27469	30936.5	51920.5	70635.86	49095	17426.75	32173	17358.75	20448.25	50930.5	39476.5	42457.5	26460	45573	29022.5	44481.5	87765.75	60284.25	55740.75	51909.75	45713.5	53637.5	51607.5	61522.5	27211.5	33098.25	51337.5
K00156	16530.69	25623.05	16862.08	11403.47	12060.33	16090.55	15327.81	18821.93	32986.28	10671.01	12268.89	13035.26	36813.66	25166.21	14997.31	12557.22	9435.69	8407.53	24794.46	14485.11	12141.42	11052.27	16970.44	35593.94	14275.7	26747.7	10623.9	17340.38	11583.53	9316.35	13743.18	8431.16	13771.13	11385.54	19536.96	7329.41	14612.36	24719.36	8194.11	10416.36	30521.98	4280.64	6723.56	6917.73	7021.31	9726.86	7867.03	8429.89	11742.78
K00158	0	0	0	0	13	78	136	117.4	221.85	113.9	362.95	0	0	0	49	0	0	0	79	0	0	0	0	0	0	0	12	0	0	0	0	0	0	0	94	0	0	0	15	35	17	22	37	71	0	29.5	0	32	248
K00161	59489.16	87178.83	52732.17	36328.66	43546.46	51470.8	58803.68	70138.06	67218.2	38034.6	33355.27	60053.41	112952.32	89538.75	51058.02	35979.81	55445.33	42224.36	83873.31	61540.49	75461.01	27507.42	42764.66	81559	75305.39	87672.52	50307.73	46395.79	51690.84	33306.91	58175.09	64950.96	57800.77	48032.31	46810.51	41053.63	57116.51	72704.81	89738.66	47523.33	51800.35	48678.67	52764.68	65830.7	57289.51	80876	59849.16	61792.49	51060.68
K00162	53919.16	82563.33	50920.67	32857.66	36919.96	42940.8	53608.68	61200.06	61155.2	33469.1	28550.44	58016.41	110018.32	77882.08	46055.85	33691.31	48546.83	35629.36	68518.31	56945.32	74665.01	25663.25	38870.66	68292.17	66949.89	83652.52	46105.23	38492.29	35186.34	26844.41	47382.59	62413.63	52754.77	45577.98	43030.68	37029.13	50413.51	65682.81	89832.66	47540.33	51856.85	48635.67	52330.18	65577.7	57319.51	79361	51963.66	55606.99	51066.18
K00163	55176.78	67168.33	38360	29095.72	37447	40302.5	49464.06	60644.27	71810.24	38160.78	52146.69	50597.61	89173.99	57817.6	40026.44	72843.5	27111.44	33936.5	58290.67	46784.11	64245.83	43465.33	60241.77	54425.12	93522.55	156987.19	62739.83	39579.99	50457.61	32259.95	38281.66	60964.61	59955.95	56591.49	62777.44	85591.61	52935.61	92184.4	89860.61	67228.61	55340.48	54759.89	51270.9	61102.73	56129.56	64111.29	29630.61	38643.05	57998.95
K00164	32638.22	51287.63	29880.5	18802.44	24897.83	29858.8	27894.37	39404.38	46579.17	25557.89	43317.88	38368.21	62567.57	60045.14	32373.91	53842.89	39348.3	36736.53	67955.06	36649.13	52893.42	30271.09	49037.38	67065.06	64153.75	116113.72	50057.73	33497.62	56823.81	28477.88	42800.26	35394.6	41546.24	37453.53	58195.39	51000.02	42599.31	75044.59	36695.8	29458.22	24560.46	14866.28	27311.12	19064.97	26990.2	36657.31	38242.3	33816.35	38157.4
K00166	5905	4854	2240.5	3196	3144.5	4044.5	5000.75	4878	6675	2805	4895.41	3056.75	5909.75	18293.67	8858.34	2436.25	5890.75	4292.5	9985.58	10410.59	14530.75	4268.34	2910	13734.16	6328.25	5907.33	4346.5	4338	4234.25	4059.42	6896	4730.41	5685.75	4043.91	6823.41	1557	3840.75	3832	10976.75	2074.5	5242.25	1432.5	5178	2373	6401.42	13124.25	16896.25	14062.75	5520
K00167	10103	8467	3515.5	5944	8865.5	11099.5	8783.75	11844	10818	5847	8102.08	4974.75	8282.75	30423	14411.67	4721.25	13142.75	11415.5	26195.58	14986.92	15472.75	5664.67	6743	25082.83	14837.25	9899.33	8880.5	12222	20603.25	10474.42	17909	8255.08	11032.75	5935.58	9571.08	5612	10438.75	10861	11003.75	2123.5	5301.25	1503.5	5740	2646	6478.42	14912.25	25199.25	20473.75	5561
K00169	12642	11157	3918	8637.5	17252.5	21488.5	11404.5	20997.5	14396.5	9631	11273.5	6430.5	7798.5	37017	16887	8401	22345	21836	49249	14350	2849	4928	13381	36175.5	28606	13680	13854.5	24188	50054	19730.5	33257	10679	16415.5	6354	10339.5	12883	20367	22284	84	147	177	213	1693	827	247	5729.5	25022	19403	146
K00170	12642	11157	3918	8637.5	17252.5	21488.5	11404.5	20997.5	14396.5	9631	11273.5	6430.5	7798.5	37017	16887	8401	22345	21836	49249	14350	2849	4928	13381	36175.5	28606	13680	13854.5	24188	50054	19730.5	33257	10679	16415.5	6354	10339.5	12883	20367	22284	84	147	177	213	1693	827	247	5729.5	25022	19403	146
K00171	4198	3613	1275	2748	5721	7055	3783	6966	4143	3042	3262	1918	2373	12455	5748	3831	7841	7587	16800	4864	950	1722	5715	11689	11588	5696	4658	8128	16808	6621	11104	3596	5474	2201	3072	4296	6968	7357	27	49	59	71	562	273	77	2105.5	8385	6557	41
K00172	8444	7544	2643	5889.5	11531.5	14433.5	7621.5	14031.5	10253.5	6589	8058.5	4512.5	5425.5	24809	11331	6116	15093	14713	33036	9633	1905	3424	9548	24715.5	20097	9688	9320.5	16304	33685	13315.5	22244	7149	10971.5	4305	7377.5	8828	13769	15255	57	98	118	142	1131	554	170	3941.5	16719	12992	105
K00174	44094.59	72001.68	46497.42	27880.75	27219.07	31411.25	47132.25	51731.77	63990.27	31718.27	31709.92	49672.92	97192.83	59707.49	34559.16	22117.75	31270.25	19339.17	39925.02	43118.33	47881.91	23749.99	29783.33	44418.51	46741.08	54770.33	29098.5	27047.24	24194.25	18753.83	24859.75	48183.91	40331.08	45340.51	50478.87	28504	45487.42	49525.84	70201.83	42356.25	43580.17	43439.75	33740	49558.51	41500.25	58041.26	28820.41	35357.32	38583.34
K00175	44094.59	72001.68	46497.42	27880.75	27219.07	31411.25	47132.25	51726.77	63980.27	31718.27	31697.92	49672.92	97192.83	59954.49	34751.16	23663.75	31859.25	19803.17	40512.02	43265.33	47887.91	23967.99	31665.33	44647.51	49820.08	56474.33	29222.5	27291.24	24633.25	18959.83	24950.75	48249.91	40361.08	45492.51	50588.87	28745	45857.42	49853.84	70201.83	42356.25	43580.17	43439.75	33740	49558.51	41500.25	58347.26	28902.41	35503.32	38583.34
K00176	398	1949.6	713	735	245.4	192	842	741.2	2646.36	878.6	6327.34	0	1528	913	273	3103	2303	534	812	818	13	2396	1250	3457	60	4711	277	152	1045	49	357	163	334	4398.6	10555.3	0	145	0	0	0	2	0	0	0	0	11.5	187	140	0
K00177	398	1949.6	713	735	245.4	192	842	741.2	2646.36	878.6	6337.34	0	1528	916	273	3101	2303	534	812	833	13	2396	1250	3471	60	4711	277	152	1045	49	357	168	344	4398.6	10577.3	0	145	0	0	0	2	0	0	0	0	11.5	187	140	0
K00179	4445	4959.4	1245.5	1291.5	1954.6	1317	3809.75	7387.3	10503.03	6790	17684.27	3574.25	2865.75	18051.5	9455.5	3353.25	3952.75	3171.5	10048.25	13032.75	8813.75	11284.5	1519.5	27453.75	297.75	5244	27976	2619	22267.75	7536.25	6181	10876.25	13239.75	18684.15	26129.45	3164	8182.25	13310	5170.75	10164.5	6979.25	5494.5	10117	5035	2762.75	4902.25	4732.25	3601.75	5322
K00180	4445	4959.4	1245.5	1291.5	1954.6	1317	3809.75	7392.3	10510.03	6790	17696.27	3574.25	2865.75	18051.5	9455.5	3353.25	3952.75	3171.5	10048.25	13032.75	8813.75	11302.5	1519.5	27477.75	297.75	5244	27976	2619	22267.75	7536.25	6181	10876.25	13239.75	18684.15	26129.45	3164	8182.25	13310	5170.75	10164.5	6979.25	5494.5	10117	5035	2762.75	4902.25	4732.25	3601.75	5322
K00184	6402.34	24274.63	17235.67	6770	5132.67	8591.8	7421.5	12023.82	21185.9	9757.67	16650.1	18763.57	31646.83	9574.26	4348.7	13763.8	10696.5	6748.37	11757.15	6452.17	3700.16	5088.43	16203.33	13761.92	21001.23	19866.86	3567.23	9386.29	13302	5476.57	8323.1	3454.12	6582.93	8633.12	19120.58	8014.8	13694.67	18860.14	800.83	644	2680.67	777	731	1045.01	866	2371.01	2770.16	2095.32	1858.34
K00185	6394.34	23995.63	17130.67	6750	5128.67	8583.8	7421.5	12016.82	21420.52	9788.67	16426.73	18481.57	31362.83	9260.93	4132.7	11316.8	9864.5	6127.37	11028.82	6298.17	3694.16	4830.93	13422.33	13542.67	15653.23	17671.53	3403.23	8374.29	12777	5181.57	8129.1	3374.12	6490.93	8457.12	19128.08	7056.8	13036.67	17409.14	800.83	619	1733.67	761	726	1022.01	861.33	2051.01	2688.16	1934.32	1239.34
K00186	0	0	0	0	0	0	0	0	0	0	0	0	0	0	0	0	0	0	0	0	0	0	0	0	0	0	0	0	0	0	0	0	0	0	0	0	0	0	0	0	0	0	0	0	0	4.5	0	0	0
K00187	0	0	0	0	0	0	0	0	0	0	0	0	0	0	0	0	0	0	0	0	0	0	0	0	0	0	0	0	0	0	0	0	0	0	0	0	0	0	0	0	0	0	0	0	0	4.5	0	0	0
K00188	0	0	0	0	0	0	0	0	0	0	0	0	0	0	0	0	0	0	0	0	0	0	0	0	0	0	0	0	0	0	0	0	0	0	0	0	0	0	0	0	0	0	0	0	0	4.5	0	0	0
K00192	0	0	0	0	0	0	0	0	0	0	0	0	0	0	0	0	0	0	0	0	0	0	0	0	0	0	0	0	0	0	0	0	0	0	0	0	0	0	0	0	0	0	0	0	0	4.5	0	0	0
K00193	0	0	0	0	0	0	0	0	0	0	0	0	0	0	0	0	0	0	0	0	0	0	0	0	0	0	0	0	0	0	0	0	0	0	0	0	0	0	0	0	0	0	0	0	0	4.5	0	0	0
K00194	0	0	0	0	0	0	0	0	14.88	2.2	194.37	0	0	0	0	0	0	0	0	0	0	0	0	2.25	0	0	0	0	0	0	0	0	0	0	0	0	0	0	0	0	0	0	0	0	0	4.5	0	0	0
K00195	0	0	0	0	0	0	0	0	0	0	0	0	0	0	0	0	0	0	0	0	0	0	0	0	0	0	0	0	0	0	0	0	0	0	0	0	0	0	0	0	0	0	0	0	0	4.5	0	0	0
K00196	0	0	0	0	0	0	0	10	14.88	2.2	194.37	0	0	0	0	0	0	0	0	0	0	0	0	2.25	0	0	0	0	0	0	0	0	0	0	0	0	0	0	0	0	0	0	0	0	0	18.5	0	0	0
K00197	0	16.2	0	0	1.8	0	4	1	41.48	2.2	1857.37	0	0	0	2.5	0	0	35	0	0	5	314	0	615.25	0	0	0	0	0	0	0	0	0	747.7	2124.6	0	0	0	0	0	0	0	0	0	0	4.5	0	0	0
K00198	0	32.4	0	0	29.6	0	58	29.8	407.04	60.2	4009.51	0	0	0	2.5	0	0	35	0	0	5	314	0	835.25	0	0	0	0	0	0	0	0	0	833.9	2682.7	0	0	0	0	0	0	0	0	0	0	7	0	0	0
K00200	9098.22	8566.13	3441.67	4473.94	8289.33	9898.3	5935.12	6956.38	8462.92	5463.89	9487.05	5631.13	9090.99	4822.97	5322.24	5560.14	5535.72	5402.53	10227.48	4678.21	20303.84	3769.25	4857.55	6494.73	10127.67	6655.69	5003.9	7808.29	6683.56	5991.29	8980.26	5726.02	8541.49	4146.12	9095.64	4859.52	6277.73	12161.42	18424.55	9511.72	3504.29	5428.28	13294.62	8333.47	11993.12	10214.39	6882.38	6174.6	21553.9
K00201	9098.22	8566.13	3441.67	4473.94	8289.33	9898.3	5935.12	6956.38	8462.92	5463.89	9487.05	5624.13	9084.99	4822.97	5322.24	5537.14	5535.72	5402.53	10227.48	4678.21	20258.17	3769.25	4735.55	6483.73	9927.67	6504.69	5003.9	7752.29	6683.56	5979.29	8980.26	5726.02	8541.49	4146.12	9095.64	4761.52	6218.73	12091.42	18259.55	9506.72	3491.29	5428.28	13291.62	8329.47	11945.12	9903.06	6736.05	6132.6	21536.9
K00202	9098.22	8566.13	3441.67	4473.94	8289.33	9898.3	5935.12	6956.38	8462.92	5463.89	9487.05	5624.13	9084.99	4822.97	5322.24	5537.14	5535.72	5402.53	10227.48	4678.21	20258.17	3769.25	4735.55	6483.73	9927.67	6504.69	5003.9	7752.29	6683.56	5979.29	8980.26	5726.02	8541.49	4146.12	9095.64	4761.52	6218.73	12091.42	18259.55	9506.72	3491.29	5428.28	13291.62	8329.47	11945.12	9907.56	6736.05	6132.6	21536.9
K00203	0	0	0	0	0	0	0	0	0	0	0	0	0	0	0	0	0	0	0	0	0	0	0	0	0	0	0	0	0	0	0	0	0	0	0	0	0	0	0	0	0	0	0	0	0	4.5	0	0	0
K00204	0	0	0	0	0	0	0	0	0	0	0	0	0	0	0	0	0	0	0	0	0	0	0	0	0	0	0	0	0	0	0	0	0	0	0	0	0	0	0	0	0	0	0	0	0	4.5	0	0	0
K00205	0	0	0	0	0	0	0	0	0	0	0	0	0	0	0	0	0	0	0	0	0	0	0	0	0	0	0	0	0	0	0	0	0	0	0	0	0	0	0	0	0	0	0	0	0	9	0	0	0
K00208	53458.47	77127.68	39156.25	29846.69	46355.83	53435.35	48002.37	69724.13	81013.27	46119.39	78261.13	52801.61	85159.82	110305.74	56793.61	72760.19	61411.8	56354.23	116867.11	64458.38	96757.59	49033.69	69973.88	126619.06	93224.15	166716.42	85614.13	54236.17	107732.31	50294.53	71694.11	57106.4	69452.84	65100.33	99516.99	70179.82	69899.31	120968.39	78957.55	42372.97	28864.71	23859.53	50758.62	26232.47	55042.7	62039.64	64854.13	59083.1	76493.9
K00209	194	175	191	63	116	120	231	296	199	113	183	276	541	520	420.5	756	372	595	1623.5	223.5	2215	92	1678.5	973	1469	942.5	1229.5	303	737	378	823	808.5	297.5	148	160	276	329	483.5	640	60	139	277	909	252	906.5	2184	1122	694	966
K00210	2287	1461.3	1139.5	1123	1191.5	2052.8	1996	2467	2291.6	1628.5	1708.5	230.4	1006	1637.6	756.7	192.3	931.5	324.2	735.8	813.5	297	391.1	307	2412.5	285.9	283.2	1867.9	814.3	941.5	570.9	1419.1	3833.8	1570.6	446.8	917.1	862.3	976	1731.8	21	14	63.5	0	51.5	31	86	174	490.5	314.5	1.5
K00211	0	0	0	0	0	0	0	3	8	4	0	0	0	0	0	0	0	0	0	0	0	0	0	0	0	0	0	0	0	0	0	0	0	0	0	0	0	0	0	0	0	0	0	0	0	0	0	0	0
K00213	91	380	137	99	103	102	139	159	173	90	97	218	204	1063	262	240	581	600	2471	380	1062	321	366	172	1828	1033	180	352	459	403	296	230	166	633	307	244	280	191	593	195	787	119	345	318	1036	1456	821	1287	1011
K00214	135	5	0	0	104	2	20	25	7	46	7	5	4	51	0	0	119	65	25	16	62	18	14	26	22	18	114	7	58	12	57	19	17	12	16	13	10	10	21	327	163	9	5	41	0	16	17	7	0
K00215	90758.03	136368.58	85582.25	56655.47	62338.8	72858.55	89680.06	107276.75	130010.17	64219.78	63993.59	96415.18	181374.24	120673.2	73534.47	70144.47	64955.44	57696.2	107309.73	91094.19	118727	56306.26	72758.77	107466.2	120702.28	163076.89	94205.73	68460.37	85360.28	53540.1	74141.68	110212.07	100958.21	97457.65	100958.13	88192.41	94008.78	124615.2	166549.69	107042.36	114932.9	98260.14	87958.06	112364.24	102376.39	125320.95	62551.27	77400.96	95819.12
K00216	1166	8016	7173.5	3349	1859	3669	1683	2596	11257	1795	1107	2996	11923	1366	596	1180	1935	1329	1868	1257	1185.67	1934	2505	3884	2503	4089.5	829	7634	2540	1059	1592	604	1933	1313	3798	725	3659	3189	1164	352	109.75	209	842	587	1262	1558.33	598.33	1113	251
K00217	2859	3019	1612.5	1027	1891.5	1894	2862.5	3456.5	2503	1462	1910.5	2108	5067	2011.5	1746.5	4278	1849.5	1741	5902.5	772	1467	1203.5	7046.5	2219	4983.5	8654.5	2632	1554.5	3247	1346	2833	1544.5	1297	1657	2008	1256	1877	4836	253	6946	5525	2027	1789	1650	477	2604	1873	1306	1592
K00218	135	5	0	0	104	2	20	25	7	46	7	5	4	252	0	0	119	65	25	113	62	18	14	26	22	18	114	7	58	12	57	19	64	12	16	13	10	10	21	327	163	9	5	41	0	16	17	7	0
K00219	33329.94	42066	26004.33	17761.72	18709.33	18856.5	30948.56	36148.28	43707.71	23129.61	24892.48	33729.11	58743.16	31051.44	22426.94	29492.67	11315.94	14742.83	22342.16	31370.94	29364.17	25056	25332.94	19851.86	48647.55	63691.22	43967	23687.83	27707.28	17811.95	14786.83	46822.78	42347.78	41502.16	30950.28	45545.61	29015.11	44861.56	63688.61	40927.11	37621.98	42138.39	29859.06	48558.73	36076.06	43225.61	11478.78	20206.39	29113.28
K00220	14171.44	15385.3	6747	6097.72	9814.33	9513.8	12936.81	15850.78	15288.68	8584.61	11934.11	8035.43	17613.58	29438.54	15691.64	9304.72	16746.86	14156.53	29681.38	15604.69	38928.59	7379.93	11853.61	37798.11	14097.87	31301.03	13085.4	11027.3	15727.03	10262.43	19338.43	12348.83	12773.63	9045.88	15755.96	11318.91	12993.53	22322.69	32639.36	11734.61	8440.81	7408.89	18354.56	9699.73	22559.81	27400.19	26028.86	24445.14	27157.78
K00221	22376	23854	16372	10004	10246	9752	23112	23782	15786	12421	1356	19886	36595	18504	14979	1806	4235	3333	5509	21136	25602	7022	5532	3898	20142	12355	17324	10058	915	5404	6814	33602	23049	19975	4270	13450	15111	13568	61514	39409	26219	41285	27940	45340	33316	38648	5478	15056	22742
K00226	6270	7173.5	2987.5	4933	6967.5	8915	6287	10156	7394	5127.7	5946.5	2030	5794	14498.5	6251.5	2367	11846.5	7864	18234	6672	1573	3051	4061	14507	8805.5	4191.5	4963.5	8538	17383.5	6821.5	12217.5	4055.5	6249	2458	5476	4189	7178	7267	209	57	82	71	583.5	297	132	2191	9153.5	6881.5	131
K00227	0	0	0	0	0	0	0	0	0	0	0	0	0	5	3.5	0	0	4	6.5	1.5	895	0	4.5	7	0	2.5	4.5	0	2	17	0	14.5	3.5	0	0	0	6	3.5	4	0	0	0	2	18	15.5	0	0	0	0
K00228	29654.44	49201.3	28684.33	17038.22	23057.33	26706.8	24995.31	35211.78	41609.68	22615.61	39225.61	37730.26	60918.41	57717.37	31147.14	51521.72	36858.19	35077.03	65176.04	34792.69	51339.92	28740.6	46551.94	60946.61	60124.2	111568.39	49066.73	31533.63	55540.53	27244.77	40979.93	34261.83	39224.13	36037.21	54280.63	50344.41	40525.86	72569.36	36426.86	22834.11	18755.73	12885.39	26513.06	15777.73	26471.31	35884.86	37127.53	33238.64	36601.78
K00230	45	318	349.5	393.5	89.5	323.5	48.5	70.5	1927.5	484.2	1255.5	676.5	679.5	0	0	23	0	0	0	0	42	0	122	48.5	200	153.5	128.5	6600	508	291.5	127	23	54.5	47	1285.5	575	262	939	165	5	27.75	0	3	4	55	374.5	562	149	50
K00231	34006.84	42463.33	26747.67	19814	23187.67	27053	35235	40497.82	45736.16	23798.67	16291.66	28321.67	55332.83	41134.66	25582.33	7436.5	17240.5	15451.67	33316.02	31341	36015.66	13350.16	14101.33	26900.34	35741.33	23213.83	24741.33	23477.49	24381	17306	22913.5	40518.49	34000.33	31403.49	22397.65	21909	31605.67	30313.84	64413.33	41448	39530.17	42413.5	30924	47908.51	37780.33	46979.51	18411.66	27140.32	30017.34
K00232	24589.5	32116	22545.5	14075	12905.5	14372	25825.5	27562	27801	14689.5	3226.5	24502.5	49063	20281	15915	2580	6008.5	5042.5	7799	23195	27591.5	9273	6347	8858	20941	14067.5	18456	12339.5	2178.5	7432	8382.5	34513.5	25526	22426.5	8478	14895.5	18946	18335.5	63134.5	40853	37209	42058.5	29359.5	46977.5	35681	40602.5	6500	16350.5	25145.5
K00239	93382.28	131506.83	80785.33	55728.22	67432.8	76180.8	91040.31	111874	123468.92	65244.68	69096.84	95830.26	173853.57	135040.7	79359.97	67579.22	71921.52	64028.7	125313.06	94464.69	114614.75	54984.43	78032.1	113416.2	132533.36	175229.06	98765.73	75864.45	101289.53	60246.1	83997.43	113156.32	104841.46	92590.73	95386.55	96934.91	101420.86	136007.37	163321.19	104878.11	94273.07	97214.89	86850.06	110450.24	98859.64	124344.7	69760.52	82250.96	91250.12
K00240	89164.28	127895.83	79515.66	52960.22	61698.8	69039.8	87240.31	104890	119322.92	62202.68	65834.84	93951.59	171501.9	122585.7	73642.97	63748.22	64081.85	56441.7	108515.39	89600.69	113838.75	53286.1	72318.43	101727.2	120962.69	169535.73	94255.06	67776.78	84592.53	53691.77	72957.43	109586.32	99386.46	90508.06	92324.22	92698.91	94603.19	128784.04	163294.19	104829.11	94240.74	97143.89	86290.06	110193.24	98947.97	122243.7	61375.52	75693.96	91609.12
K00241	62938.78	93519.83	56164.83	38332.22	47013.3	53349.8	59151.81	76739	89679.92	46498.18	61992.67	68517.76	120819.57	96888.37	54838.64	60890.22	56181.02	50144.2	96394.06	65196.36	80601.25	43155.1	64486.1	92097.53	98100.36	154125.56	75125.73	54930.95	81527.03	45579.1	64011.93	73822.15	73373.46	65662.56	81698.88	75876.41	72333.86	108338.87	99489.69	63827.11	56582.07	55058.39	56543.56	63198.74	62089.64	77196.2	49624.52	54914.46	62389.62
K00242	51862.94	61546.3	36122.16	26973.22	33663.83	37378.8	47809.81	57836.78	62099.68	34125.11	38699.11	44340.09	80756.74	69644.04	43491.14	44644.72	34799.02	34781.53	61822.04	52674.69	75340.09	34695.27	42043.27	64866.61	68957.53	110545.23	65089.4	37570.46	49642.03	31412.1	44370.43	66362.33	60392.13	53196.04	52755.3	59356.91	48534.19	76470.53	98255.36	62566.11	53637.4	54048.89	54884.56	61486.23	60451.31	73780.69	40870.86	46954.14	59747.28
K00243	1405	14180	9635	2790	1147	1200	1743	1953	2446.38	1079.2	1021.7	12717	20432	4526.17	2036.67	8113.5	5983	2660	6090	3743.17	1985	2760.67	7836	1715.08	8888	14454.5	1166.33	1998.5	2017	862.67	1070	1011.83	1358	3187.33	6740.33	3756.5	4754	7448	804	584	1337.5	721	413	817	495.33	1064	1143	781	862.5
K00244	4871.94	6484.5	2359	2577.72	5022.33	3841.5	3958.06	3997.28	5775.83	2202.11	4914.61	3139.28	5775.33	6329.44	2951.44	1724.17	3156.61	1605.33	5099.33	2154.44	8454.17	2024.33	4512.11	1884.11	3955.72	19285.83	5684	8554.5	3235.28	2878.78	2640.83	2974.28	1807.28	2043.83	5475.61	6154.11	4821.28	9511.89	5102.11	1935.61	2473.31	2148.39	6032.56	4036.23	5101.06	8162.61	8838.28	7632.89	5608.78
K00245	840	2192	402	498	2648	979	430	655	2485	619	3574	1943	1951	3858	1245	1663	1692	1136	3941	425	0	1241	4293	1081	3675	18718	2052	1860	2476	2305	902	574	1245	867	4796	6085	4070	8957	0	25	947	16	5	23	0	7	0	15	665
K00246	840	2192	402	498	2648	979	430	655	2485	619	3574	1943	1951	3858	1245	1663	1692	1136	3941	425	0	1241	4293	1081	3675	18718	2052	1860	2476	2305	902	574	1245	867	4796	6085	4070	8957	0	25	947	16	5	23	0	7	0	15	665
K00247	840	2192	402	498	2648	979	430	650	2472	619	3537	1943	1951	3692	1170	1654	1589	1070	3801	302	0	1207	4293	1015	3675	18718	1986	1738	2358	2257	805	441	925	853	4621	6085	4058	8957	0	25	947	16	5	23	0	0	0	15	665
K00248	62953.94	75330.8	49832.33	31745.72	33047.83	34578.3	61571.06	65563.28	53472.31	35611.01	20903.48	58382.01	112062.66	48610.04	39642.14	44768.47	22228.94	21282.53	35864.46	49216.94	63933.34	29457.1	47857.94	21021.86	81751.45	103241.7	49939.23	32382.13	22296.78	21575.35	30893.93	79046.08	59253.88	55557.96	33868.88	61125.91	52292.61	68303.86	131385.11	96157.61	76485.23	90481.39	66957.06	100216.23	76509.39	92331.94	25628.11	44293.39	59615.28
K00249	341822.51	402117.05	260877.57	173697.13	181978.82	195966.55	341034.74	375701.37	370144.55	202834.44	126084.13	297648.84	586962.89	368846.04	260344.14	212438.48	151491.76	146792.52	251795.69	323960.69	412001.35	179891.78	218270.26	294581.01	401797.6	473684.06	300859.9	170402.87	137890.12	128002.78	183013.17	432946.24	331652.22	298149.26	194080.04	302306.24	263801.94	326989.54	727590.69	442369.69	401248.17	451674.31	377332.74	509938.42	430332.24	528552.27	196343.95	285241.31	335162.62
K00252	51428.69	84394.75	53502.08	31966.47	35401.83	37502.75	49553.06	61563.03	81925.83	37488.61	47928.19	63764.61	115841.91	71128.11	42379.61	49030.17	37185.44	34153.83	62707.91	52167.86	72557.67	38889.17	52137.94	68351.44	74409.05	132167.5	62962.83	33807.08	52728.28	33308.37	38475.08	62133.61	60720.78	56530.49	66672.11	67018.11	58545.11	92552.56	98051.86	61655.36	52079.48	53577.64	51594.06	58289.73	60443.89	71796.61	34483.28	44434.64	57205.28
K00253	21368.94	23647.5	11189.83	10388.22	13257.33	14089.5	17538.81	23853.28	28575.58	15224.11	29986.44	16811.36	27120.41	36063.61	20710.61	35143.92	20746.19	22076.83	37929.41	22661.86	26602.59	22353.67	27748.94	47940.94	37724.3	67042	38209	12652.33	38260.53	18348.2	23076.33	24421.36	27771.03	26549.24	34909.86	35156.11	20753.86	43262.06	17104.86	11025.61	12099.98	5895.39	12344.06	8181.23	13082.31	22884.69	26119.86	24613.64	14661.28
K00254	54454.94	77907.3	47875.83	30012.22	35874.83	39827.8	51420.81	62774.78	70177.68	38228.11	43283.44	60222.76	104985.41	76482.71	47718.81	54575.72	41379.69	39554.53	72160.71	59184.36	80922.09	38519.27	51710.94	72085.94	80327.2	125655.56	66869.73	44524.13	54926.03	33571.77	50127.43	69753.66	65010.13	60007.04	63684.96	65631.91	57128.86	89904.86	99900.36	63076.11	54835.73	55035.89	58239.56	65105.23	62012.64	75241.69	41936.86	48160.14	61505.28
K00255	2947.5	5634	3389.5	2633	1890.5	2725	2480.5	2208	2638	1163.5	1021.5	5371.5	9231	5511	2056	966	3318.5	2570.5	4044	2757	7967.5	1028	1675	2191	4378	3089.22	1896	2382.5	2845.5	2193	3079.5	1641.5	1968	2806.5	1444	2090.5	3552	5191.5	3799.5	2293	13503	1197.5	3353.5	2204.5	2827	8107.5	10094	8499.5	6331.5
K00256	1642	1337.5	843.5	805	1008.5	1594	1956.5	2640	3191.5	1959	1668	500	1357.5	838.5	239	42.5	162.5	122	436	642	1644	419.5	119.5	2069.5	114	43	346.5	119.5	285	146.5	733.5	836.5	401.5	863.5	1026.5	37.5	164.5	126	1732	73	80.5	435	327.5	512	2327	2536.5	1841.5	2331.5	574.5
K00257	354231.32	445714.1	290140.82	187335.66	196423.99	215970.1	350297.68	396753.84	432394.69	226011.83	172945.83	335062.46	645530.81	373359.02	264446.72	304918.11	159936.15	167272.39	284322.91	330164.82	376878.51	215075.87	286439.65	282332.83	499041.78	627778.51	327024.8	190844.42	186229.34	148788.98	196021.19	447817.44	361686.54	335125.91	256675.71	398434.93	301790.16	412823.45	705230.33	453718.83	417624.36	451188.67	359065.18	505488.19	418214.18	516501.33	190552.84	295720.67	326293.84
K00259	51600.03	78676.28	48678.92	31155.47	34253.3	40436.75	53751.56	68415.75	75532.95	40679.68	45085.46	56232.45	102054.41	85184.1	47108.27	26357.67	45589.61	35862.5	75699.6	59372.19	78479	30728.99	34442.44	85125.95	60255.55	65728.16	61220.66	39927.24	66491.28	34730.87	51651.08	66712.27	61466.11	58633.02	60203.86	36736.61	56823.45	70855.23	96284.19	54452.36	39861.98	50553.14	49426.06	58896.24	59063.72	73803.45	47232.27	52163.46	57140.12
K00260	36	396	166	78	42	92	36	28	52	2.2	10	304	584	346	236	3564	588	736	1562	182	0	102	3256	174	4704	6518	18	100	94	122	46	10	0	30	24	155	351	159	0	0	0	0	4	0	0	0	0	0	16
K00261	19700.84	36930.33	24118	13601.5	16179.17	20767	17233	26442.82	36783.16	17793.17	30218.16	28136	47091.66	26811.16	15424.33	41738	23415.33	22705.67	38965.35	15011.5	11142.83	16461.83	37804.16	28632.84	52354.16	70922	16096.83	26731.82	37398	17086.5	26939	13382.49	20190.83	17616.82	33953.32	39107	28507.5	44321.01	5119.33	9710	7997.59	5005.5	7063.5	5234.51	5749.33	10517.84	17629.49	16928.82	6815.84
K00262	35525.5	47590.5	29219.5	20126	23075.5	25629.5	36387	42917.83	50227.38	28175.5	27713.87	36340.17	65399.5	52463.83	31177.66	37979.67	22307	21840	38317.51	42993.66	58020.5	31251.16	29270	45746.75	56296.33	90074.36	51493.17	20429.83	34730.67	19328.33	26852.17	52078.33	44258.66	48836.33	43895.16	51280	36642.17	52414	90095.33	53495.5	43038.17	50466	50376.16	56135.51	54174	63545.33	31116.83	40151.16	49350.17
K00263	8442.75	10807.75	6820.75	5851.25	5427.5	7151.75	7816.25	8683.25	7375.13	3433.5	2806.95	4904.25	13049	14193.67	5965.17	3814.25	7997.25	5259.5	11291	7802.67	15338.75	3267.67	5677.5	5696.58	10510.25	16250	5528.5	4766.75	6167.75	4468	7573.25	7600.08	6602.25	5570.58	4238.08	2705	5801.25	6394.5	8526.5	2491.25	6201	1585.25	4317	3275	7357.25	12266.25	12002.75	7482	5957
K00265	62353.78	91081.63	57782.5	37247.22	43791.5	52336.8	58341.81	74950.27	89502.84	44697.78	51043.77	67078.76	123189.24	97985.37	56878.81	55575.55	49672.19	47879.2	89126.72	68044.03	81095.75	43405.1	55773.27	99511.95	88015.2	117484.39	72816.06	53516.29	73372.36	41654.77	59096.26	72732.49	73669.8	62587.87	73601.62	69441.91	68802.86	100498.7	101931.36	62688.11	56280.23	54468.39	56778.9	62661.73	63359.64	78913.87	52351.19	56103.8	60723.95
K00266	68058.47	94322.08	55696.25	39790.19	49381.13	59531.05	63891.37	80314.43	96360.73	51524.39	66532.1	69907.71	121504.82	112077.81	64909.58	89536.89	60686.8	61026.03	106508.31	74640.55	88367.42	54245.76	73764.38	109789.39	120533.25	166224.22	77914.23	50466.87	81874.31	45374.8	66143.51	77910.43	78631.24	77136.06	93770.82	97748.52	74786.31	112273.09	101667.55	63103.97	58193.46	54500.03	58057.62	64226.97	64002.2	82150.81	56793.8	59791.6	67275.4
K00270	0	0	0	0	0	0	0	0	0	0	0	0	0	0	0	0	0	0	0	0	0	0	0	0	0	0	0	0	0	0	0	0	0	0	0	0	0	0	0	0	0	0	0	0	0	0	0	0	0
K00271	22629	26028	18231	11074	10503	10236	23511	24126	16170	12554	1413	23651	42805	18504	14979	1890	4287	3352	5509	21136	25597	7022	5723	3901	20509	12733	17462	10401	992	5578	6993	33643	23079	20024	4270	14258	15993	14982	61589	39541	26364	41332	27977	45413	33441	38695	5478	15087	23093
K00273	13	0	0	8	12	9	6	8	0	0	0	0	0	81	67	61	0	0	101	113	109	24	0	36	0	74	175	5	55	0	46	61	72	160	76	0	6	0	88	38	188	36	64	288	386	60	58	64	227
K00274	37947.5	56968.3	39297.83	24695	27119.5	32452.8	40934.25	47774.5	66334.35	26011.5	15310	39839.98	84931.08	51741.1	31646.2	15551.05	19724.08	16411.2	36281.38	39854.25	54819.42	19505.27	24392.83	30622	41777.98	50141.37	31862.06	24454.63	14349.75	16246.99	25008.6	50245.05	42474.35	34553.38	29413.52	27544.3	31266.08	43574.97	77847.75	43141.5	34603.92	44029.5	37032.5	50610	49560.41	59778.58	19942.58	30332.75	33692
K00275	54276.28	85707.63	54875.5	34240.22	37533.5	43883.8	51745.81	60685.1	74581.34	34516.78	32291.77	61622.43	117444.74	71213.2	44523.47	54096.22	43339.69	39135.2	67466.73	53005.19	79125.75	33827.76	53166.27	60427.45	83576.53	127061.39	46761.73	44168.62	37498.03	29236.1	44662.43	60576.82	55569.46	46522.7	53375.78	63069.41	54866.53	80962.2	100440.69	63504.11	65283.9	54573.89	56160.56	62403.24	63516.64	77497.7	43637.52	50273.46	62498.12
K00276	49172.75	59459.25	40919.75	25091.25	24493.5	25027.25	51333.5	53991.75	45699.75	28248.5	5827.5	48474.5	94221.75	39431	31687	7455	10765.5	8431.5	16160.25	44131.25	57323.5	16917.5	16742	13720	44676	33707.36	37157	22353.25	4537.5	12486.25	16388.25	68878	48886	42797	13814	29305.5	33590	33923.5	126056.75	86496.25	58789.25	84933.75	58038.5	93641.5	70806	81806	13523.5	32599.25	48880.5
K00278	66754.28	94275.83	56530	40235.22	51417.8	60370.8	63776.31	82710	92630.92	49495.88	60985.84	66826.93	118402.24	103076.7	58379.47	65062.22	61823.69	56811.7	107591.23	67064.19	83785.25	43743.76	69013.77	95879.7	107997.53	146477.39	76656.23	61215.12	94862.53	48801.1	72910.43	76327.82	76633.96	71277.4	84036.38	76030.41	76355.53	108341.7	97236.19	63283.11	54507.9	54813.89	56761.06	62727.24	61729.14	81719.7	61915.52	64218.96	63666.12
K00281	47808.25	74448.05	48099.08	29068.75	34758.5	39943.05	44540	57256.25	65929.35	35175	40175	61301.23	105408.58	61512.6	37512.2	51021.8	36189.33	33677.7	62202.88	46615.25	41591.5	34301.27	52772.33	46921.5	81907.73	111870.37	60203.73	43567.38	60338.5	32812.99	40324.85	57840.8	59422.1	52781.63	57449.27	65318.8	58425.33	89172.97	68517.75	43981.75	41536.67	45375.75	37978.5	50924	42333.83	53485.5	27907.5	35469.25	34846
K00282	15438.53	19380.78	8698.42	9547.47	11213.8	14082.75	15250.81	17447.75	22793.57	10850.38	17757.01	6016.2	14828.66	35723.43	17195.1	12504.42	18351.36	15858.5	29641.85	17588.77	27381.75	9018.82	10808.44	42888.37	16521.3	29334.66	11440	9088.24	18085.53	10430.11	19568.08	14045.69	12616.36	15200.94	24816.28	5716.61	12770.2	11845.23	13985.94	3468.36	8769.73	2576.64	7225.06	5834.74	10043.81	20440.7	24183.02	20690.21	13465.62
K00283	15438.53	19380.78	8698.42	9547.47	11213.8	14082.75	15250.81	17447.75	22793.57	10850.38	17757.01	6016.2	14828.66	35723.43	17195.1	12504.42	18351.36	15858.5	29641.85	17588.77	27381.75	9018.82	10808.44	42888.37	16521.3	29334.66	11440	9088.24	18085.53	10430.11	19568.08	14045.69	12616.36	15200.94	24816.28	5716.61	12770.2	11845.23	13985.94	3468.36	8769.73	2576.64	7225.06	5834.74	10043.81	20440.7	24183.02	20690.21	13465.62
K00284	34279.34	37309.33	23687.67	17427.5	21014.17	22286.5	31763.5	37510.22	31477.64	20196.07	18059.4	29176.17	51779.83	36238.99	26144.66	32379	19234	20300.67	34001.02	29501.33	30922.66	18770.99	28259.33	20669.26	59405.33	64572.33	29995.5	24039.99	28025	18072.83	25786	43469.66	37056.83	28031.66	19061.32	45737	31370.67	39372.34	63395.33	41479	26794.67	43132	33589	47360.01	34777	43461.01	17762.66	24925.32	26828.34
K00285	57330.28	75756.33	38979.32	27821.72	39150.5	42093.5	42941.56	55019.6	69274.99	35423.28	71611.94	57749.6	95279.81	76451.43	52742.6	173223.67	55082.76	66771.5	106226.5	45538.77	60361	68625.17	133172.59	81938.12	178104.7	308468.37	79511.83	44281.14	80038.78	41727.29	59010.83	50031.94	57803.61	60521.64	91446.28	159472.11	66018.1	142141.08	30370.44	61369.61	61167.33	27045.89	39391.56	27470.74	24694.39	39961.45	39187.77	33110.71	41260.12
K00286	65657.53	94926.08	55914.25	37873.47	47428.8	54818.05	62484.31	82081.75	96734.67	52408.08	71278.84	69310.93	117398.99	106070.7	59458.97	63684.22	55365.69	52354.7	101598.98	72554.94	86610.25	50329.26	63875.27	104749.7	98561.53	141845.89	94439.73	55948.87	99157.53	50236.35	65793.18	82215.82	84376.46	83943.9	97274.38	75273.41	77191.53	114827.2	100109.44	63980.36	57166.15	55069.14	57016.06	63282.24	63270.64	81872.7	55126.02	59368.71	65524.12
K00287	49859.94	76185.3	47172.83	29242.22	33776.83	37618.8	48024.81	59154.11	67653.43	35390.61	39863.69	59822.43	104013.41	67458.04	41278.47	52200.39	40114.69	37040.53	65069.72	52310.02	76228.09	35981.93	51534.94	56330.44	78338.53	124818.56	63380.4	40687.46	51588.7	31173.1	43781.1	64685.99	59858.79	56639.37	58689.12	63468.91	52556.53	85074.86	96669.69	62599.11	53033.4	54624.89	54990.22	61962.24	60700.64	74148.02	41543.19	47553.8	60245.95
K00288	0	0	0	0	0	0	0	0	0	0	0	0	0	0	0	0	0	0	0	0	0	0	0	0	0	0	0	0	0	0	0	0	0	0	0	0	0	0	0	0	0	0	0	0	0	0	0	0	0
K00290	4705.25	5173.75	2812.25	2366.25	2511	2612.75	4672.25	5380.25	4759.13	2767.5	2001.62	4239.75	8064.5	8269.5	4068.5	591.25	4430.25	2808	6482.5	5459	20915.75	1825.5	1231	6341.75	4338.25	1662.5	3748.33	3914.25	3806.75	1978.67	6762.75	5512.25	3540.25	3889.25	3424.25	2848	3108.75	5130	21225	9916.25	3062.5	5671.75	14379.5	6168.5	14313.08	16136.25	17722.75	15570.5	20708.5
K00293	0	0	0	0	0	0	0	25	509	81	612	0	0	0	0	0	0	0	0	0	0	0	0	0	0	0	0	0	0	0	0	0	0	0	101	0	0	0	0	0	0	0	0	0	0	0	0	0	0
K00294	5202.5	28379.5	21078	8429	4938	8376	6718.5	10084.4	21191.48	6697.4	7426.9	21128.5	41741	10104.67	4848.17	11661.5	11700	6983.5	12600	7713.17	4301.5	6292.17	12762	11218.08	13912.5	19235.5	3393.83	8322	8989	4395.17	7015	3279.83	6902	7289.83	15582.83	7009	13974	18235.5	2080.5	8105	7542.5	2987.5	2068	3555.5	2513.33	3174.5	2995.5	2848	2234
K00297	37060.78	58507.33	33315.5	21638.22	28060.3	33792.8	32109.81	42955.5	66639.55	30032.68	51326.63	38440.43	69072.74	68317.03	36798.8	54400.72	41938.19	38145.2	69578.23	40853.02	59333.75	34358.09	47468.27	74729.12	60701.03	108913.89	52436.23	34293.62	59321.03	30264.6	44870.43	39456.49	46197.96	46803.07	74431.55	52389.41	44760.03	75494.7	40015.69	22980.11	19068.4	13185.39	29490.06	16360.74	29594.64	45236.7	52094.02	47220.96	41168.12
K00298	0	0	0	0	0	0	0	0	0	0	0	0	0	0	0	0	0	0	0	0	0	0	0	0	0	0	0	0	0	0	0	0	0	0	0	0	0	0	0	0	0	0	0	0	0	0	0	0	0
K00299	13896.75	15030.05	8131.58	7621.75	10941	13921.05	10580.5	14207.25	17569.35	8753.5	15398.5	13351.73	20912.58	15104.1	10358.7	37662.3	13618.33	15569.2	22288.38	8821.25	44298.5	13026.77	27732.33	10300	44808.23	61236.23	11007.9	18389.38	13119	9917.32	14489.35	11375.3	14167.6	10755.13	16822.77	32785.3	12525.33	28436.47	36676.25	35370.75	21324.67	15234.25	22052	9809.5	24930	23029	15854.5	12793.75	39637
K00301	2780.09	3370.08	2006.92	1609.25	1893.67	2018.25	2948.5	3403.07	2851.91	2144.17	2515.83	3264.67	5071.58	2824.49	2269.66	2965	2285	2083.67	5394.77	3202.08	7517.16	1510.49	3499.33	6073.51	7810.83	2463.83	2723.5	5572.24	2578.5	1530.08	4497.75	3366.16	2649.33	2863.66	2922.32	4322	3477.67	7619.34	2934.58	233.25	3684.42	459.75	3225.5	3163.51	2855	2506.01	1738.66	1330.57	4502.84
K00302	25444.44	31603.6	19347.5	13247.72	15749.33	17738.1	26914.81	28505.68	20165.26	15997.51	4448.51	23398.83	42758.08	26615.31	19858.51	9901.02	10240.36	9130.73	15935.18	26909.86	64005.42	9205.2	8526.61	11888.19	27955.27	17595.23	23725.8	16617.6	5544.03	8100.33	16398.03	42258.46	29750.23	24103.01	9504.39	17001.71	19470.03	21548.99	97262.36	58411.11	30109.81	51650.89	49862.06	54415.23	57203.31	56473.86	15377.03	23426.14	58721.28
K00303	30070.76	35847.8	21385	15016.88	18226.12	21167.6	31713.74	34801.02	27669.48	20279.84	13144.71	26211.42	48535.32	35670.63	25620.33	13880.78	12831.94	11674.72	23253.42	32017.43	68044.18	12430.69	13455.44	27808.27	33117.18	25741.72	26611.3	21400.1	9049.12	10613.92	19565.52	45147.55	33408.82	26440.95	16765.57	19237.04	23491.62	29182.66	102020.44	65512.94	38580.24	54079.56	52425.74	61136.42	59876.74	62762.94	24723.62	34116.56	66762.62
K00304	24256.44	28154.6	18067.5	11831.22	14529.83	16217.1	25695.56	27085.28	18927.53	15499.11	3494.61	22334.58	40073.33	23841.64	18975.84	7683.77	9284.11	8327.23	14984.43	25187.44	63850.67	8646.03	8178.61	10908.61	26788.02	16959.73	23142.8	15650.1	4447.28	7392.08	15695.03	41649.38	28716.48	23198.93	8520.31	16742.71	18675.78	20514.99	97243.61	58362.61	29923.56	51584.39	49833.06	54272.23	57100.56	56360.11	15285.78	23350.39	58705.28
K00305	24168.19	28123.35	18023.75	11825.97	14492.33	16193.85	25575.06	26905.03	18789.53	15429.61	3403.36	22312.58	39976.58	23784.14	18901.34	7638.77	9137.61	8235.23	14908.68	25167.19	63811.67	8615.03	8037.11	10843.61	26672.52	16847.23	22947.8	15543.85	4384.28	7343.83	15617.28	41377.38	28255.48	23134.43	8461.31	16726.71	18636.78	20458.99	97232.36	58352.36	29912.31	51575.14	49823.06	54247.23	57035.56	56285.61	15137.28	23313.64	58705.28
K00306	0	0	0	0	0	0	0	0	0	0	0	0	0	0	0	0	0	0	0	0	9	0	0	0	0	0	11	0	0	0	0	5	0	0	0	0	0	0	4	0	3	8	0	3	7	0	0	0	80
K00311	29007.44	31088.3	13799.83	13518.22	22650.33	24208.8	24463.31	31043.78	36676.68	20843.61	36839.61	20335.26	32549.41	52936.54	29694.14	41096.22	30772.19	30216.03	56331.71	30607.19	51867.59	26853.1	35355.94	57287.11	48647.2	90815.06	45071.4	19440.13	45592.53	24321.1	32673.93	31014.33	34898.13	33751.21	46917.13	45839.91	32189.86	59750.36	35391.86	21110.11	16246.48	11301.39	25472.06	13618.73	25809.31	34876.19	34381.86	32360.64	37397.28
K00313	2720.44	3540.5	1568.5	1175.72	1855.83	1970	2678.06	3045.68	2225.31	1494.51	1994.18	1815.78	4872.83	1306.44	871.44	3224.67	1311.11	696.33	2970.83	487.44	1222.34	1060.83	4124.61	1975.36	2678.22	8028.33	1301	1209	1937.28	901.78	1387.33	915.28	790.28	1436.33	1924.61	1008.11	1523.28	4391.89	319.11	98.11	480.56	197.89	482.56	1688.23	357.56	385.44	546.11	423.89	2373.78
K00315	101	165	248	15	33	25	312	412	235.25	184.5	189.75	124	563	2430	1260	264	1626	972	2270	1177	1081	233	955	417	1443	711	1641	563	502	206	2599	3651	1985	431	399	259	136	587	366	233	309	85	372	132	581	779	1296	723	144
K00316	167	208	170	47	28	36	123.5	107	42.75	14	50.25	204	453.5	502.5	199.5	0	227	74	217	213.5	0	28	65.5	56	17.5	3	252	27	57.5	48	127	488.5	82.5	96.5	46	3	5.5	0	0	0	0	0	0	0	0	7.5	24	22	0
K00317	170	1262.5	1044.5	569.5	149	302.5	292	275	342.5	134.5	59	1957.5	3329.5	813.5	389.5	99	463.5	359.5	707	387.5	14466	81.5	202	166	516	294.5	619	393.5	177.5	149.5	960	1272	714	162.5	247	515	502	923	16316	9423.5	1397	4934	8564.5	2195.5	10391	7243.5	4102	3212	15795.5
K00318	5119.5	28365.5	21075	8429	4925	8371	6632.5	9974	21019	6656	7169	21122.5	41737	9946	4631.5	11657.5	11696	6959.5	12574	7546.5	4265.5	6176.5	12762	11058.5	13891.5	19217.5	3230.83	8313	8989	4395.17	6907	3186.5	6768	7100.5	15356.5	7001	13956	18220.5	2050.5	1282	2384.5	1135.5	1818	2128.5	2504.33	3019.5	2905.5	2800	2276
K00319	0	0	0	0	0	0	0	0	0	0	0	0	0	0	0	0	0	0	0	0	0	0	0	0	0	0	0	0	0	0	0	0	0	0	0	0	0	0	0	0	0	0	0	0	0	4.5	0	0	0
K00320	126.5	1087	929.5	535	128.5	242	199.5	172	192	66.5	38.5	1882.5	3105	0	0	42	191	18.5	45	0	5	0	102.5	24	183.5	189	81	187.5	48.5	104	117.5	20.5	35	47.5	30	404	441	707	37.5	66	72.5	23.5	18.5	36.5	73	28	10	29.5	175.5
K00322	38100.59	42780.58	26062.92	21953.25	30118.17	34912.75	37328.25	47746.24	40036.41	23490.17	12268.41	29486.25	55742.33	59342.33	33365.17	10930.58	28742.75	27246.17	59445.01	38054.84	31921.41	14244	20064.33	43276.84	51183.75	27845.19	33235.83	42989.91	51946.08	26199.5	41278.58	46586.41	41871.92	29143.91	17446.24	27271.5	37882.75	38538.84	63913.5	40433.25	28670.75	42104.75	31200.84	47648.5	36857.75	49537.93	35510.58	38918.16	24822.17
K00324	78122.26	127014.6	74690.16	46023.38	59097.82	61033.6	72647.74	90856.12	111427.52	53291.94	71756.94	93006.08	164135.98	126125.46	72692.16	74711.78	73031.1	62708.72	122952.58	82920.76	126619.02	54916.86	85073.6	115055.94	105915.84	221473.28	93947.3	66330.76	88309.62	56701.76	81145.52	91469.22	89741.82	77511.58	105811.48	94853.04	91704.28	151717.5	136082.94	86101.94	72764.33	67911.56	83149.24	81363.42	86915.74	109169.1	77261.28	81557.06	95446.62
K00325	51858.38	79358.3	47566.83	29492.44	37124.16	39162.8	49098.37	60445.56	69381.26	36533.72	44183.97	61893.54	105484.74	78226.48	46872.58	53321.39	41945.8	39332.86	72714.04	56188.13	77507.76	38448.93	53468.05	67612.72	77862.42	139741.89	67459.4	43268.13	56233.81	35156.88	47404.76	67542.11	62823.91	58082.04	64759.74	69137.02	58824.64	95058.75	98968.47	63453.22	54874.29	54832.78	55742.12	63793.46	60642.87	74854.8	42039.64	48045.03	61634.06
K00326	0	0	0	0	0	0	0	0	418	78	1342	0	0	8273	3800	0	0	76	3600	3855	12	1300	0	7539	0	0	125	0	35	0	115	606	2559	1520	1787	0	0	0	0	0	0	0	0	0	0	0	0	0	0
K00329	0	0	0	0	0	0	0	0	0	0	0	0	0	0	0	0	0	0	0	0	0	0	0	0	0	0	0	0	0	0	0	0	0	0	0	0	0	0	0	0	0	0	0	0	0	0	0	0	0
K00330	69288.62	99371.66	60019.17	42575.22	53064.97	63415.8	66662.31	87593.32	98454.96	52758.85	68338.04	69652.1	123654.57	111968.69	62865.13	62287.72	63703.69	58906.37	114601.25	71202.52	87434.41	44848.75	67380.1	107951.96	107165.36	141425.22	79517.56	64670.61	99669.03	52121.6	77370.93	79390.98	80687.79	70345.06	85479.2	77040.91	82464.2	113677.54	100087.52	63637.11	56826.07	55147.89	57541.56	63424.25	63264.47	83433.71	63423.68	65904.78	65895.96
K00331	66836.28	96320.33	58884.5	40897.22	50690.3	61079.8	63410.31	85260	95022.8	50956.18	66418.71	68568.43	121880.24	105106.03	59354.47	61793.72	60805.69	56711.7	109024.56	68594.19	81843.75	43166.26	65658.77	104469.95	105057.03	140036.22	78359.56	62732.62	98141.03	50574.27	76101.93	77465.32	78763.46	67003.4	81728.38	74696.91	77819.53	109864.2	99512.19	63409.11	56015.4	55070.89	57023.56	63184.24	62338.14	80471.7	60822.02	62969.46	62215.62
K00332	62259.72	94423.33	57736	38535.44	46545.63	55010.8	61062.87	78054.78	92240.13	48576.29	62910.82	67403.21	119637.57	96878.97	55610.91	59644.89	55046.8	50434.03	96335.89	64494.13	86213.42	42909.09	63210.88	93144.56	97611.25	137341.69	72300.56	48797.12	81711.81	44519.05	64593.26	73285.6	72397.24	67613.73	80849.99	72252.52	74434.31	105442.09	100002.3	63583.22	56841.71	55138.78	57266.12	64679.47	63068.7	81346.81	54161.8	58965.35	66825.9
K00333	62317.28	95074.33	57998.5	38612.22	46623.8	55119.8	61173.81	78211.5	92343.8	48499.18	63066.21	67978.43	120287.24	97130.03	55829.97	61474.22	55666.19	50887.7	96783.06	64690.69	86150.42	43049.26	65020.27	93504.45	102092.53	138261.86	72543.56	50442.62	82081.03	44829.27	64929.93	73435.32	72692.46	67775.4	81123.88	73712.41	75215.53	107667.2	99917.19	63629.11	58635.15	55098.89	56941.56	63158.24	63068.14	81352.03	54145.35	58986.46	66838.12
K00334	61541.53	94246.68	57942.75	37978.47	44279.7	52547.05	58739.81	75996.45	90131.53	46852.08	65309.68	66558.93	120671.99	93393.2	53945.97	65696.22	55811.19	50071.7	93291.48	64503.94	80356.25	44535.26	64366.77	93919.2	96666.03	145537.39	74016.73	54897.37	83254.53	44044.35	64818.18	73866.32	73280.46	71248	89736.68	70606.41	71206.53	102743.2	99492.44	63367.36	55956.15	54999.14	56453.06	62908.24	62095.64	78616.2	52475.02	56578.71	61946.12
K00335	66649.28	99514.43	59346	41843.22	52653.2	60713.8	63224.31	84490.2	96366.66	50429.08	73014.55	70115.93	124520.24	109478.7	60806.47	67173.22	64816.69	58389.7	113685.73	69695.69	81488.25	46330.26	72090.27	106126.45	109484.53	164637.89	80357.73	63914.12	101534.53	52805.1	76439.43	77748.32	79360.46	71442.5	92827.68	80266.41	81949.53	117917.2	99508.19	63406.11	56007.9	55060.89	57006.06	63160.24	62096.64	80684.7	60830.52	63124.96	62033.12
K00336	57138.28	89964.23	56499	35223.22	38453.4	45451.8	54253.31	67918.8	84325.58	42942.68	58839.98	64618.93	118107.24	81111.7	48327.47	60284.22	48370.69	42763.7	76982.73	59761.69	79349.25	41880.26	59142.27	79793.2	87981.53	136721.89	69219.73	46929.12	66071.53	37601.1	53620.43	70186.32	67543.46	66204.3	81550.08	66535.41	64596.53	95675.2	99454.19	63308.11	55889.9	54918.89	55878.06	62614.24	61942.64	76787.7	44142.52	50156.96	61905.12
K00337	65093.06	95763.66	58748.17	39828.44	47346.3	56361.8	62880.87	80633.1	94305.29	49862.96	65095.48	67740.88	121289.9	99676.8	57241.24	60009.39	56369.8	51725.7	98258.58	66503.63	86423.08	43421.75	63607.21	96477.4	98772.58	137566.55	74920.56	56685.61	83184.81	45674.38	66263.26	75734.09	75023.57	68479.72	82560.64	73009.02	75886.98	106866.43	100142.63	63592.22	56867.63	55148.78	57308.12	64703.48	63181.03	81603.82	54986.46	59436.67	67080.74
K00338	69159.62	98976.66	60019.17	41949.22	53020.97	63341.8	66137.31	86526.32	97975.96	52407.85	68276.04	69652.1	123654.57	120119.69	66651.13	62277.72	63703.69	58982.37	118171.25	75028.52	87428.41	46087.75	67375.1	113832.96	107144.36	141425.22	79545.23	64670.61	99704.03	52118.93	77483.93	79926.98	83136.79	71831.06	86806.2	77038.91	82462.2	113677.54	100080.52	63637.11	56823.07	55139.89	57541.56	63421.25	63243.14	83408.71	63406.68	65904.78	65815.96
K00339	69274.28	98970.33	60015.5	41949.22	53054.3	63345.8	66490.31	87315.33	98083.42	52671.18	67999.34	69648.1	123605.24	111571.03	62650.13	62235.39	63401.69	58498.7	113981.24	70866.85	87181.75	44746.42	67222.77	108133.7	107067.36	141408.89	79154.23	64107.95	99194.7	51838.6	77112.6	79030.65	80217.12	70189.73	85238.54	76867.91	82115.2	113101.2	100084.52	63637.11	56822.07	55147.89	57527.22	63406.25	63238.47	83366.03	63254.35	65822.12	65872.29
K00340	66855.62	96332.66	58888.17	40905.22	50701.97	61086.8	63453.31	85376.32	95484.08	51050.85	66562.67	68744.1	121950.57	106102.69	59869.13	61958.72	61207.69	57345.37	110180.25	69220.52	81953.41	43420.75	65833.1	105800.71	105237.36	140105.22	79110.56	63521.61	99197.03	50937.6	77900.93	78972.98	79451.79	67278.06	82362.2	75126.91	78380.2	110764.54	99626.52	63416.11	56034.07	55072.89	57056.56	63216.25	62257.47	80675.71	61040.68	63064.78	62110.96
K00341	75251.62	103558.66	61438.17	46401.22	62143.97	75196.8	71019.31	99303.32	103754.08	57134.85	72776.67	72580.1	126696.57	130116.69	70892.13	66519.72	75608.69	71525.37	142450.25	78484.52	83696.41	46324.75	73499.1	128007.71	122255.36	148089.22	88163.56	79167.61	131817.03	63719.6	99829.93	85961.98	90028.79	71362.06	88066.2	83236.91	91564.2	124822.54	99674.52	63514.11	56152.07	55214.89	58174.56	63747.25	62397.47	84168.71	77472.68	75817.78	62192.96
K00342	80151.96	108486.99	63558.34	49507.22	66155.14	80276.8	76518.81	104676.14	109868.74	60976.02	76865.83	73951.77	129819.4	139446.85	75317.46	68500.72	79247.19	74949.54	150349.77	82199.02	93600.07	48666.91	77249.93	134777.55	126551.69	157168.05	91190.56	82494.1	136355.53	66441.93	107665.93	91132.47	93946.12	75644.05	94057.85	86768.91	98584.87	130913.88	100886.35	66231.11	60140.74	57610.89	60221.06	67339.26	63768.97	88852.72	81865.34	79960.6	68320.3
K00343	66842.62	96326.66	58888.17	40897.22	50691.97	61079.8	63449.31	85376.32	95468.08	51050.85	66395.67	68744.1	121950.57	105552.69	59534.13	61828.72	61012.69	57079.37	109612.25	68898.52	81808.41	43323.75	65829.1	105097.71	105187.36	140051.22	78709.56	63182.61	98510.03	50814.6	76274.93	77760.98	78946.79	67198.06	82079.2	74879.91	78163.2	110447.54	99617.52	63416.11	56034.07	55072.89	57050.56	63201.25	62243.47	80596.71	60861.68	62995.78	62110.96
K00344	260950.47	280548.18	173417.24	121418.69	146345.33	149641.85	252788.87	284030.63	257495.77	157809.89	128567.62	214056.1	397398.31	300139.08	204640.12	151072.69	112879.29	109005.73	215307.93	247889.89	324433.92	135158.71	171836.37	232149.55	293175.14	382625.4	229971.13	144883.16	122142.31	109611.37	150864.11	324652.39	261257.34	225132.31	175108.49	226904.32	209483.8	282171.9	549024.05	335455.97	270645.22	325871.53	280411.12	362622.47	324102.37	382815.31	142418.8	210375.6	273392.4
K00346	882	2019	916	969	438	528	825	865	1097	445	531	332	1955	2578.5	722	219.5	2648	857	3291	1444.5	1358	849.5	376	1504.5	1463	528.5	1064	725.5	891	590	504	1181.5	809	737	1177.5	383.5	617	392	764	202	803.5	119	363	289	966	1815	1517	1708	1099.5
K00347	882	2019	916	969	438	528	825	865	1097	445	531	332	1955	2578.5	722	219.5	2648	857	3291	1444.5	1358	849.5	376	1504.5	1463	528.5	1064	725.5	891	590	504	1181.5	809	737	1177.5	383.5	617	392	764	202	803.5	119	363	289	966	1815	1517	1708	1099.5
K00348	882	2019	916	969	438	528	825	865	1097	445	531	332	1955	2578.5	722	219.5	2648	857	3291	1444.5	1358	849.5	376	1504.5	1463	528.5	1064	725.5	891	590	504	1181.5	809	737	1177.5	383.5	617	392	764	202	803.5	119	363	289	966	1815	1517	1708	1099.5
K00349	882	2019	916	969	438	528	825	865	1097	445	531	332	1955	2578.5	722	219.5	2648	857	3291	1444.5	1358	849.5	376	1504.5	1463	528.5	1064	725.5	891	590	504	1181.5	809	737	1177.5	383.5	617	392	764	202	803.5	119	363	289	966	1815	1517	1708	1099.5
K00350	882	2019	916	969	438	528	825	865	1097	445	531	332	1955	2578.5	722	219.5	2648	857	3291	1444.5	1358	849.5	376	1504.5	1463	528.5	1064	725.5	891	590	504	1181.5	809	737	1177.5	383.5	617	392	764	202	803.5	119	363	289	966	1815	1517	1708	1099.5
K00351	882	2019	916	969	438	528	825	865	1095	445	531	332	1955	2561.5	710	219.5	2648	857	3281	1438.5	1332	849.5	376	1499.5	1463	528.5	1064	725.5	891	590	504	1181.5	809	729	1173.5	383.5	617	392	764	202	803.5	119	359	289	966	1807	1517	1708	1099.5
K00354	49.25	329.25	100.25	395.75	89.5	329.75	54.5	75.25	1935.25	487	1255.5	680.5	688.25	0	0	0	0	3	153.25	3.25	31	3.5	0	34.5	0	0	128.5	362.75	508	283.75	130.75	27.5	53.5	63.5	1275.5	508	221	897	11.25	10.25	3.25	9.25	0	21	65	21.5	6.5	10.75	23
K00355	9838.75	7307.25	3549.58	3628.25	5254	4755.25	6314	7766.25	9446.5	4972	12834.25	5278.83	9276.08	16401.5	10516.5	1899	4103.83	3301.5	8630.08	10027.25	18569	6303.67	4068.33	24442	4753.33	2128.17	5228	6700.08	6013.5	6678.25	5742.25	5506.5	9667	2739.33	12019.67	2804	8059.33	9403.67	21199.75	9694.25	5491.42	5465.75	10340.5	2964.5	12496	9605	6817.5	7745.25	18191.5
K00356	26027.44	26900.5	12284.83	11737.72	19393.63	21343.3	20986.81	28804.28	32136.53	18392.11	33546.86	17596.76	29193.91	47588.54	26445.64	15145.22	24985.19	22311.03	47185.21	28922.69	45830.59	17847.6	21114.44	54075.61	22757.2	42188.7	44232.4	16609.13	43011.53	22845.6	31983.93	29513.83	33828.13	27021.41	39928.73	17945.91	25541.86	47391.86	36322.86	27757.11	20569.48	13306.39	26071.06	15190.73	26432.81	35348.19	35692.86	32428.64	33251.28
K00360	101	0	0	0	47	24	143	277	210	167	349	0	0	0	0	0	0	0	0	0	0	12	0	251	0	0	0	0	0	0	0	0	12	20	128	0	0	0	0	0	0	0	0	0	0	0	0	0	0
K00362	48642.28	61448.63	38722.83	25161.22	31235.5	34652.8	45026.81	54739.1	64583.84	34092.78	37990.44	49139.76	87167.07	59906.86	38121.3	43716.22	33638.02	33545.2	56212.89	46941.02	64188.75	32727.26	44774.1	53489.12	71947.86	97758.75	62555.23	39694.95	48927.03	29371.77	38725.43	63369.99	57508.96	52730.7	51628.62	60795.41	48709.86	80173.37	91448.69	67848.11	55569.57	54837.89	54057.56	61324.24	57299.81	68665.7	34963.52	43966.46	58370.12
K00363	54980.12	66037.66	40111.67	31897.72	43069.17	52118	50769.31	68766.92	69869.9	39433.45	42164.77	52407.2	88478.57	87582.42	49269.76	44952.42	51008.69	51272.67	92392.45	56270.35	58154.24	34442.48	46757.1	80686.13	89922.96	82095.66	68648.33	57810.31	90971.53	43934.53	64536.33	67649.35	68363.19	53604.23	51728.67	63536.61	60958.7	84710.24	86181.02	61013.11	49590.07	52266.89	51347.56	57413.25	51969.64	66719.38	54086.85	55733.28	53497.96
K00364	7283.44	7044	3255.5	3406.72	4452.83	4213.5	4005.06	4843.28	10138.83	4155.11	11308.61	5524.28	8075.83	3651.44	4954.44	27429.67	5552.11	8567.33	10392.33	2892.44	3880.67	10032.33	18698.11	2404.61	27415.22	48171.83	7055.5	10909	8372.78	5531.28	6532.33	4808.78	7036.28	6595.33	12896.61	28672.11	8552.78	21114.89	1712.11	1645.11	471.31	1820.89	5281.56	3293.23	1188.56	2635.11	3278.78	3132.89	5319.78
K00365	1255.5	6791	5104.5	2887	1682.5	2954	1793.5	2333	11044.25	1619	846.25	3677.5	11150	1346	755	1753	1288.5	1304.5	2448	1293	1385.5	1767	2693	3448	3854	1938.5	995	1528.5	943.5	752	1233.5	705.5	1664	1325.5	3112	1348.5	1388	2455.5	1239.5	439	1136	250.5	1521.5	661.5	1366	2470.5	1096	1418.5	1036.5
K00366	6913	8322.3	3366.5	2934.5	6683	5183.8	6776.5	8007.33	9172.1	4921.2	7921	5003.07	9378	7922.93	4427.86	5757.47	4500.5	3671.2	12826.31	4149.16	10142.17	3663.76	10216	9107.5	8115.73	27912.2	6113.57	6305.63	7017.17	4419.23	7016.27	4909.63	3865.76	5418.63	9522.76	9443.8	7996.17	17571.8	5467.33	598	2179.67	1001.5	4291.66	3642.51	6152	7205.16	5041.66	7040.16	4985.67
K00367	1248	4524	4068	1010	1039	1664	1877	3391	5533	2261	2790	5416	8483	4013	1723	2111	3781	2461	3698	2442	2345	1247	3265	3306	4235	829	1437.33	4481	3818	1647.67	2919	1575	2636	1609	3362	2337	3971	6508	102	358	263	36	231	124	430.33	681	1409	944	510
K00368	10855.44	17095.5	7853.83	7208.72	17099.83	14314	9409.06	14444.28	16123.83	8101.11	17900.61	11950.11	18599.16	26850.44	12132.94	10087.67	14931.44	13280.33	36757.66	8626.94	7267.67	7185.5	22412.44	20244.11	19139.55	77356.5	14743.5	16249.33	31233.28	16558.78	22925.33	9931.78	11340.78	8534.66	21346.78	24170.11	26364.61	42622.06	1750.11	1703.11	11278.23	1658.89	4607.56	6218.23	1338.06	3626.11	10328.78	7902.89	6232.78
K00370	34091	36544	22182.83	18115.5	28228	31619	33110.5	40891	32198	22168	19707.5	29740.83	48728.83	81672	45089	13945.5	24581.33	23999.5	60772.83	48332	34895	18081.17	21534.83	61876	48995.33	45127.67	34307.5	30599.83	40276.5	23877	36086.5	46120	46560	31244.33	26839.17	29102	37993.33	41961.17	65610.5	42254.5	39735.67	43722.5	35632.5	48516	36016	46827	27021	31301.5	30586.5
K00371	34094	36544	22182.83	18115.5	28228	31619	33110.5	40891	31783	22090	18495.5	29749.83	48737.83	73513	41303	13945.5	24581.33	23923.5	57188.83	44506	34908	16860.17	21534.83	54912	48995.33	45127.67	34182.5	30599.83	40241.5	23877	35971.5	45514	44001	29724.33	25097.17	29102	37993.33	41961.17	65613.5	42254.5	39735.67	43722.5	35632.5	48516	36023	46855	27041	31315.5	30586.5
K00372	20970.78	24041.13	11214	9980.22	17216	18237.8	16746.81	23194.6	30832.34	16733.28	32325.94	18790.43	27790.24	33146.53	18538.8	38001.72	22829.19	24761.2	42173.23	20214.02	35028.75	22330.09	33472.77	40714.62	44686.03	81735.03	39918.4	21448.62	41148.03	19155.43	25204.93	24842.49	26962.46	28167.87	38867.45	42713.41	24548.53	54108.2	28477.69	20243.11	13563.4	10952.39	24710.06	12758.74	21576.81	26257.2	27441.02	28090.96	32169.12
K00373	25824.5	30405	20562.33	13154.5	16914.5	17751	25744	27131	22850	15916.5	9233	27796.33	47096.83	32190	22385	7979.5	9529.83	9071	16959.83	27186	33015.5	10973.17	12216.83	16110	29214.33	35802.17	24809.5	14791.33	7033	10928	13714	37196.5	27980	22458.83	15444.17	21205.5	24880.33	28351.67	65594	42222.5	39713.67	43604	34527	48178.5	36269	42964.5	10336	18363	31006
K00374	25695	29318	19632.83	12619.5	16786	17509	25544.5	26959	22658	15850	9204.5	25904.83	43982.83	32190	22385	7829.5	9488.33	9061.5	16959.83	27186	32981	10973.17	11986.83	16110	28898.33	35439.67	24740.5	14587.83	6994.5	10841	13624.5	37176	27965	22434.33	15444.17	20751	24427.33	27575.17	65556.5	42156.5	39617.67	43580.5	34508.5	47970	35862	42941	10336	18347.5	30504.5
K00375	106003.94	118244	74830.99	49171.22	56205.83	60760.5	102735.56	118565.28	109692.71	70963.31	60205.47	94787.27	172469.32	108282.45	77191.95	82186.17	38205.6	43213.33	80171.82	99678.95	116269.51	65314.35	74415.6	87842.85	139455.71	166264.34	122887.83	67460.99	69852.28	45081.63	55361.83	141274.77	116902.78	114451.81	82389.61	112417.11	86766.77	128490.4	215797.61	152475.11	107365.57	138720.39	109490.06	153004.73	124096.39	143316.27	40022.94	68060.39	105377.28
K00376	5466.44	24056	15764.33	4865.22	6206.33	5285	5719.56	11415.78	16986.33	9746.11	19329.11	23095.11	32131.66	19785.44	8852.44	10202.67	9839.44	8148.33	21339.66	13668.44	5791.67	11489	14552.44	22337.11	12827.55	33735	26099	10088.33	30039.78	11439.78	10646.33	12038.78	16473.78	21015.66	28309.78	15547.11	20729.11	36645.56	1922.11	611.11	1568.23	1112.89	3914.56	5257.23	1353.56	2187.11	2942.78	2049.89	4072.78
K00380	46553.25	73294.65	45626.08	27014.75	32390	31597.15	45190.25	51197.58	65898.55	29501	27741.75	52719.95	100766.33	47713.63	31995.26	22587.82	25103.08	17932.6	45372.74	39443.16	62938.92	22955.13	37376.83	31043	50771.61	82484.13	35658.37	45973.31	23969.42	22019.7	28560.22	50904.48	45001.71	40734.31	43096.88	41043.9	43558.75	68843.07	88559.33	64803.25	45855.84	52918.25	47466.16	59947.01	55632.75	61218.91	21219.41	32895.66	51765.67
K00381	29099.44	46323.3	25938.83	15669.72	21703.83	25728.8	24417.31	34975.78	42288.93	23514.61	39853.69	35829.26	56654.91	53842.21	29603.81	50628.22	33368.19	32909.03	59094.71	32605.86	50170.59	27783.77	44153.94	62653.44	56705.2	102371.56	48689.9	30158.63	52149.53	25726.6	39226.43	33825.16	38510.63	34518.54	53734.96	48936.91	36892.36	68906.36	35577.86	21859.11	17220.23	12611.39	25952.56	15214.73	25227.31	34217.19	36283.36	31837.14	34750.28
K00382	157643.56	202790.76	122463	86671.44	105442.3	120567.4	147810.87	181622.5	195801.46	110012.76	132728.73	151108.01	266324.73	222552.83	136333.97	151030.49	117911.13	114976.6	209925.01	164049.96	203302.75	109379.95	143210.04	208769.32	234119.21	329677.98	192256.86	114183.04	173089.81	101546.69	143611.46	195932.36	185054.27	172868.32	176905.18	183058.62	162805.31	241363.2	269375.63	175716.22	160227.3	154735.78	147223.12	177936.48	164072.03	203513.65	111739.79	129748.67	159893.24
K00383	30310.19	31368.05	13580.58	15044.97	22315.83	21383.55	24686.06	28735.03	29109.93	13998.11	24449.36	14671.01	32567.91	45236.04	24619.14	11255.47	23645.44	18610.03	40747.71	24287.19	47007.34	13164.1	19257.44	42562.61	19239.45	58603.7	24920.9	23209.88	24187.78	18481.43	27033.68	22972.08	23681.88	15472.46	27878.38	19046.41	21548.11	37399.86	39077.86	21266.86	16556.73	12004.14	26636.56	15020.73	29162.06	38242.44	40202.61	35884.14	34161.28
K00384	182055.91	235721.38	145734.58	99039.91	117684.76	129368.65	175602.18	202471.11	211939.6	118824.3	125312.44	171386.37	320431.23	239779.28	151487.25	134117.41	120813.49	105560.76	205087.32	176311.07	250601.01	104598.29	149052.82	207289.42	239755.35	326088.62	165227.19	125088.3	136924.84	97752.81	137713.54	208555.73	190302.47	169743.94	174457.32	173624.23	178890.67	242209.25	348284.41	216277.58	172926.19	198075.92	181747.18	222078.7	209926.67	254675	121113.16	150603.24	200105.68
K00385	0	0	0	0	0	0	0	0	14.88	2.2	194.37	0	0	0	0	0	0	0	0	0	0	0	0	2.25	0	0	0	0	0	0	0	0	0	0	0	0	0	0	0	0	0	0	0	0	0	0	0	0	0
K00387	192	208	182	81	43	71	144.5	144	67.5	18.5	43.5	210.5	474.5	1315.5	1457.5	16	102.5	800	2609.5	752.5	7912.5	111	131	73	107.5	299	1338	470	347.5	1173	2526	1411.5	1109.5	291.5	235	3	24.5	27	2165	109	84	88	425	190	1602.5	3444.5	1418	1146	988
K00389	9485.34	16364.33	10226.17	7963.5	11061.17	14619.5	8108	10229.32	27606.29	7299.67	8940.95	6657.17	20887.83	21583.99	10325.16	5611.5	8809	8467.67	17652.52	11882.33	9002.83	8650.99	5784.33	21216.26	8470.83	23576.83	7098.5	5932.49	6721.5	6079.33	8997	6445.16	9789.83	7210.16	17260.32	7020	10142.67	12647.84	5580.33	2144.5	4767.67	1575.5	4021.5	3678.01	5655	6742.84	4831.49	5372.82	4101.84
K00390	57896.28	85289.63	51175	33794.22	41282	48560.8	54277.31	70956.6	83259.34	43462.28	52180.27	62655.93	110298.24	80129.7	47848.47	59403.22	49120.69	46128.7	83840.73	56976.69	78535.25	37538.26	59292.27	75157.95	92721.53	131141.89	70932.73	51309.12	75269.53	40868.1	60765.43	70875.32	68676.46	61101.7	69481.78	68816.41	63158.53	95666.2	96679.19	63753.11	54160.9	55386.89	56068.06	63195.24	60185.64	76543.7	50716.52	54647.96	60447.12
K00392	31128.84	39005.33	25137.67	18204	20390.67	23954	31848	38477.82	42778.91	22196.17	15192.08	27048.67	53086.83	33056.99	21793.66	5030.5	13782.5	12758.67	25060.02	27877.33	28819.66	11204.99	10674.33	23135.01	30167.33	18243.83	23884.33	21550.49	22776	15578	21683.5	38629.16	31710.33	27385.16	17656.82	19438	26862.67	26824.84	63247.33	41167	37402.17	42110.5	29890	47165.51	35487.33	42424.51	14541.66	22747.32	25244.34
K00394	0	16.2	0	0	14.8	0	29	17.4	108.96	10.4	2092.94	0	0	0	0	0	0	0	0	0	0	0	0	5.5	0	0	0	0	0	0	0	0	0	86.2	171.6	0	0	0	0	0	0	0	0	0	0	7	0	0	0
K00395	0	16.2	0	0	14.8	0	29	17.4	108.96	10.4	2092.94	0	0	0	0	0	0	0	0	0	0	0	0	5.5	0	0	0	0	0	0	0	0	0	86.2	171.6	0	0	0	0	0	0	0	0	0	0	7	0	0	0
K00399	0	0	0	0	0	0	0	0	0	0	0	0	0	0	0	0	0	0	0	0	0	0	0	0	0	0	0	0	0	0	0	0	0	0	0	0	0	0	0	0	0	0	0	0	0	4.5	0	0	0
K00400	0	0	0	0	0	0	0	0	0	0	0	0	0	0	0	0	0	0	0	0	0	0	0	0	0	0	0	0	0	0	0	0	0	0	0	0	0	0	0	0	0	0	0	0	0	9	0	0	0
K00401	0	0	0	0	0	0	0	0	0	0	0	0	0	0	0	0	0	0	0	0	0	0	0	0	0	0	0	0	0	0	0	0	0	0	0	0	0	0	0	0	0	0	0	0	0	4.5	0	0	0
K00402	0	0	0	0	0	0	0	0	0	0	0	0	0	0	0	0	0	0	0	0	0	0	0	0	0	0	0	0	0	0	0	0	0	0	0	0	0	0	0	0	0	0	0	0	0	4.5	0	0	0
K00404	23644.69	26164.75	11709.58	10468.97	17832.33	19529.25	19377.56	27899.03	35162.58	19585.61	37541.11	19122.61	28288.41	47850.77	25749.44	40325.17	20238.44	21798.33	44118.24	28071.69	39250.84	26140	33999.44	53705.11	46875.05	82457.33	43275	17239.08	41487.78	20931.7	25261.08	28555.78	31973.78	29515.16	45914.28	42151.11	28403.61	55018.56	34370.36	19175.86	14537.48	10383.14	23627.06	12595.73	24228.23	30713.94	33130.11	30116.64	32376.28
K00405	23581.69	26103.75	11697.58	10280.97	17814.33	19346.25	19206.56	27630.03	34429.58	19281.61	37196.11	19122.61	28288.41	47628.44	25698.44	40142.17	19309.44	21604.33	43971.91	27970.69	39154.84	26053	33730.44	53260.11	46061.05	81510	43139	17168.08	41384.78	20866.7	25088.08	28386.78	31554.78	29476.16	45548.28	42151.11	28403.61	55018.56	34364.36	19160.86	14483.48	10378.14	23616.06	12584.73	24134.56	30627.94	32883.11	30019.64	32364.28
K00406	30504.69	50379.75	28773.58	17899.97	28584.33	35349.75	26878.06	40848.36	48102.33	27109.11	45027.69	41007.28	62144.41	68090.94	35760.27	56469.34	36495.94	36568.83	71607.92	38677.02	58854.84	31479.33	51728.44	71084.94	71805.88	103950.5	50785	32014.41	66141.95	30549.2	43668.25	34681.94	42644.94	36766.82	60231.27	52512.11	46265.28	77910.06	52430.19	29132.36	18004.15	16266.64	34905.22	16203.74	36804.89	43178.27	48201.44	42786.8	50186.45
K00407	23010.69	25151.75	11124.58	9887.97	17534.33	18617.25	18762.56	26738.03	33842.58	19030.61	36730.11	18563.61	27416.41	44586.44	24866.44	39737.17	18791.44	20806.33	41012.91	26899.69	38142.84	25834	33085.44	50084.11	44598.05	80831	41569	16650.08	40106.78	20207.7	24250.08	27304.78	30854.78	28860.16	45080.28	41804.11	27911.61	54524.56	33794.36	18970.86	13706.48	10267.14	23258.06	12305.73	23210.56	28635.94	29906.11	28000.64	31335.28
K00410	5054	7242.5	2866.5	2462	5614	4518	5179	6405.5	7781	3515	6737	4206	8161	6037.5	2588	4688	3064	2296.5	8508	1803	6672.17	2593	8883.5	5067	5135	26928.5	4086	2530.5	5033	3440	3116.5	2265.5	2393	3037.5	7542.5	6519	5532	12428	4103.5	213	592	644.5	1310	705.5	5170.5	6222.83	4368.83	6394.5	2984
K00411	25729.44	29567.3	13257.83	12677.22	20440.33	22577.8	21405.31	30117.78	34440.68	19054.61	35736.61	20124.26	31153.41	50510.04	28228.14	42116.72	28119.19	29553.03	54402.71	29812.69	51371.59	25436.6	36000.94	56421.61	47334.2	96882.7	49668.4	19193.63	48094.53	24047.1	36563.93	32827.83	34062.13	30478.21	43645.63	44017.41	29353.86	57918.36	36700.86	23308.11	16532.98	13740.39	30353.06	16124.73	25958.31	35740.19	37707.86	32634.64	36070.78
K00412	25909.44	30642.8	15384.83	14943.22	21965.33	27389.8	21015.81	31394.61	31609.68	19172.61	33101.61	19885.43	31425.91	55832.37	30223.3	42614.39	34294.69	35419.53	63017.72	32238.85	45856.09	25034.76	35346.94	65154.11	56694.03	79927.7	46747.57	25804.46	61086.2	27565.93	44258.1	32773.16	37130.79	29938.54	40440.29	42489.41	33766.53	55800.36	32854.69	21613.11	16417.65	11491.39	25011.72	14194.74	21342.31	30605.52	38765.69	31336.3	32751.45
K00413	18634.44	20122	9084.33	9327.22	13705.33	16864	13985.31	20681.28	24551.08	13860.61	27499.61	14544.86	20234.41	37784.94	21424.94	35960.92	23461.19	24953.33	39690.91	23012.69	23703.42	21579	25445.44	45900.61	39280.8	68231	39235	12446.33	39444.53	18892.7	27489.83	25680.53	28861.53	24684.91	33794.53	34528.61	20873.86	40107.56	13684.36	12194.11	13624.98	6151.89	12852.06	8885.23	8735.81	19275.36	26179.03	20778.14	13979.78
K00423	755.75	594.75	220.75	309.25	465.5	402.75	475.75	331.25	260.75	83	110.75	205.25	480.5	807.5	336.5	47.25	414.25	213.5	285.5	378	676.75	152	99.5	59	248.75	199.5	314	43.75	68.25	72	203.25	534.75	103.25	149.75	36.25	3	36.75	52	1743.5	33.25	233	113.25	820	162	684.75	3908.75	6810.75	6729	1941
K00425	61482.53	77687.48	44484.75	33470.97	43765.5	49695.65	57729.06	74193.75	84708.52	44764.68	55108.34	54610.48	98895.24	93753.57	53601.37	56233.57	50228.44	45545.6	89560.5	63245.19	86684.5	41129.96	59067.27	93547.2	94670.08	129613.96	71242.2	61539.97	74793.78	41220.23	56462.38	71036.67	70953.91	62027.55	72587.73	70169.01	62859.28	99550.8	113359.69	71656.86	57603.65	58472.64	63901.06	63278.24	70735.89	81726.45	53445.77	57592.96	77367.12
K00426	61482.53	77687.48	44484.75	33470.97	43765.5	49695.65	57729.06	74193.75	84290.52	44686.68	53766.34	54610.48	98895.24	85480.57	49801.37	56233.57	50228.44	45469.6	85960.5	59390.19	86453.5	39829.96	59051.27	86008.2	94670.08	129613.96	71105.2	61539.97	74758.78	41198.23	56347.38	70425.67	68388.91	60507.55	70800.73	70169.01	62859.28	99550.8	113309.69	71656.86	57566.65	58472.64	63890.06	63270.24	70735.89	81726.45	53445.77	57592.96	77359.12
K00427	3	0	255	0	5	0	0	0	0	0	0	18	47	0	0	0	22	3	6	0	268	0	0	0	0	0	12	62	0	0	0	0	0	0	0	0	0	0	18	4	163	7	187	6	0	10	342	82	148
K00428	49009.12	123236.96	78197.17	35379.22	42184.17	52751.3	40321.31	58695.92	66877.25	38115.45	59974.17	100182.6	162389.57	81651.37	45489.31	92250.72	58402.69	52328.37	104316.75	52347.7	47347.42	42732.43	88739.6	83072.78	102471.36	177475.36	59727.89	49797.11	92693.53	43230.6	65917.93	42095.8	60556.29	55217.18	97038.42	73555.91	81979.7	128850.54	28396.52	16356.61	15208.82	13274.39	27826.06	19152.25	19126.8	28107.2	37425.17	28002.78	34457.46
K00430	0	0	0	0	0	0	0	0	0	0	0	0	0	0	0	0	0	0	0	0	0	0	0	0	0	0	0	0	0	0	0	0	0	0	0	0	0	0	0	0	0	0	0	0	0	0	0	0	0
K00432	47150.53	86744.68	53324.58	29810.47	33299.5	41744.85	39995.81	55467.85	80198.19	37028.78	62511.77	64340.16	111884.32	73335.13	43179.17	93411.02	52367.02	50554.9	86298.94	48554.94	64007.42	46588.03	80192.1	89863.45	102835.76	165191.95	61074.63	54045	73909.53	37287.92	56023.78	44597.12	54327.56	51963.33	86017.55	82292.71	62046.86	109537.17	43587.94	25847.36	33356.57	16689.14	34326.06	20494.24	32779.31	45095.53	46115.85	41334.21	45531.62
K00433	19799.63	22640.05	12611.75	11258.69	14056.16	18662.55	15549.62	18437.71	17720.86	10054.32	13823.67	12511.46	28652.91	19352.48	12491.08	12534.64	11876.22	9412.86	18632.71	12044.63	25870.51	8003.76	14431.72	17860.72	17796.84	19265.86	10891.73	10963.05	13204.06	10233.05	13078.01	12220.36	15224.16	8939.96	15749.32	7020.52	14975.06	21892.58	24409.47	11790.97	10425.37	7024.03	15855.12	9078.96	18193.45	18650.05	16475.39	14526.53	27056.56
K00435	318	1529	1034	735	477	789	184	185	201	89	193	1476	2037	110	91	233	193	295	423	89	177	35	389	61	242	509	318	372	505	727.67	360	91	113	186	143	213	1006	993	208	757	9790	333	201	440	104	100	70	74	1428
K00436	2070	3958	1006.5	1538.5	4071	6442	1704.5	5400	9153	6290	12431.5	5649.5	3037.5	8909.5	3531	4343	2214	4438.5	8613.5	6962.5	3380	6922	2687.5	13549.5	4906	9355.5	21400.5	1836	20689.5	6852	5656.5	7614.5	11660	13699	15780	3886.5	6648	13828.5	443.5	995.5	1657.5	831.5	1617.5	1278	836	1832	2145	1456.5	2075
K00437	0	0	0	0	0	0	0	5	258.5	34	22	0	0	0	0	0	0	0	0	0	0	3.5	0	63	0	0	0	0	0	0	0	0	0	0	228.5	0	0	0	0	0	0	0	0	0	0	7	0	0	0
K00440	0	0	0	0	0	0	0	0	0	0	0	0	0	0	0	0	0	0	0	0	0	0	0	0	0	0	0	0	0	0	0	0	0	0	0	0	0	0	0	0	0	0	0	0	0	4.5	0	0	0
K00441	205	19	0	3	136	97	213	257	261	182	347	19	18	99	72	54	252	169	166	33	950	25	165	70	122	916	291	29	96	56	132	285	475	40	147	31	62	49	604	1301	1776	482	1017	558	296	238.5	383	165	739
K00442	0	0	0	0	0	0	0	0	0	0	0	0	0	0	0	0	0	0	0	0	0	0	0	0	0	0	0	0	0	0	0	0	0	0	0	0	0	0	0	0	0	0	0	0	0	4.5	0	0	0
K00443	0	0	0	0	0	0	0	0	0	0	0	0	0	0	0	0	0	0	0	0	0	0	0	0	0	0	0	0	0	0	0	0	0	0	0	0	0	0	0	0	0	0	0	0	0	4.5	0	0	0
K00446	6097.25	7858.25	3718.08	3601.25	9602.5	13941.25	6110.5	7536.25	6093.75	5056	4449.5	6635.33	11411.08	5242.5	3872.5	13635	7033.83	7263	14595.08	2310.25	10910	3143.67	13066.83	4170	15216.83	21161.17	4610	3235.58	5823	2916.92	8111.75	2840	3778	3497.83	6814.67	2227	3919.33	9346.67	4553.25	669.25	2305.92	576.25	5913	760	4889	10933.5	14264.5	13461.75	8210
K00448	30761.69	32636.25	20915.08	13411.47	15584.83	15357.25	31584.06	34253.03	25140.33	17943.61	8575.36	25714.11	49134.41	31240.94	21922.94	8747.67	8246.94	6908.33	16717.41	28348.69	34949.67	11754	15114.94	18755.11	26685.05	28158.5	22971	14815.58	6997.78	9381.7	12302.08	38158.78	27427.78	24813.16	12435.78	15971.11	21426.11	24486.56	67958.36	47434.36	43882.48	44480.14	30400.56	50132.23	39927.56	46246.61	11247.28	22482.64	30371.78
K00449	40759.03	51670.08	31638.75	19795.47	22207.5	22212.25	37908.56	41659.18	33449.99	21714.28	17528.69	39797.95	71513.24	40063.26	28415.76	17082.34	14634.44	11752.5	27355.44	35373.18	40339.83	16820.15	25823.27	23988.62	34749.21	50985.83	29745.5	19705.4	15146.45	15515.53	20334.25	43604.77	36724.77	30564.15	26541.26	21903.11	32243.45	42175.9	70403.52	50434.36	46597.82	47724.14	36227.22	53697.25	41515.89	49837.95	15549.77	26315.62	35138.79
K00450	6925.25	7404.25	3753.75	2717.75	3674	4307.25	6229.25	6670.25	7288.5	3749.5	7199	4630.25	10088	13339	8858	30783.25	6963.75	10269.5	17016.5	7207.5	7544.75	11525.5	21542	16732	29836.25	51004	8620	4083.75	7954.25	3378.5	7134.75	5421.25	4246.25	7680.75	9253.75	26684	7442.75	14843	5034	8947.75	8409.5	4139.75	7641	4423	3533.75	7428.75	6669.75	4351.5	6705
K00451	67853.13	86927.25	57526.58	35449.19	39229.66	41603.25	66825.62	76486.81	59291.16	40329.22	24690.3	70418.89	125901.24	74031.88	50812.55	21448.84	31739.55	25713.66	53644.57	63002.8	74373.51	26026.5	36814.05	44215.05	68453.77	67989.66	52262.33	42718.58	36245.56	30019.65	42711.91	85456.39	69425.56	54279.82	37727.22	43091.22	60147.39	71236.45	133639.47	89397.47	75002.04	87781.03	63275.62	99688.46	75765.62	91922.05	31570.89	48353.03	57936.06
K00452	1413.25	2490.25	1046.25	1193.25	849	1437.25	1301	973.75	1651.75	419	828	531	2621.75	163	90.5	20	298	97	99.75	214.75	1573	360.5	39.5	183	54	102.5	184.5	244.75	39	246.25	127.75	309	151.5	645.5	318	44	277	141.5	1192.25	281.25	1193.25	232.25	789	801	1390.5	2092.5	2212.5	1112.75	1353
K00453	16049.69	29621.25	18141.08	9531.47	10082.83	11618.25	13125.06	17099.03	20513.33	9428.61	16085.69	23095.11	39140.41	18273.94	12775.11	38715.67	15731.94	15350.33	26240.24	12529.86	19837.67	15775.67	32656.44	10209.44	38633.05	68084.33	13157.83	12365.58	16139.78	10784.37	15270.08	12866.61	15400.28	15322.49	24228.61	34730.11	19122.11	37479.06	9194.36	4211.36	6141.48	3857.14	8973.56	6314.23	7147.06	12663.61	14002.28	9489.64	10754.78
K00455	197	60	53.33	17	33	87	215	233	207	127	297	63.33	87.33	860	1179	22	50.33	50	625.33	707	3544	113.67	58.33	113	62.33	185.67	2975	271.33	717	310	1306	1173	372	65.33	156.67	41	451.33	207.67	1540	1587	202.67	1740	4792	1599	1052	2080	1875	1445	1874
K00456	0	0	0	0	0	0	0	0	0	0	0	0	0	43	17	0	2	3	0	52	5	78	0	148	0	0	0	0	3	0	0	3	0	0	0	0	0	0	0	0	0	0	0	0	0	0	0	0	0
K00457	50323.47	79422.08	51488.41	27104.69	28288.83	30104.75	47518.62	54135.63	49795.57	29687.89	28537.38	64243.22	112133.23	64303.87	42478.21	79384.34	40782.71	39215.83	63023.25	48776.13	60790.67	37487.83	67133.54	48754.06	99470.76	153371.83	44467.33	37614.23	34513.56	23278.98	38618.91	57686.05	47713.39	47776.14	47077.38	80188.22	50293.22	77420.13	83558.3	60473.97	47158.3	52629.03	47712.12	60195.97	49365.12	70116.06	43321.05	50188.85	47610.9
K00459	212029.63	237518.05	153375.07	102452.69	116794.16	128290.55	206551.37	227526.64	201353.76	125816.22	85553.88	184832.7	350746.48	233311.65	162459.58	119431.56	94810.29	88853.86	164112.79	200377.88	248671.59	105637.44	141959.04	182579.38	244616.24	271410.4	184557.57	109958.7	96654.98	84559.3	121096.18	261382.6	208828.57	183200.52	128998.57	164964.02	171433.8	218229.26	443860.05	281325.47	245840.47	271935.03	219061.78	304529.47	258253.87	318761.3	120579.14	173182.44	213503.23
K00461	0	0	0	0	0	0	0	0	0	0	0	0	0	0	0	0	0	0	0	0	0	0	0	0	0	0	0	0	0	0	0	0	0	0	0	0	0	0	0	0	0	0	0	0	0	0	0	0	0
K00462	0	0	0	0	0	0	0	0	0	0	0	0	0	0	0	0	0	0	0	0	0	0	0	0	0	0	0	0	0	0	0	0	0	0	0	0	0	0	0	0	0	0	0	0	0	0	0	0	0
K00463	4737	7114.5	4580	4064.5	6314	8414	4415	7965	4870.5	3527	3820	3886	7801.5	13166.5	5836.5	3795	8504.5	7983	17447	5076	1568	1842	6524	12899	11052.5	8539.5	5103	8979.5	18901.5	7192	12362	3846	6078.5	2280	3843	4760	9895.5	10086	444	49	78	82	640	294	571	3752	11746	8301	132
K00464	25233	30769	21325	13057	12644	13398	25858	27347	28053	15099	4390	22611	45918	27013	19375	2252	6187	5212	9445	26576	28476	10781	5950	17521	20406	13263	19013	11684	2550	7489	8815	35163	26281	21892	10465	13734	18605	15694	64832	40894	37570	41895	29126	46565	35186	40760	6647	16515	24476
K00466	22573	23912	16420	10039	10259	9761	23253	23909	15830	12447	1356	19910	36661	19396	16066	1828	4284	3383	6063	21843	29172	7134	5589	4014	20187	12554	20261	11052	1632	5714	8120	34833	23421	20026	4323	13468	15551	13771	63122	40996	26289	43073	32773	46923	34413	40718	7364	16501	24361
K00467	480.75	2641.25	1970.75	1287.25	629.5	1055.25	491.5	512.75	930.75	251.5	861.5	3376.5	5164.75	340	458	595	502.5	1335.5	2446.25	255.25	5613.5	140.5	812	153	776	2163.5	924	1214.25	916.5	1082.25	892.25	410	402	774	473	1176.5	2352	3446.5	940.75	2323.25	12720.25	1224.75	1678.5	1658.5	990	1940	779.5	452.25	3045.5
K00469	1678	1653.5	1631.5	983	1179.5	1811	2095	2924.33	3438	2152.5	2328.5	2300.67	3389	648.33	223.16	196.17	525.5	480	832.01	475.16	1999	677.16	1162	2972.5	1683.83	118	445.5	722.83	688.17	296.5	957.17	544.33	813.66	376.33	1234.16	990.5	1047.67	2674	110.33	14	55.17	2	46.16	39.01	174.33	303.33	499.83	298.16	156.17
K00471	88.25	31.25	43.75	5.25	37.5	23.25	120.5	180.25	131.75	67	66.5	22	96.75	57.5	31.5	45	146.5	92	75.75	20.25	39	31	141.5	65	115.5	112.5	157	830.25	63	48.25	77.75	272	461	64.5	59	16	39	56	11.25	10.25	11.25	9.25	10	25	65	34.5	148.5	36.75	0
K00472	13667.5	13889.5	6166.83	7096.5	8305	8916.5	9165.5	8905.5	11581.5	4666	10992.5	7801.83	15313.33	15279	11710	27937.5	10394.83	12399	19575.33	9584	32421.5	12273.67	20095.33	4652	31642.83	51870.67	11833	7548.83	10970.5	10072	16699.5	10031.5	12206.5	10537.83	13586.17	29169	9977.83	22162.67	21567	5693.5	8256.67	4478.5	15481	6079	13988.5	29232.5	36906.5	31204	15744
K00476	4.25	11.25	7.25	2.25	0	6.25	6	4.75	7.75	5	0	4	8.75	0	0	0	0	3	4.25	3.25	31	3.5	0	0	0	0	0	70.75	0	4.25	3.75	4.5	0	16.5	6	16	7	23	11.25	10.25	3.25	9.25	0	21	65	21.5	6.5	10.75	0
K00477	2339	568.5	267.33	369	773	676	1625.5	1832.5	2269.25	1592.5	2324.75	298.83	680.83	8010	4375.5	279	1259.83	1088.5	3070.33	4527.5	1820.5	2338.17	261.33	10969.5	521.83	209.67	1702.5	1138.83	1122	1200.17	1590.5	1376	2087	1551.33	3410.67	226	2363.33	1347.67	2103.5	6988	7418.67	2014	594	1882	628	1120	963.5	764	1135
K00479	22461.69	24106.05	16575.75	10040.47	10279.83	9808.05	23287.06	24012.03	16008.93	12686.61	1469.36	20028.18	37049.08	19399.54	15442.14	2050.47	5067.61	3748.53	6391.88	21559.69	41016.67	7184.93	6137.61	4235.11	21145.12	13083.03	18611.4	11555.05	1291.78	5665.43	7957.68	35300.58	23855.38	20280.63	4641.71	14242.91	15771.78	15335.69	79612.36	48766.36	27840.81	46320.14	37828.56	49152.23	44236.56	49552.61	15500.28	24740.64	41498.78
K00480	35865	53919.3	35869	22220	23018.5	25088.3	38122.75	42340.5	64585.6	24990	18365.75	36731.15	80800.75	46821.1	31955.2	38201.05	18140.75	20900.2	41112.05	38373.25	64587.92	26246.6	38547.5	36538.5	60082.65	88530.7	37120.9	22064.3	18158.25	15032.15	25312.1	47697.05	36588.35	35371.55	31552.35	50459.8	32266.75	45972.8	92711.25	60351.5	36634.25	53437	56883	58013.5	57638.25	71048.08	29450.08	37019.25	50142
K00481	11490.69	11748.25	5451.58	5186.47	7314.33	7565.75	8753.06	10801.03	15744.83	7112.11	14625.36	8081.61	14280.91	6274.44	6971.94	30957.67	7278.44	10154.83	15663.41	4466.19	11571.17	11493	23862.94	5736.61	31055.05	56119.5	10296.5	6952.58	11089.78	6887.2	9048.58	7356.78	8610.28	8930.16	15797.78	29924.11	10299.11	25782.56	8015.86	8925.36	6686.48	4557.64	8839.56	5762.73	7691.06	13376.61	16068.78	18801.14	10849.78
K00483	3904.5	3006.5	1365	1003.5	2075.5	1987.5	3563.5	4286	3469.5	2324	3824.5	1717	4352.5	9477.5	5279.5	4787	3252.5	2228	7391	5106.5	3832	3149.5	5475.5	12153	4962.5	10303.5	2745	2252	2864	1949.5	3488.5	3132.5	3211	2082	5327	1105	3522	5104	2603.5	291.5	1943.5	490.5	646	577	1595	2091	1935	1389.5	1939
K00484	2548.5	2685.5	1211.5	905.5	1654	1671.5	2430	2902.5	2198.75	1252.5	1617.75	1552	3918.5	1056	1225	2778	1036	595	2962.5	354.5	1199	1010	3652	1320	2287	6934	1544	1197.5	1752	816.5	1442.5	973	773	1404	1846	982	1411	4061	208.5	13824.5	10766.5	3891.5	684	3158	526	825	690	581.5	1564
K00486	632	649	88	453	903	578	781	753	1043	390	881	87	406	162	38.5	178	547	354	412.5	119.5	1048	194	146.5	245	614	6293.5	58.5	80	57	168	181	123.5	104.5	55	498	415	170	590.5	96	29	133	35	29	103	283.5	96	54	76	250
K00491	18	198	83	39	21	46	18	14	26	0	5	152	292	173	118	1782	294	368	781	91	0	51	1628	90	2352	3259	9	50	47	61	23	5	0	15	12	85	181	82	0	0	0	0	2	0	0	0	0	0	8
K00493	338.75	1293.25	1164.25	600.25	250	368.25	480	538.25	431.75	211.5	213	2180.5	3742.75	548.5	413.5	801	452.5	600.5	1664.75	268.25	229	130	1789	492	1568	1090.5	730	502.75	823.5	367.25	872.25	382.5	308	259	146	577	697	1156	104.75	76.25	79.75	47.75	714.5	78.5	190	1069	649.5	439.25	293.5
K00496	77588.5	89606	59191.83	38883	39295.5	39421	77133.5	79895	66367	42368.5	13205.5	69439.83	132732.33	59367	48677	7127	17169.83	13529.5	22400.33	66987	79885.5	25400.67	19261.33	15866	64274.33	46360.03	56405	35248.83	8223.5	23279	26481.5	106491.5	78113	64426.83	22472.67	43816.5	52296.33	51747.17	187713.5	120825	100611.67	125226.5	86450.5	138775.5	103841	120797.5	21444	49505.5	74343.5
K00499	2217	2335	1212	1384	1882	1751	2223	2141	2491.25	1353.5	2372.75	1972	2470	5368.33	3618	26445	4327	7796	8663.33	3366	3981	8454	14682	1630	25003	48298.33	4598	2008	3521	885	3087	2515	1472	6343	3829	25761	3210	9462	1621	1646	399	1764	4894	1691	1130.67	2262	2003	1592	3864
K00500	40686.25	41344.75	24837.58	19141.75	20948	21590.75	37114.75	39502.75	32949.25	20814	17475.25	29879.08	56896.33	42262.83	29737.5	30634.75	16871.08	16622	26235.16	35244	45871.42	21917.67	26143.33	22711.5	52729.08	70740	30724.33	19044.08	13385.75	15042.17	21551.25	46834.25	36700.25	30447.58	22977.92	43718.5	28305.58	38463.17	75545	50340.25	38382.67	46620.75	39192	51826.5	42339.25	56703.58	28096.58	33547	34138
K00501	0	0	0	0	0	0	0	0	0	0	0	0	0	43	17	0	2	3	0	52	5	78	0	148	0	0	0	0	3	0	0	3	0	0	0	0	0	0	0	0	0	0	0	0	0	0	0	0	0
K00504	95	368	70	101	264	114	135	103	54	54	0	0	0	0	0	0	0	0	0	0	3282	0	0	0	8	114	87	0	5	0	93	12	0	0	0	0	0	0	1508	0	20	17	90	0	1395	1209	465	419	981
K00505	139.5	1093	929.5	543	138.5	249	203.5	172	192	66.5	28.5	1886.5	3105	1287	387	163	118	233.5	610	522	0	36	99.5	81	233.5	243	816	403.5	856.5	184.67	2260.5	1408.5	751	186.5	864	651	646	1024	40.5	66	72.5	23.5	18.5	36.5	66	26.5	5	15.5	175.5
K00507	34908.43	39487.41	22534.42	20053.75	36301.34	45392.25	31996.75	42007.06	45378.57	25952.84	34205.57	28987.75	47055.49	61529.98	31985.5	49444.58	42827.58	41448.84	77941.35	27843.34	35549.07	23214.33	49883.49	50837.18	77656.91	98493.18	27907.99	35519.73	60680.08	28768.51	50355.58	24252.4	32159.75	24534.23	40810.56	49434	46202.25	65167.85	6940.83	11350.25	12478.34	5745.25	12148.34	7247.01	11500.92	25431.94	40981.74	35979.98	19908.01
K00508	49555.5	79577	56536.83	29633	26389.5	29147	52730.5	56694	61773	31154.5	9209.5	65105.83	122016.33	45818.33	34196.5	12923	17285.83	13024.5	21791.16	49660.5	59480.5	20588.67	21587.83	18036	51887.33	39131.86	37957.83	27607.83	8782.5	15539.67	18977.5	70411	52899.5	47650.83	23980.67	34211.5	42610.33	45576.67	126742.5	81952	74543.67	84699.5	58923.5	94401.5	71183.5	82088.5	14219	33800.5	51168.5
K00510	1576.5	3778	2647	2497	4013	6933.5	1461.5	1882.5	1676.5	1654.5	1045.5	4855.5	6399	1534	880	3555.5	2451	2883	3219.5	1170	2771	711.5	1750	1521.5	4361.5	3447	916	847	1015	1134.5	2516	420.5	1389.5	536.5	1896	693	1792	1960.5	518	1341.5	10884.5	476	1412	726.5	1253	1654.5	2092	1328	2807
K00511	0	0	0	0	0	0	0	3	0	0	0	0	0	164.33	48	7.5	15.5	12	25.33	67.5	0	16.5	12	197	0	9.83	51	24	13.5	15.5	13.5	71	57.5	24	46	1.5	18	25	14	0	1.5	0	4	0	4.67	31	135	30	71.5
K00514	1382	1002.5	536.5	725	930.5	1502	1436	2025.33	1906	1522.5	1606.5	283.67	576	275.33	92.16	44.17	154.5	125	398.01	155.16	202	274.16	110	2283.5	128.83	40	219.17	125.83	286.17	144.83	649.17	270.33	256.66	303.33	656.16	44.5	165.67	133	102.33	10	19.17	2	23.16	19.01	42	89.33	51.83	51.16	18.17
K00517	169614	222121.8	151018	94419.5	94736.5	103642.8	176627.5	189421.5	193662.1	101606.5	36696.5	173535.9	345855	152682.6	114920.2	42675.3	50046	42174.7	88469.8	152086.5	196154.5	66918.6	82574	78203	156480.9	161236.2	135334.9	83743.8	37010	55808.4	72079.1	224029.8	163437.1	145880.3	76204.1	104236.3	133638.5	152055.8	402396.5	259310.5	246849.5	261384.5	202035.5	291082	234140	284712.5	87184	146613.5	175926.5
K00518	0	0	0	0	0	0	0	0	12	0	6	0	0	17	12	0	0	0	10	6	240	0	0	5	0	0	0	0	0	0	0	0	0	8	16	0	0	0	0	0	0	0	4	0	0	8	0	0	0
K00520	25545.5	28742.5	18210.33	12747.5	14977.5	17312	25716.5	25856	18158	14084	2244.5	22176.83	41204.33	22226	17325	5946	13188.83	11376.5	14800.83	22900	28649.5	8218.17	7205.83	16161.5	24417.83	16425.67	19390	11136.33	4715	7072.5	12610	34667.5	24662	21233.83	6215.17	13591	15905.83	14037.17	63189.5	39914	28353.67	41651	29911.5	46403	35352.5	42418.5	10016.5	17679.5	25324.5
K00523	20741.44	35594	19421.83	11573.72	18567.33	22353	16439.06	30539.78	36755.33	22405.11	42537.61	33152.61	41686.16	50999.44	26960.44	44521.17	24373.44	29062.83	55390.16	32264.44	16171.67	30530.5	39729.94	57063.11	52039.55	84822	63058.5	22765.83	73511.28	28604.45	35272.83	30765.78	42269.78	41308.66	58137.28	46324.11	40213.11	72834.06	6419.61	18694.61	15598.23	9067.39	14411.06	10641.23	4425.56	12016.11	21007.78	15836.39	10986.28
K00525	84342.28	131234.63	79243.33	50098.72	63253	73172.8	78492.81	104150.6	126929.22	67182.68	98498.97	98140.76	164749.07	167085.2	92874.64	110596.22	87894.02	81528.2	159488.39	106502.36	118943.92	74711.1	102064.6	173924.53	147919.86	232066.39	116818.73	80790.45	129545.03	67509.1	94813.93	103890.65	113300.96	104967.36	137966.78	117442.91	108544.86	165211.87	126356.69	76508.61	64904.82	63673.39	77048.56	72461.24	80573.81	100880.53	73151.85	73852.46	91145.12
K00526	54153.09	85871.58	55630.25	33446.75	36768.17	42737.75	50286.75	62001.07	78003.66	37286.37	41586.66	65594.25	119108.16	75568.66	46131.83	54105.25	42789.58	40085.17	72359.85	57289.5	61782.41	39651.83	52209.66	71288.34	79709.41	127535.86	66733.83	49820.57	57343.75	35313.17	48183.25	67086.74	64343.08	59572.07	65258.07	64714	61180.75	91410.51	82339.83	55571.75	64224.84	50482.75	47392.5	60192.01	50723.58	67590.76	38634.91	44027.82	45031.34
K00527	3079	5826.2	2558.83	1799	2632.8	3090	3230	4390.4	10624.2	4102.6	8898.2	1959.33	4707.33	2110	1155.5	6152	1739.33	1464	5448.33	806	1897	2627.67	5466.33	3783.5	3851.33	12177.17	1752	8305.33	6397	2587	2906	1376	1835	7911.03	13871.77	1366	2174.33	4641.67	675	324	1223.42	258	508	408	1107	1875.5	1314	1652	2516
K00528	158521.53	192410.58	124336.75	84763.97	93145.3	105668.55	158473.06	179376.92	168659.17	101920.38	67431.09	154577.51	286220.74	171106.37	118224.31	71146.8	68209.44	65162.7	118756.72	156243.53	190818.83	80874.6	80441.27	129819.7	175496.95	162709.25	163099.23	93617.54	92581.11	68247.93	90595.01	214129.24	175261.05	159856.82	105361.47	121091.41	129296.61	161590.2	352597.86	222506.36	174224.73	220949.64	174279.4	246806.73	204554.56	243388.79	80161.11	122693.3	160894.95
K00529	83136.94	95225.8	61750.33	39985.72	43289.83	42288.3	85003.31	89950.78	67833.68	47113.11	19202.61	78810.76	143397.91	83349.54	61740.64	45510.72	34561.69	31750.03	56448.21	77970.69	123354.42	35932.1	51675.44	40594.61	105628.2	120345.06	74539.9	46016.13	25292.03	29298.93	45229.93	119464.83	82799.63	76098.71	32340.13	81042.41	65528.36	82980.86	221006.86	134508.61	98049.48	135317.39	114750.06	150062.23	126568.81	153842.36	57474.53	83669.64	107040.28
K00531	0	0	0	0	0	0	0	0	0	0	0	0	0	0	0	0	0	0	0	0	0	0	0	0	0	0	0	0	0	0	0	0	0	0	0	0	0	0	0	0	0	0	0	0	0	0	0	0	0
K00532	0	0	0	0	0	0	0	0	0	2.2	0	0	0	0	0	0	0	0	0	0	0	0	0	0	0	0	0	0	0	0	0	0	0	0	0	0	0	0	0	0	0	0	0	0	0	0	0	0	0
K00533	0	0	0	0	0	0	0	5	0	0	0	0	0	0	0	0	0	0	0	0	0	0	0	0	0	0	0	0	0	0	0	0	0	0	0	0	0	0	0	0	0	0	0	0	0	7	0	0	0
K00534	557	1304.5	566.5	1204	2942	5454	454.5	616	2599.5	1535	1395.5	2213.5	1979	2654.5	2293.5	3409.5	2433.5	2872.5	4033.5	1621	5976.67	599.5	1374.5	307	4221.5	3032.5	4119.5	900	1760	937	4260.5	2608	1917.5	379	2688.5	563	1021.5	1419.5	1884.5	1810.5	793	1797.5	6010.5	1759	1911	3594.33	3885.33	2786.5	2891.5
K00537	69168.13	97000.15	55487.08	39075.19	45790.66	54324.65	65794.37	83543.31	85923.71	48067.92	54626.63	67566.34	120781.49	107217.52	60819.82	64058.49	54811.8	50840.26	100139.89	75921.72	98545.93	49245.97	58308.05	95204.38	94807.22	129849.29	96973.7	61551.48	92871.81	47862.1	69566.21	87344.37	83796.61	81539.3	78890.6	66583.62	64580.64	98305.35	114810.72	80510.97	73242.29	61839.53	68011.12	72552.46	75372.37	98102.13	74444.97	79059.78	71068.06
K00545	23906	32807	23144	14093	12438	13627	25149	26250	27023	14087	2239	26364	52062	19521	15528	2459	5302.5	4527	7118	22383	27021.5	8733	6340.5	6978	20980.5	14204.5	18336	11585	1909	6849	7962	34201	24638	21819	7599	14985.5	18254	17732.5	63012	40789	36816.5	41930	29193	46800	35232	40330	6039	16191	25202
K00547	2488	7593.5	5772	3335	2604.5	4732	2563	4451	11201.5	4604.5	8494.83	3669	8079	1297.67	588.17	3218.5	1885.5	1598	2750	744.17	532	897.67	4677	3671.83	5257.5	7580.5	1292.5	8613.5	6945.5	3140.5	3760.5	812.33	1895	3327.33	8074.33	1300.5	5362	4913	211	760	9809.25	339	244.5	460	132	235	397.5	302.5	1528.5
K00548	79546.53	120277.08	73186.58	46790.47	54643.8	63609.55	73013.56	92163.25	112244.82	56874.38	78848.19	89201.01	154776.07	130542.2	75629.97	99878.47	79020.27	72095.2	127629.56	85114.69	107023	60384.43	91510.6	126404.45	136855.61	196905.56	90046.73	67260.7	100622.78	55760.1	85415.18	92503.57	93437.71	84364.48	110529.3	106168.41	90547.61	136612.37	112757.19	67780.86	62979.07	58854.64	67436.06	67815.24	70356.89	97807.45	78086.27	77554.46	75144.12
K00549	66778.5	75177.5	45024.83	31341	41597	41934	60033.5	71561.66	77696.25	39221.5	49311.75	52363.17	104708.33	76681.16	50201.32	51680.34	31832.33	30683.5	65905.85	53054.82	72899.5	37493.99	58997.83	66749	76018.49	139079.53	52635.67	56082.49	39451.34	34167.5	43989.34	61229.16	59342.82	45679.49	57914.99	62103.5	56037.67	83658.67	91644.16	55101	55220.26	51851.5	49223.32	58687.52	58774.83	79313.66	48001.16	52109.32	48591.84
K00554	64509.28	93871.83	56209	38414.22	46726.8	54548.8	61914.31	78202	90775.92	47963.88	60461.84	65842.93	117827.24	99593.7	57116.97	63677.22	57659.69	51317.7	97783.73	67150.69	86591.25	44530.76	63809.27	95570.7	98539.53	141801.89	74179.73	55243.12	81147.53	44643.1	64470.43	75082.32	74286.46	70612.4	85030.38	72242.41	72472.53	103053.2	100152.19	63974.11	57208.9	55086.89	57011.06	63302.24	63334.64	81835.7	55320.52	59502.96	65600.12
K00555	0	0	0	0	0	0	0	0	0	0	0	0	0	0	0	0	0	0	0	0	0	0	0	0	0	0	0	0	0	0	0	0	0	0	0	0	0	0	0	0	0	0	0	0	0	4.5	0	0	0
K00556	3243	30222	20844.5	5689	2595	3575	3920.5	5516	7449.5	3387.5	3676.83	26711	42153.5	10746.17	4867.17	14175	11338	5863	12403	8228.17	2547	5130.67	13032.5	4616.33	12528.5	21205.5	2187	11751	6685.5	2627	4357	2789.83	4671.5	7578.83	14430.33	7563	10931.5	15924	1213	1143	2491.75	1417	949	1602	693	1752.5	2432	1783	1406
K00557	1489	2362	555.5	201	860	449	1141	4509	6531	4695	11002	3490	1035	7398	2612	0	0	1384	4904	6262	35	6420	0	13567	0	3.36	20954	7795	18593	5681	1620	7430	10221	13296	12843	3035	4897	11775	6	4	12.75	0	9	6	0	0	0	0	34
K00558	24527.59	48783.78	31735.75	19181.75	19882.97	26833.25	22646.5	27066.97	40163.36	16741.57	25421.28	30199	60425.41	44881.82	25429.66	49341	33462.33	29350.17	50418.43	26216.08	38879.67	23253.66	38597.66	46492.01	54112.66	78171.33	21804.83	32333.57	29273.5	16213.75	28483.25	24056.16	25920.83	26105.69	41043.59	38616.5	29618	41433.01	26255.08	15828.75	19467.59	10142.25	22865.5	12219.51	21898	28785	27208.15	24130.07	30442.34
K00559	0	5	0	0	0	0	0	0	0	0	0	0	0	9	3	69	189	64	44	5	0	6	142	55	611	692	0	0	0	0	0	0	0	0	0	0	0	0	14	0	0	0	4	37	117	53	30	67	0
K00560	50179.5	76385.3	47346.83	29361	34064.5	37985.8	48266.25	59520.33	67995.1	35331.5	39886.58	59815.65	104219.08	67542.6	41101.03	52048.72	39284.58	36774.2	64507.39	52485.58	76183.75	35944.6	51224.83	57659.33	77416.31	123748.23	63347.4	40715.46	51563.92	31138.32	43768.77	64725.21	60037.01	56616.04	58763.01	63445.8	52588.75	84907.97	96520.58	62567	52844.84	54502	54633.66	60339.01	60528.08	74106.58	41535.08	47526.91	58599.17
K00561	126.5	1087	929.5	535	128.5	242	199.5	172	192	66.5	28.5	1882.5	3105	0	0	42	26	9.5	0	0	0	0	95.5	0	183.5	189	69	171.5	38.5	87	89.5	20.5	15	24.5	0	404	441	707	37.5	66	72.5	23.5	18.5	36.5	66	23.5	0	15.5	175.5
K00563	895	724	732.5	515	625	915	640	818	537	375	468	144	383	1079	523	180	646	550	725	800	129	443	82	1292	120	79.36	959	7970	372	666	572	1061	870	517	645	346	1182	1381	74	2	0.75	63	54	4	62	131	289	293	0
K00564	6164.69	5370.55	5130.25	3288.47	3116.83	4382.05	5296.56	7235.53	4688.93	3249.61	3819.36	2658.68	7015.58	14675.37	7134.14	4355.97	5027.11	3741.03	7933.71	8514.19	3814.17	3668.93	5866.11	15129.61	8579.62	8731.72	5448.4	11755.05	4687.78	2713.93	4917.18	7902.58	6030.88	2585.63	5585.71	2756.41	7150.78	7698.19	2545.86	327.36	3551.06	328.14	968.56	2199.23	1258.73	1948.61	2853.78	1765.64	2619.28
K00566	64509.28	93871.83	56209	38414.22	46726.8	54548.8	61914.31	78202	90775.92	47963.88	60461.84	65842.93	117827.24	99593.7	57116.97	63677.22	57659.69	51317.7	97783.73	67150.69	86591.25	44530.76	63809.27	95570.7	98539.53	141801.89	74179.73	55243.12	81147.53	44643.1	64470.43	75082.32	74286.46	70612.4	85030.38	72242.41	72472.53	103053.2	100152.19	63974.11	57208.9	55086.89	57011.06	63302.24	63334.64	81835.7	55320.52	59502.96	65600.12
K00567	105055.47	130717.78	78914.08	54732.69	67089.13	74226.25	99900.37	121073.53	135231.53	71468.69	81867.4	93709.14	172159.15	143306.71	89072.88	97422.09	67743.13	65724.83	124736.34	103132.55	107431.25	69905.83	91444.21	133401.39	144749.68	208650.19	103746.33	69802.9	91412.31	58302.73	78871.91	118990.13	111647.14	102254.59	112047.39	111670.22	98152.14	136125.46	154515.55	103841.47	93335.38	96373.03	82099.12	111311.47	94289.7	121948.98	61646.97	76965.6	77895.4
K00568	43308.63	69061.55	36895.91	23383.69	33580.66	37839.05	33143.12	46736.14	54054.76	31924.72	59206.47	52840.79	81095.07	75828.81	43070.24	64330.31	43040.38	41683.86	81543.38	48761.79	58194.18	41922.26	59246.38	81996.22	71486.33	138547.06	77097.9	34158.54	80117.73	38784.55	50058.18	46578.19	57796.32	54816.95	83022.32	57562.02	54694.39	99785.42	42234.8	25674.97	23318.13	16414.03	34345.78	21056.97	28538.95	43939.71	48795.55	43832.69	45926.23
K00569	6604	5523	1990	3680	7711	8760	6388	9937	5962	4841	4612	2358	3664	15246.5	8154.5	3711.5	8903	9323	21956.5	7624	20678	2613.5	5608.5	16269.5	9998	16970	8177.5	11827.5	19896	8048	18396	8492	7958.5	4599	5508.5	6717.5	9744	11647.5	17846	17047	7625.5	7922	12730	7828	11230.5	10557	12758	10413	17949.5
K00570	23557.57	28091.85	11166.75	11030.91	23915.49	22042.85	21809.18	29596.59	28751.44	16085.33	26304.33	15947.14	29631.74	44254.02	22732.22	23277.61	21527.83	18930.39	53109.34	18837.57	43767.35	12630.19	36416.83	43703.33	36890.96	90193.89	26272.8	23757.85	38232.34	20755.39	30121.94	18229.94	19752.54	14410.09	31393.03	29816.93	31166.34	56779.27	32166.58	13008.58	9776.93	9819.92	22879.68	14386.69	25900.68	29286.49	28117.5	27348.42	34017.34
K00571	8606.71	4632.44	2602.59	2826.47	5802.14	5555.25	5036.56	6747.49	7271.91	3770.62	10599.84	2687.12	6189.4	18560.92	8798.43	2635.17	5583.44	4737.34	13422.97	8961.19	2943.65	4225.98	6190.43	19131.63	5746.54	25311.49	7500	3909.55	6780.78	4981.69	6975.08	5838.75	9696.77	4895.33	10987.83	7540.61	8492.12	12744.58	693.35	7703.36	7576.99	2357.14	1270.56	3842.26	779.56	1539.14	2739.26	1257.6	2483.3
K00573	62770.97	83730.98	43363.58	31673.69	49718.83	53149.15	54460.37	76269.96	89800.37	50033.39	93098.63	60187.51	96864.15	127690.84	70346.97	102313.66	68760.63	67956.43	135951.92	75259.54	111354.59	64471.12	95406.71	159897.56	112525.71	239802.6	100251.37	57629.63	111299.98	56027.26	83850.88	70498.03	78700.6	72902.79	119115.42	102630.62	83988.31	151745.86	86136.38	58420.47	43372.55	31161.03	59812.28	35644.48	59146.7	67315.47	61678.46	55803.26	86016.57
K00574	245096.38	304116	195537.49	130915.44	145706.66	153793	242761.12	266851.06	267746.54	148438.42	89639.75	231839.55	437304.65	260076.22	181305.72	128514.84	106561.21	104730.16	180719.15	231785.72	330440.18	121902.51	141820.21	162102.13	290310.43	365790.17	223371.5	140191.99	108488.06	104252.73	135901.16	329432.72	257123.06	227347.81	145639.39	236597.22	206625.55	261916.29	593928.22	376595.22	334831.88	363682.28	292553.62	403044.96	344656.12	403643.38	136338.72	209167.78	287173.06
K00575	64526.07	86729.71	47209.42	35114.57	48125.62	55459.85	53220.61	76976.47	94236.71	49620.1	89242.5	60162.9	99110.97	95444.99	54924.87	99084.87	61414.74	61595.72	116767.11	55764.81	72660.1	55000.34	94786.65	99989.67	119031.86	199300.37	95313.63	58413.16	117676.43	58026.82	76389.93	68695.84	78624.29	74877.17	113197.01	97036.76	79168.1	145503.29	43156.32	38468.41	34009.62	18593.59	34780.36	28640.9	31368.78	52910.92	63761.24	57443.48	55111.36
K00577	0	0	0	0	0	0	0	0	0	0	0	0	0	0	0	0	0	0	0	0	0	0	0	0	0	0	0	0	0	0	0	0	0	0	0	0	0	0	0	0	0	0	0	0	0	4.5	0	0	0
K00578	0	0	0	0	0	0	0	0	0	0	0	0	0	0	0	0	0	0	0	0	0	0	0	0	0	0	0	0	0	0	0	0	0	0	0	0	0	0	0	0	0	0	0	0	0	4.5	0	0	0
K00579	0	0	0	0	0	0	0	0	0	0	0	0	0	0	0	0	0	0	0	0	0	0	0	0	0	0	0	0	0	0	0	0	0	0	0	0	0	0	0	0	0	0	0	0	0	4.5	0	0	0
K00580	0	0	0	0	0	0	0	0	0	0	0	0	0	0	0	0	0	0	0	0	0	0	0	0	0	0	0	0	0	0	0	0	0	0	0	0	0	0	0	0	0	0	0	0	0	4.5	0	0	0
K00581	0	0	0	0	0	0	0	0	0	0	0	0	0	0	0	0	0	0	0	0	0	0	0	0	0	0	0	0	0	0	0	0	0	0	0	0	0	0	0	0	0	0	0	0	0	4.5	0	0	0
K00582	0	0	0	0	0	0	0	0	0	0	0	0	0	0	0	0	0	0	0	0	0	0	0	0	0	0	0	0	0	0	0	0	0	0	0	0	0	0	0	0	0	0	0	0	0	4.5	0	0	0
K00583	0	0	0	0	0	0	0	0	0	0	0	0	0	0	0	0	0	0	0	0	0	0	0	0	0	0	0	0	0	0	0	0	0	0	0	0	0	0	0	0	0	0	0	0	0	4.5	0	0	0
K00584	0	0	0	0	0	0	0	0	0	0	0	0	0	0	0	0	0	0	0	0	0	0	0	0	0	0	0	0	0	0	0	0	0	0	0	0	0	0	0	0	0	0	0	0	0	4.5	0	0	0
K00586	0	0	0	0	0	0	0	0	0	0	0	0	0	0	0	0	0	0	0	0	0	0	0	0	0	0	0	0	0	0	0	0	0	0	0	0	0	0	0	0	0	0	0	0	0	4.5	0	0	0
K00588	4198	3613	1275	2748	5721	7055	3796	6975	4166.25	3046.5	3239.75	1918	2373	12208	5556	2285	7252	7123	16213	4717	944	1504	3833	11463	8509	3992	4534	7884	16369	6415	11013	3530	5444	2049	2962	4055	6598	7029	27	49	59	71	562	273	77	1788	8303	6411	41
K00590	0	0	0	0	0	0	0	0	6.25	2.5	24.75	0	0	0	0	0	0	0	0	0	0	0	0	0	0	0	0	0	0	0	0	0	0	0	0	0	0	0	0	0	0	0	0	0	0	0	0	0	0
K00594	695	240	259	432	476	792	734	1120	1162	507	1289	0	50	359	39	0	132	17	21	557	505	189	0	1331	0	4	57.33	7	7	13.67	27	54	420	135	440	0	0	0	34	64	308	35	116	174	327.33	217	445	175	95
K00595	41667.94	50631.3	29978.5	20832.72	23060.83	24081.8	38164.81	44798.11	48515.56	27311.61	30164.48	36706.6	68173.08	46875.37	32696.8	37043.39	16690.36	20069.03	37265.39	41710.85	56389.09	29571.09	29482.11	45344.86	57000.7	68628.53	51250.07	24855.13	34975.7	22793.76	26155.6	54105.16	50378.79	46403.21	39017.62	49387.41	35933.7	55433.19	89299.19	51038.61	42024.48	47924.39	44840.72	54424.24	51700.81	58750.52	23863.19	33470.3	51696.95
K00596	1532	421	145	77	399	288	1243	1575	1958.25	1452.5	2231.75	360	366	7740	4070	1078	1311	1143	3180	4405	1636	2208	928	10725	2305	536	1352	1752	1255	1303	1519	1248	2049	1600	3258	872	2549	2373	2039	149	2630	131	286	341	582	766	791	611	1166
K00598	37139.19	43645.75	26638.08	19020.97	22763.33	21607.25	34946.56	38248.03	40807.08	20696.61	18289.94	30558.61	61325.91	39625.11	26414.11	8192.67	12594.94	9981.83	22044.41	33113.36	35132.84	16521.67	15977.94	25397.44	29858.55	42404	25646	26188.58	11106.78	15365.03	15717.58	41566.61	36244.28	28546.99	24118.61	23567.61	28597.61	37509.06	68730.86	40485.36	30717.23	42594.64	30468.06	49063.73	40155.56	45856.44	11275.61	21585.14	29166.28
K00600	87286.47	119558.58	73851.75	49025.19	57264.63	64641.05	85511.37	102290.53	106220	60483.69	61746.95	87867.21	158445.82	119125.64	72560.91	65998.89	62463.3	54979.53	104077.31	88772.38	112998.92	51643.59	70026.88	99717.81	119502.75	155572.72	92806.73	66357.87	82236.31	50212.13	72169.01	110514.1	97687.74	90803.73	89110.49	86212.52	88136.81	117777.09	162123.05	103527.47	83866.21	96560.53	85690.12	110303.97	96903.2	120724.31	61378.8	74816.1	89791.4
K00601	239	2766	3038	1080	425	1085	320	735	626	361	464	1759	4703	580	196	1140	1133	767	1105	185	18	297	2483	919	2503	3722	439	1056	2446	728	1269	202	577	145	841	705	3261	3043	0	0	10	6	31	0	14	78	129	121	91
K00602	64352.28	93164.83	56051	38273.22	46596.8	54383.8	61700.31	78033	90581.92	47884.08	60373.84	65591.93	117548.24	98402.7	56738.97	63469.22	55376.69	50386.7	94132.73	66688.69	85345.25	44240.76	63466.27	95174.7	97265.53	141220.89	73549.73	54670.12	79882.53	43727.1	63544.43	74525.32	73943.46	69903.4	84662.38	71891.41	72042.53	102751.2	99309.19	63345.11	55984.9	54887.89	56518.06	62882.24	62375.64	80295.7	54382.52	58179.96	64206.12
K00603	5580	4615.5	1811.5	3473	6651.5	8557	5219	8990	6063.88	4564.5	5006.87	2030	2928	12372	5622.5	2327.5	7393.5	7222	16508	4809.5	1133	1751.5	3927	13412.75	8605.5	4032	4700.5	8000.5	16642.5	6554.5	11650.5	3732	5668	2299	3618.5	4089.5	6757	7155	27	52	63.5	71	566.5	278	77	1794	8344.5	6449.5	42.5
K00604	95590.28	133599.63	80194.33	53388.22	65563.8	71924.6	93901.31	116491	132571.02	70562.88	81488.84	96559.66	174189.57	133356.3	78787.17	75217.02	67196.02	60102.9	121465.86	97421.69	117452.25	63167.53	85036.6	117722.7	131795.26	189290.76	118088.46	72006.25	108174.53	60569.84	78253.03	119110.12	112047.06	109342.53	114292.15	98367.21	100853.86	148596.67	165480.19	110983.11	91579.57	99330.89	89195.06	111758.24	101760.97	127868.7	66864.52	81926.96	93314.12
K00605	70943.03	101452.58	60071.25	44027.47	59267.8	73659.05	68172.81	88559.75	98819.67	54868.68	66053.84	72864.43	126820.99	115722.7	64825.47	72862.72	68440.19	64021.2	120158.98	73882.44	120811.25	47448.76	70849.77	109430.7	116102.53	151740.03	81282.23	65169.87	98329.53	51638.85	81275.18	82385.32	84073.46	73724.4	92284.38	76867.91	80351.53	111755.2	132959.94	75844.36	55601.15	63168.64	76491.06	66823.74	85971.64	100148.7	73594.52	74102.71	99044.12
K00606	62186.28	87998.33	51933.5	35965.22	44836.3	51238.8	59152.31	74428	86571.8	45280.38	57651.71	63379.93	111064.24	95179.7	55734.47	59997.72	53869.19	48803.7	91789.73	64857.19	85233.25	42304.26	60937.27	90424.45	97056.03	133375.89	72426.23	53888.62	76014.03	42684.6	61207.93	73579.32	72101.46	66406.4	78131.88	71807.91	68693.53	100594.2	99300.19	63310.11	56894.4	54888.89	56409.56	62853.24	62468.64	80092.7	54066.02	57947.46	64832.62
K00608	0	0	0	0	0	0	0	0	0	0	0	0	0	0	0	0	0	0	0	0	0	0	0	0	0	0	0	0	0	0	0	0	0	0	0	0	0	0	0	0	0	0	0	0	0	0	0	0	0
K00609	63365.28	92798.83	55881	38129.22	45993.8	54115.8	60437.31	76593	89432.92	46638.88	59241.84	65411.93	117224.24	96874.7	54986.97	63387.22	54503.69	49338.7	90196.73	64510.69	82185.25	43458.76	63310.27	91529.7	97146.53	140806.89	71805.73	52380.12	78245.53	42978.1	60024.43	72035.32	72665.46	67682.4	83036.38	70431.41	70640.53	100215.2	98090.19	63334.11	55883.9	54570.89	53600.06	60074.24	61513.64	79515.2	53847.52	57657.96	62897.12
K00610	398	1901	969.5	735	201	192	755	695	1393	669	490	0	1528	913	268	3103	2303	464	812	818	3	1743	1250	1804	60	4713.5	277	6404	1045	49	357	163	335	2817	5063	0	145	0	0	0	2.75	0	0	0	0	4.5	187	140	0
K00611	58098.28	69262.83	40501.17	32667.72	39439.8	43692.8	55382.81	65417	71477.42	37065.88	41443.51	41013.1	85272.41	75248.53	44831.8	22909.22	36150.36	27902.2	61594.4	51267.02	74445.25	25834.42	33229.94	62304.87	57455.2	67048.36	42655.4	45350.79	44872.03	31945.76	44353.93	59843.99	55441.96	45852.74	52417.38	35546.91	51159.2	61544.53	96556.69	53235.61	47366.73	49674.39	49027.56	57401.24	59613.81	73936.2	45576.52	52339.46	56516.12
K00612	17071	16432.8	7558.83	8106.5	13537.5	15686.8	16287	22221.33	17478.1	11544.5	15946.83	9677.4	19623.83	32573.6	16996.53	14147.97	14227.83	12727.2	34871.14	15830.83	9727.34	9665.1	19987.33	41495.33	21133.06	28677.37	13123.9	16258.96	26478.17	12758.07	20448.27	10379.96	12926.26	8926.79	17675.26	9041.3	17490.5	25480.47	6910.33	1703	15214.84	1509	3405.16	2310.01	4893.33	9325.99	14708.49	11933.16	7276.17
K00613	308	1042.3	391	259.5	172	282.8	312	268	119.1	127	147	519.4	1044.5	439.1	111.7	1338.8	389.5	259.2	268.8	181	99	87.6	1186	598	2412.9	1397.7	202.4	1330.3	296.5	208.4	277.6	120.8	167.1	113.8	225.6	1388.8	871.5	2409.8	138	25	956	21	43	44	7	0	20	15	619
K00615	128766.29	183308.88	107893.25	72569.85	94727.92	106010.15	123443.05	154991.77	172593.77	94360.32	119435.18	130229.35	233600.81	193158.33	111170.3	106407.5	100125.63	86091.42	179142.4	128364.87	160161.27	83730.95	124540.71	178393.22	170412.21	270268.11	143082.52	118577.97	151596.65	84846.78	117171.7	141082.37	142605.78	132015.35	171988.45	125567.95	146589.15	218129.86	191487.88	151786.3	121945.14	115608.7	108437.8	130865.66	119035.87	148268.8	91546.3	103856.27	131069.24
K00616	103729.28	132946.53	86831.5	55575.72	61048.8	70056	102617.31	116060	109878.82	65567.88	48051.17	98000.53	182621.74	131395.6	84692.94	61832.42	62652.19	53407.5	96370.26	105357.36	124729.58	50844.83	65085.27	98131.53	131265.63	132939.02	83646.33	76564.82	58805.03	45046.7	70859.83	133118.85	109691.36	95847.93	75302.61	87846.61	91305.03	103005.4	218496.19	140701.11	105306.65	135462.89	109622.06	151292.24	125287.31	151385.37	61104.19	84865.96	106216.12
K00619	27574.5	38019.2	27007.83	17689	17586.3	22623.5	28909.5	32168.73	33120.58	18312.9	10002.07	28585	56891.33	23463.83	17640.16	10479.67	10647.83	9481.5	13955.34	24723.66	31406	11298.33	13958.83	15603.75	33400.16	25602.67	20029.17	14470.66	5996.67	8965.83	12658.67	35918.83	27705.16	24187.36	15261.93	16037	23495.5	22415.17	63481.83	41364.5	38932.84	42423	30804.16	47557.51	36431.5	42606.33	8989.33	18098.16	26942.17
K00620	61440.28	74421.83	43108.5	34093.22	43845.8	51082.8	57766.31	72568	83320.92	44636.88	56910.51	49405.93	91165.24	88711.03	52082.8	54781.22	40425.69	40670.7	78959.23	60116.52	81667.25	40263.09	55188.77	79196.37	88265.53	123774.89	70554.9	42757.12	71075.53	40343.43	55939.43	71836.49	69432.96	64996.07	74384.05	66525.41	64233.53	90935.7	98563.19	62692.11	54496.15	54117.89	55800.06	61838.24	61541.81	78842.2	51734.52	56297.96	62982.12
K00621	0	0	0	0	0	0	1	0	0	0	0	1.5	0	112	63	0	2.5	0	13.5	28	2.5	2	4.5	0	0	0	0	0	0	0	0	0	0	0	0	0	0	0	0	0	0	0	0	0	1.5	0	0	0	0
K00622	476.5	2616	1963.5	1285	629.5	1049	474.5	435	414	165.5	221.5	3358.5	5142	205	180	525	418	648.5	897	135	242	62	601.5	147	544.5	1190	596	1022.5	855.5	1048	744.5	218.5	225	631.5	369	1069	2292	3260	338.5	981	10459.5	466.5	465.5	791.5	629	254.5	113	144.5	2168.5
K00624	0	0	0	0	0	0	0	0	0	0	0	0	0	0	0	0	0	0	0	0	0	0	0	0	0	0	0	0	0	0	0	0	0	0	0	0	0	0	0	0	0	0	0	0	0	0	0	0	0
K00625	14662.69	20213.55	9583.58	8518.97	13049.33	15433.05	11899.06	17030.03	20366.18	12997.11	22354.61	12626.01	21834.91	30485.54	14636.64	17778.97	15293.44	11982.53	26365.21	18181.69	23625.84	15065.1	19801.44	34454.61	21501.95	52012.7	31003.9	9402.88	32336.28	13521.1	15069.68	15060.58	21442.38	22108.46	37114.38	15934.91	22431.11	41631.86	21050.36	16770.86	11453.48	7346.14	12733.06	6033.73	14119.06	12585.44	10100.11	9053.64	22853.28
K00626	398913.17	512759.58	322281.4	214872.29	238400.08	259404.85	390030.42	448372.03	495311.91	255963.04	231145.13	382025.91	721051.87	472195.95	311346.82	337735.79	225995.75	221115.88	386189.16	380985.34	511598.86	245564.7	327930.58	381585.6	556705.65	784916.5	395119.46	229150.32	258291.96	191164.36	264790.76	507161.04	414297.99	383288.27	332845.83	449540.87	354119.61	507860.69	809258.85	502504.02	460156.36	477737.98	428561.92	543504.12	487379.58	612260.77	295047.61	384770.8	420389.8
K00627	79621.5	105326.96	59929.67	43398.16	57725.83	65345.3	71434.68	93485.98	100904.41	57081.37	78736.15	78454.41	132847.98	124837.57	73270.68	72815.81	66145.16	60836.53	120286.99	86664.82	97833.17	56997.58	73196.82	128801.01	112867.05	159778.71	107113.23	66279.61	106530.34	57722.91	79806.09	93337.62	97633.6	82562.6	101133.9	79517.63	85019.01	130735.82	110066.99	66442.83	63760.94	58210.67	69208.68	72469.21	68652.68	90594.51	69639.82	72529.81	73525.52
K00630	91	375	137	99	103	102	121	92	110	54	69	218	204	1055	266	174	429	529	2424	328	1013	183	229	341	1217	345	153	378	469	357	154	223	159	616	250	244	284	191	579	195	787	119	341	281	915	1394	780	1220	1011
K00631	26339.5	31676	20121	12831	12794.5	12955	26271.5	29923	24528	17798.5	13494.16	27389.5	45712	28387.34	18545.84	2452	5438.5	5874.5	12297.5	29027.84	28440.5	14160.34	6336.5	14547.66	21217	13802.36	39788.5	19231.5	20648.5	12469	10213.5	43221.66	35027.5	35063.16	18411.66	17719.5	22662	29008	63471.5	40804	38063.75	41990.5	29384.5	47069.5	35758.5	43147.5	11821	18629.5	26437.5
K00632	74072.16	119143.83	78299.33	46780.66	47177.66	55015.5	72978.18	89003.16	108003.41	56479.5	62168.06	98172.67	171116.48	95597.32	59686.32	81456.51	41559.99	45972.66	77030.34	80866.49	86283.67	59743.16	74792.32	78188	126716.65	179486.19	100095.33	62571.65	76017.34	46226.51	50982.99	100353.16	95005.17	95949.97	88818.65	107027.83	88259.67	129224.85	145070.16	108404.33	110763.19	95967.67	74132.68	112487.7	87886.84	110531.34	44065	58857.49	75692.18
K00633	0	0	0	0	0	0	0	0	0	0	10	0	0	0	0	0	165	9	45	0	0	0	7	24	0	0	12	16	10	17	28	0	20	23	30	0	0	0	0	0	0	0	0	0	0	0	10	14	0
K00634	1441	3349.8	1454.33	1397.5	759	952.8	1210.5	1054.9	946.58	502	663.57	1201.23	3806.33	1799.1	646.2	4142.8	3856.33	1225.7	2267.13	1201.5	964.17	973.77	4009.33	1606.75	7659.73	5322.37	433.9	2610.13	869.5	540.9	876.1	246.8	455.1	283.13	1166.27	2293.8	1799.83	3979.47	1701.5	373	2626.67	292	3530	290	1278	1121.83	4585.83	7441	1809
K00635	90034.5	98032	67451.5	41323	41649.5	40084	93098.5	95711	63600	49869.5	5645.5	82911.5	151531	74408	60251	8327	17744.5	14640.5	23797	84778	102707.5	28216	23291	15862	81704	51837.36	70327	42285.5	5141.5	23126	28601.5	134839.5	92612	81348.5	18017	55908.5	64456	60824.5	246444.5	158865	116310	165708.5	112587.5	182595.5	134336	155010.5	22043	60414.5	94359.5
K00638	0	0	0	0	0	0	0	0	0	0	0	0	0	0	0	0	0	0	0	0	0	0	0	0	0	0.86	0	0	0	0	0	0	0	0	0	0	0	0	0	0	0	0	0	0	0	0	0	0	0
K00639	22965.34	69953.63	46051.5	23149	22748.17	30445.8	23273.75	34445.32	33784.64	18054.17	19721.78	53718.65	90886.91	60108.26	25925.53	35227.05	50318.08	36756.87	71619.4	32217.25	16341.41	15952.93	41257.66	55672.09	56705.81	67076.2	18917.56	39839.12	58990.25	23973.66	42841.6	16854.54	26621.18	23058.37	37838.67	25524.8	43401.25	54034.31	8888.58	3792.5	8947.34	3976.5	6129.5	6224.01	7184.41	20524.26	40711.91	30901.57	8747.34
K00640	78974.85	105039.88	58802.75	43700.63	59912.29	71213.85	71834.24	92726.59	102471.26	61018.21	85773.75	77441.92	126655.73	120537.79	72988.66	102977.28	68484.27	69051.39	128111.52	82610.68	124779.52	62798.02	91757.1	116779.86	138856.34	200316.44	109798.13	68153.67	113064.12	60012.01	87592.27	94273.54	97561.15	95809.77	114787.39	107193.54	89706.12	145380.17	126160.02	90307.69	73544.08	67498.81	79906.24	79167.93	79345.07	100748.77	70615.1	72158.63	96254.96
K00641	61840.38	100609.4	63827.33	35727.44	44446.66	51078.9	57170.87	70785.89	80534.96	43978.72	54385.47	79761.51	137642.24	97745.51	58737.64	71879.66	51098.3	47776.26	91931.65	68093.29	85020.93	46422.79	74316.05	96981.22	101486.05	163561.29	73406.2	51918.56	67935.98	40696.68	57589.63	71452.04	71662.77	65450.97	83787.6	77451.12	77364.31	117917.35	101994.8	71000.72	67754.46	58103.28	59349.28	67380.47	63150.7	77010.46	39601.8	44972.19	65739.73
K00643	18602.69	21002.35	8972.25	9010.97	14734.33	13459.85	16554.81	19445.53	18632.03	9757.61	15671.11	11140.83	22064.33	40576.14	20044.84	13314.52	22994.86	17282.73	38297.43	20646.94	40137.59	10103.03	18636.61	39727.11	23116.27	53226.23	17721.8	15415.85	19987.03	13837.08	22660.78	17563.13	16449.23	12504.18	21129.56	19818.71	18776.53	35458.49	34859.61	12290.86	12008.06	7654.14	19477.56	10128.73	23463.81	31660.69	33458.36	31619.89	31440.78
K00645	95145.78	131136.63	80094	55352.72	65781.3	76429.6	90813.31	109215.33	126677.52	66366.38	72002.84	94544	172481.74	121271.63	76056.83	70716.19	66807.19	59329.9	110114.04	91445.35	115973.75	55839.52	73363.77	103944.7	127741.26	159897.59	95381.3	71135.25	87412.2	55802.83	77177.7	112102.95	105862.72	94622.03	100641.14	90051.71	93455.2	128149	163487.52	111134.61	91452.57	98705.89	87608.72	111519.75	99538.64	124283.53	64440.85	78552.62	92050.79
K00646	0	0	0	0	0	0	0	0	0	0	0	0	0	0	0	0	0	0	0	0	0	0	0	0	0	0	0	0	0	0	0	0	0	0	0	0	0	0	0	0	0	0	0	0	0	0	0	0	0
K00647	36507.94	44864.8	23901.49	18590.22	26090.83	26384.8	28923.06	39672.28	51739.18	23469.61	47150.69	28924.67	51916.32	44886.21	28630.31	44121.47	33473.1	30337.03	52721.62	27214.61	34551.84	24140.61	41681.6	53747.94	51986.61	95999.26	29428.9	39314.79	40800.78	27360.18	36147.93	29015.41	38051.88	22220.95	48494.05	47061.91	35855.77	65854.7	26763.11	18484.61	11143.82	9917.89	19657.56	11423.73	20587.06	24210.94	25867.61	22906.89	29288.78
K00648	83638	148091.76	92656.17	55940.16	65563.63	77431.4	82419.43	109514.88	125645.94	65597.27	80061.04	111978.46	192375.73	143692.45	77144.76	87822.16	91138.41	74652.93	147143.34	93242.75	113353.92	58735.46	94541.82	128042.08	134310.6	195573.25	90038.19	85962.21	120516.59	62924.63	94474.79	89409.29	95584.55	91982.47	122390.27	99449.73	111420.76	160767.42	119826.24	75308.83	64821.19	62711.17	71785.68	74537.71	76789.09	95240.76	72908.57	73383.56	89106.52
K00651	3326.25	4995.55	2658.75	1671.75	2217	2627.05	3330	4189.75	3664.98	1934.7	2545.12	2610.4	6461.25	6343.6	2783.2	8291.3	2850.5	2643.2	6144.05	2948.75	2240	2857.6	7430	5389.25	5927.9	15945.7	3796.4	8615.55	4123.5	1725.65	3564.35	3431.8	2864.1	5418.8	9267.6	2002.3	2661.5	6056.8	2153.25	219.25	655.5	242.25	1143	348	1298	5544.5	9915.5	8238.75	3491.5
K00652	63683.34	83743.63	51102	34427.5	43824.17	49551.8	57469	69208.82	72864.26	40495.17	44607.16	61832.9	110648.16	94064.76	55519.03	55145.3	51169.33	47836.87	89573.65	62845.5	96295.33	40407.93	58710.66	85321.84	94779.56	138510.06	74080.73	49640.62	73472.5	41726.07	64501.1	74652.79	71315.43	62247.62	66479.92	71072.8	68751.5	97933.31	107229.33	65029	58706.59	56327	59375	63593.01	66766.83	90561.84	67600.49	70085.82	66216.84
K00654	2211	496	541	489	511	936	1015	1112	319	597	78	39	1253	1479	1098	245	900	708	1026	1064	0	140	172	1001	956	161	1320	248	885	587	1280	1118	1682	350	671	530	891	664	3	0	2	0	0	0	0	16	372	131	0
K00655	99416.22	146730.63	87431.83	58591.44	75685.13	90961.6	90282.12	120985.11	145166.23	77468.19	112358.56	103681.36	178061.65	173625.08	96075.78	115740.11	92824.38	88707.23	169423.95	110435.05	140838.84	76210.03	111858.21	170935.05	167162.06	246718.09	126752.13	90903.08	153604.73	79185.7	115584.03	110541.47	121813.75	111265.43	151811.66	126655.32	124747.06	183979.06	139084.88	92715.22	81929.55	69752.78	83438.78	80583.48	90555.78	118279.72	99395.21	97346.26	101310.57
K00656	1528.44	1345.2	887.5	908.22	1228.13	1221	1718.56	1625.38	1502.09	929.31	2744.65	291.78	822.33	3274.44	1495.94	3872.67	1229.11	1333.33	2651.33	2038.44	1580.67	2134.33	2998.11	2842.61	1767.22	6024.83	1060	6606	1596.78	315.78	1301.33	858.78	1041.78	4845.03	7192.71	312.11	418.78	781.89	376.11	1190.11	1223.31	888.89	1558.56	2756.23	152.56	1576.11	1108.78	773.89	2023.78
K00657	1165	1863.8	1277.66	1205	696.5	1070.8	1389.5	1857.5	1313.85	734.7	900.25	413.06	1936.66	1384.1	599.7	988.8	2613.16	489.2	1122.96	1403	718	894.44	1039.16	1835	2479.56	666.54	546.4	7780.96	646	376.4	638.6	503.3	693.6	402.46	1142.94	1503.8	1203.66	2625.14	117	6955	6765.09	1970	412	1770	623	493	722	417	1593
K00658	112922.53	157731.38	103197.25	62358.47	68193	76154.55	110616.06	130334.85	120814.34	73239.78	60305.77	124147.68	221160.24	156006.7	96362.47	71972.47	74626.44	63005.7	119801.23	122831.19	138463.5	63136.76	81153.27	121632.95	145233.78	173863.89	112631.06	81318.37	86994.78	57724.77	84249.18	146414.07	127116.21	108653.45	94484.53	102765.91	112672.78	143179.7	227701.19	143270.36	113656.9	138718.64	113762.56	155617.74	131309.72	158870.45	67613.27	89342.46	109639.62
K00661	27483.59	27355.38	17988.92	11895.25	14670.17	12706.05	27552.5	29844.57	22226.01	15417.07	8222.16	22482.07	39986.08	36555.76	24469.03	4613.8	8934.5	7228.87	17908.57	29962.25	35237.66	11482.26	12126.83	17523.84	25767.23	33246.53	25539.4	21541.04	6804	11937.98	15889.35	41755.79	30145.93	23707.29	13731.75	20808.8	22751.67	26314.14	68151.58	40455.25	30014.67	42215.25	29960	46772.01	37426	44619.51	9951.16	18411.07	26327.34
K00662	1885.25	1034.25	580.25	521.25	714	696.25	1639	2040.75	1815	1256.5	2384.75	530	1490.75	9945	4663	329	1288	1558	3547.25	5712.25	1703	2326.5	102	10988	239	202	1286	1248.75	1285	1261.25	1583.75	1565.5	2263	1099.5	3397	94	2233	1108	2046.25	112.25	1589.25	123.25	262	312	658	731.5	761.5	523.75	315
K00663	5340.25	4378.25	1982.75	2388.25	4176.5	3655.25	5792.5	6367.25	3748.25	3009	3029	2102	5387.75	5781.5	4018.5	3789	3457.5	2973	9858.75	4629.25	5214	2644	5649.5	5493	4413.5	14519.5	3701	3761.25	4204	1974.25	5951.75	4257	2747	4861.5	3842	2973	3174	7573	1723.25	126.25	530.25	485.25	3773	2998	2014	4182.5	5052.5	3197.75	2598
K00666	350640.45	425695.05	274716.4	181176.85	187853.45	202122.85	344942.05	381663.88	400949.55	211230.95	151136.23	312773.77	618326.3	382886.25	268399.78	241620.37	153662.45	154344.55	268139.91	336400.38	428724.6	200749.38	242566.7	307901.03	438800.13	534934.12	320269.8	182422.33	163976.82	143498.04	196215.27	441291.06	355770.01	323315.16	230900.59	340303.15	287854.97	376533.4	748029.38	454442.3	424842.82	454784.2	374826.46	516003.16	441264.38	548429.13	217127.48	301666.11	353844.57
K00672	9098.22	8566.13	3441.67	4473.94	8289.33	9898.3	5935.12	6959.38	8462.92	5463.89	9487.05	5631.13	9090.99	4825.3	5322.24	5537.14	5540.72	5402.53	10229.81	4678.21	20258.17	3769.25	4735.55	6483.73	9927.67	6506.02	5003.9	7752.29	6683.56	5979.29	8980.26	5726.02	8541.49	4146.12	9095.64	4761.52	6218.73	12091.42	18259.55	9506.72	3491.29	5428.28	13291.62	8329.47	11949.79	9907.56	6736.05	6132.6	21536.9
K00673	5482.75	5123.75	2459.25	3068.25	3711.5	3807.75	5142.75	5572.25	3673.75	1815	960.08	2517.25	5427.5	13135.17	6080.17	1169.25	11387.25	8803.5	15077.5	6722.67	14000.75	2301.67	1509.5	13853.33	5716.75	9283	5713	10821.75	6273.25	4170.34	9062.25	4825.08	3999.25	3901.08	2293.58	1697	1901.75	2764	9562.5	2239.25	4738.75	1474.25	5320	2428	6735.75	13977.75	17328.75	15150	6194
K00674	56364.94	85330.8	53055.33	33225.22	37600.33	44048.8	53436.81	66973.78	79920.68	41631.81	50479.94	62306.76	112295.41	78113.71	47362.31	53974.22	44652.19	39933.53	71833.71	58741.86	78133.09	38891.77	52749.94	72482.44	79943.7	125329.56	67797.23	44414.63	61165.53	35833.27	51404.93	68972.66	65582.13	60738.04	69634.46	65239.41	60070.86	91378.86	98968.36	70018.11	60138.23	56670.89	55812.06	63904.23	61132.64	75266.69	43155.36	48623.64	60849.78
K00675	29122.09	34467.08	23089.42	15490.25	16965.67	20514.25	30013.25	32405.07	33429.16	17942.67	5272.33	24133.92	50048.33	34291.99	23176.66	5703.75	10204.25	9669.67	16506.02	31108.83	42020.41	12631.99	7640.83	19498.51	25214.58	17476.33	22446	19478.24	3987.25	9312.83	14353.75	40601.91	30415.58	24297.91	13378.07	14144	19089.92	16396.84	72814.33	41913.75	32534.42	43177.75	34732.5	48688.01	42027.75	54334.26	22821.41	31584.82	29290.84
K00677	36991.03	58069.88	32219.25	23529.97	32528.5	39065.05	33557.56	48315.18	61032.34	32590.78	52709.94	39418.85	64601.24	64665.36	33598.96	54729.64	47371.44	41906.2	81085.74	35932.18	44056	31143.25	52841.27	73406.12	71985.11	112276.39	51644.4	39549.7	73370.95	33585.43	47252.35	35595.57	43661.87	42352.45	65707.36	55879.91	49005.45	80893.7	26395.02	20276.86	14324.57	10887.14	22082.72	13002.75	21783.39	28666.78	32610.1	29239.62	34581.29
K00680	45334.59	46851.08	26847.92	20522.75	28755.17	30506.25	41239.5	45556.07	40867.04	25370.37	24572.95	34472.67	66008.08	45767.49	32762.66	19869.5	17940	15743.67	38245.27	35516.08	48099.16	17589.99	30933.33	27400.76	44377.33	61026.27	36201.33	22847.24	20307.5	20216.42	27641.75	47444.66	41021.33	30146.16	28977.82	25956	31774.67	45733.84	72818.58	48943.75	37049.92	46493.75	39017.5	50721.01	44757.33	56900.51	21113.66	30184.57	35111.84
K00681	88005.25	123671.81	72588.25	46937.41	65515.33	71750.65	77618.18	100947.23	130718.24	63452.87	106916.85	84811.04	155312.56	162081.61	91270.25	168265.91	89737.49	89819.93	167440.84	89009.24	112254.5	82602.12	147321.15	191727.59	185194.68	369662.59	83105.69	85144.29	101624.34	61432.8	94342.54	72086.05	81426.8	72344.36	139828.6	166699.73	109219.84	187736.59	80432.74	43023.08	49612.36	24963.42	54582.18	35594.71	60136.67	84734.68	87015.49	84408.06	68315.02
K00682	0	0	0	0	0	0	0	0	418	78	1342	0	0	8273	3800	0	0	76	3600	3855	12	1300	0	7539	0	0	125	0	35	0	115	606	2559	1520	1787	0	0	0	0	0	0	0	0	0	0	0	0	0	0
K00683	2211	496	541	489	511	936	1015	1112	319	597	78	39	1253	1479	1098	245	900	708	1026	1064	268	140	172	1001	956	161	1320	248	885	587	1280	1118	1682	350	671	530	891	664	3	0	159	0	178	0	0	16	714	213	0
K00684	30655.78	47267.63	26214	16843.22	23270	26053.8	26508.31	36754.1	43333.34	24070.28	41373.27	35944.93	57630.74	67505.7	36616.47	50299.72	36788.19	35283.7	69236.73	41612.69	53301.25	31220.26	44058.27	72876.45	56620.53	107673.39	50362.73	33036.62	54260.53	26755.1	42999.93	37176.82	43109.46	39335.2	58064.78	50940.41	38693.53	72356.7	36905.19	22224.11	17460.4	12995.39	28729.06	18169.74	26528.64	35249.2	36715.52	32483.96	36456.12
K00685	26562.44	28259.3	13133.83	12367.22	19805.33	22332.8	21051.31	29449.78	34539.68	19205.61	36053.94	19529.26	30982.41	49164.04	27404.81	41849.72	26258.19	28944.03	52040.04	29349.36	47450.59	25235.27	35431.94	56227.94	47318.2	89888.89	46204.73	18656.63	46540.53	23379.77	34994.93	31549.16	34742.13	30819.54	44174.96	43923.41	29251.86	57416.36	34855.86	21271.11	15938.98	11920.39	25338.06	14345.73	24756.31	32950.19	34168.86	30412.64	34052.78
K00686	0	0	0	0	0	0	0	0	0	0	0	0	0	0	0	0	0	0	0	0	0	0	0	0	0	0	0	0	0	0	0	0	0	0	0	15	11	5	0	0	0	0	0	0	0	0	0	0	0
K00687	0	0	0	0	0	0	0	0	0	0	0	0	0	0	0	0	0	0	0	0	0	0	0	0	0	0	0	0	0	0	0	0	0	0	0	0	0	0	0	0	0	0	0	0	0	0	0	0	0
K00688	51856.28	86913.03	54180.17	35488.22	42178.1	50179.3	53936.31	68620.9	84005.37	39041.78	42109.79	57344.6	110877.91	86074.2	46832.97	35099.72	41587.86	36089.2	82467.4	52667.19	59493.58	27741.09	49353.94	73350.7	70171.2	94817.86	44244.23	65621.79	63051.53	35340.43	55447.43	57832.32	56821.96	51647.77	65424.31	43808.41	62629.2	80895.53	76636.69	45971.61	47167.73	45771.39	39152.56	54378.24	47299.14	66025.37	46249.19	52838.46	41913.62
K00690	0	0	256.5	0	0	0	0	0	0	0	0	0	0	0	0	0	0	0	0	0	507	0	0	0	0	2.5	0	6252	0	0	0	0	1	0	0	0	0	0	279	0	0.75	0	9	0	473	1886	3294	1769	0
K00691	0	0	0	0	0	0	0	28	517	87.2	612	0	0	0	0	0	0	0	0	0	14	0	0	3	0	0	57.33	0	0	54.67	0	43	11	0	0	0	15	0	42	8	69	31	19	61	151.33	16	0	0	178
K00692	2991.75	1090.75	784.75	832.25	996.5	1373.75	1510.75	1480.25	610.75	687	216.75	258.25	1792.5	3199.5	2636.5	308.25	1415.25	1698.5	3749.5	2025	8849.75	382	380.5	1126	1309.75	674.5	2734	778.75	1264.25	1825	3959.25	2585.75	2866.25	668.75	902.25	533	946.75	748	3911.5	142.25	476	201.25	1423	352	2278.75	7361.75	8928.75	8080	2929
K00693	0	0	0	0	0	0	0	25	509	81	612	0	0	0	0	0	0	0	0	0	9	0	0	3	0	0	46.33	0	0	2.67	0	5	0	0	0	0	0	0	4	0	3	8	13	9	14.33	0	0	0	80
K00694	11100.19	11322.65	6355.75	4051.97	6545.83	7046.15	8949.81	10112.03	8149.88	4926.81	6642.36	7545.23	16486.83	7639.74	5662.54	36964.32	8442.86	10314.43	17140.23	3629.94	17641.09	11011.13	27549.11	6796.11	37343.17	64356.93	7212.2	20053.65	9651.03	3961.98	7153.38	5769.43	4888.83	9182.98	10185.16	32155.51	9941.53	27564.29	17702.61	17089.36	10041.06	7494.14	11790.56	5999.23	11913.31	8916.69	7806.86	9035.89	21990.78
K00695	470	577	436	251	180	498	332	828	367	181	235	341	668	2162	737	225	181	488	979	802	52	49	421	1206	246	310	1510	204	940	306	959	964	794	37	439	91	213	281	5	0	0	4	34	7	13	548	1834	717	0
K00696	3659	1872.3	1417	1248	1346	2412.8	1910.5	2546.5	1023.6	983	489	575.9	2670.5	4849.1	3250.7	1691.3	1598.5	2610.7	5442.8	2538	9811.5	488.6	2318	2743	2634.9	7479.7	4361.9	1999.8	3444	2750.9	6653.1	3345.3	4013.6	726.8	1723.1	1613.3	3058	3326.8	2229.5	936	1556.5	875	1170	1345	1655	4340	4435.5	2467	1832.5
K00697	53085.94	57710.3	34493.33	26549.72	34411.83	36387.8	49397.81	59574.78	56883.68	31064.61	29458.11	38362.26	75409.41	61373.7	41355.14	44619.72	29452.69	29067.03	59281.37	44718.19	69540.09	28492.1	42904.44	48605.11	72320.7	101192.22	44099.4	40958.13	38809.03	28083.43	40445.93	59347.83	50961.13	39750.21	37604.13	57485.41	44905.36	64695.86	96012.86	60839.61	50491.23	53081.39	52635.06	59452.23	57867.15	69156.69	39245.86	47892.64	55005.28
K00700	60525.62	90439.46	55506.17	37849.22	45190.17	52857.3	57264.81	72316.32	81024.48	41655.55	49240.67	63332.1	115443.07	90846.19	52631.13	84156.22	52368.19	52969.37	97580.75	56234.52	59499.74	41973.75	77959.6	71233.21	121929.36	174895.36	50521.73	59114.61	73623.03	42081.76	63995.43	62788.98	62361.79	54469.36	65435.1	96213.91	75093.2	103737.54	77706.52	52814.61	63062.07	47693.39	38966.56	55717.25	46293.14	65555.38	47618.35	53745.78	43802.46
K00701	0	0	0	0	0	0	0	0	0	0	0	0	0	5	3.5	0	0	4	6.5	1.5	895	0	4.5	7	0	2.5	4.5	0	2	17	0	14.5	3.5	0	0	0	6	3.5	4	0	0	0	2	18	15.5	0	0	0	0
K00702	0	0	0	0	0	0	0	0	0	0	0	0	0	0	0	0	0	0	0	0	0	0	0	133.5	0	0	0	0	0	0	0	0	0	0	163.5	0	0	0	0	0	0	0	0	0	0	0	0	0	0
K00703	31623.78	71328.83	45272	23970.22	25673.8	33326.3	29446.81	40883.5	51434.42	25179.38	41501.67	50697.43	90567.24	51903.37	28068.14	65821.72	41455.19	35987.7	69637.73	27533.86	28586.08	25835.93	63615.27	46138.03	78164.53	116071.03	25015.23	41587.12	56546.53	26853.93	43249.43	23499.65	32429.46	33229.23	61028.21	52217.91	50247.53	76336.7	10944.19	11756.61	15901.9	5947.89	9204.06	8756.74	8528.14	21719.87	33067.19	29024.96	17520.12
K00705	39698.03	72029.78	47201.75	24457.97	27697.8	30803.25	40084.81	50283.65	49921.17	29241.58	29681.04	59030.53	98459.49	60438.6	35704.77	28584.92	30543.19	25415	56469.68	42134.94	44882.08	20153.16	41757.27	44168.2	56601.63	84521.83	35774.33	46645.57	42501.53	26172.78	38824.58	47838.02	42528.36	40070.1	47314.78	37319.61	52905.03	67878.4	70140.44	51610.36	51309.4	47352.64	35392.56	54089.74	40070.14	52824.87	26102.69	33975.21	33695.62
K00712	21	133	64	28	15	48	28	33	108.25	33.5	24.75	49	119	31	0	7	24	27	20	15	14089	36	15	122	31	29	13	6	0	16	25	38	53	45	116	14	11	21	16149	9273	1194	4876	8431	2101	10085	6825	2848	2733	15552
K00720	7303.25	5451.85	2813.75	2677.25	3253.5	5086.85	5929.5	7534.58	6434.7	5231.5	5997.58	1749.47	5304.75	11434.7	5912.23	3351.27	3658.5	2928.4	5983.36	6626.58	44854.34	3203.03	3099.5	18434.33	6787.63	3402.9	3899.47	4490.18	3385.67	2509.38	5556.62	4572.26	5318.86	2234.76	6773.69	3658.6	5306.67	7285.6	50981.58	28059.25	7165.92	14805.25	25770.66	6731.01	31057	21487.49	10152.49	9180.41	48268.67
K00721	61421.49	101961.77	66896.93	40384.19	40682.64	50898.75	60898.37	72818.99	76256.26	40405.8	36083.64	70874.49	137646.98	81806.18	49032.36	39349.59	52532.47	42964.84	85702.24	58726.04	91903.23	28220.46	52020.54	70304.42	74876.51	92888.98	45935.65	48089.21	59211.31	34513.73	62534.41	61596.61	58846.13	53212.41	58003.51	41065.72	66222.49	79503.14	99265.04	63826.47	57572.8	55628.03	54014.12	65307.5	63114.02	80823.01	48930.95	54720.56	65755.42
K00729	0	0	0	0	0	0	0	0	0	0	0	0	0	0	0	0	0	0	0	0	0	0	0	0	0	0	0	0	0	0	0	0	0	0	0	0	0	0	0	0	0	0	0	0	0	0	0	0	0
K00737	0	0	244	0	0	0	0	0	0	0	0	0	0	0	0	0	0	0	0	0	0	0	0	0	0	0	0	42	0	0	0	0	0	0	0	0	0	0	0	0	0	0	0	0	0	0	0	0	0
K00748	36030.03	57362.88	31767.75	22547.97	32032	37361.05	33020.06	47346.35	59386.09	31956.78	51865.69	39374.18	63977.74	66635.53	35453.3	54645.97	47588.94	43153.7	86731.23	38106.02	47657	31458.09	52518.77	74041.62	71749.78	111804.89	53185.73	41879.87	75099.78	34319.1	49912.68	37846.74	44575.21	44745.12	66404.7	57432.91	50199.78	83213.7	27911.19	20779.86	14931.9	11317.14	25281.56	16058.74	23378.89	30301.45	33696.77	30797.46	36747.62
K00752	0	0	0	0	0	0	0	0	0	0	8.33	0	0	78.67	2.67	0	0	0	3	140.67	7	107.67	0	111.33	0	0	11	0	0	52	0	43.33	108	157.33	214.33	0	15	0	38	8	66	23	6	52	137	16	0	0	98
K00754	621	1739	824	1164.5	330.5	578.5	1041.5	1266.16	4215.5	1292	1626.5	1221.84	2529.5	2198.66	774.32	560.34	2862	883	2114.02	1859.32	619	1235.32	2687	1308.5	303.66	4500	888.84	818.66	1689.34	763.83	1193.34	567.66	563.82	1042.66	4663.82	1806	2946.34	6650	1715.66	102	364.34	273	256.32	572.02	2005	1974.66	1740.66	2277.32	165.34
K00756	4705.34	9832.03	5761.17	4321	4626.97	6386	5950	6812.72	14772.74	6689.77	12449.4	3283.67	7919.33	8021.99	4089.66	6608.5	4736.5	3796.67	8001.02	3236.83	6221.66	3894.49	7195.33	9047.26	7127.83	13131.33	2275.5	3838.49	8595.5	3933.83	4749.5	2666.66	3695.33	9837.36	17587.92	3382.5	8919.67	7644.34	575.33	231	829.17	83	559.5	245.01	1103	3054.01	2772.16	3094.82	3925.84
K00757	3000	18550	12881.5	4144	2780	3292	4018	5677	7414	3373	3792	16046	26212	7663	3358	8254	8932	4542	8706	5670	2662	3615	8131	4496	8386	16608.5	1673	11393	5400	2269	3872	1972	3706	4549	9724	5341	7672	11798	686	608	1392.75	739	615	918	658	1239	2048	1439	974
K00758	40909.63	50733.75	29045.91	22546.19	27979.46	26332.55	38574.62	43789.04	49733.84	25175.12	28742.54	35223.29	66982.57	42357.81	28229.74	11857.81	15534.38	12035.36	27727.88	33109.79	39196.84	18148.26	23168.38	30479.97	33943.83	71995.2	31898.07	28909.54	16967.23	20129.21	20086.68	43696.69	38815.32	29741.65	34432.42	32165.52	37858.89	56071.42	71616.3	42956.47	41094.13	44449.53	37633.78	52583.97	41384.12	51276.55	21401.89	33231.19	37254.73
K00759	56635.28	69628.83	41204.5	31959.72	41260.8	47819.8	53452.31	63437.5	74597.67	38415.38	45608.59	45302.93	88231.74	76605.7	47740.47	54635.22	43346.19	42932.2	77121.73	51029.69	81615.75	33047.76	54258.77	73400.7	86938.03	121980.89	47757.4	48208.12	54293.03	34891.43	56133.93	60753.82	57247.96	49938.9	61673.88	63107.41	58905.03	78328.2	98251.69	55740.11	48858.9	52205.39	55420.06	60319.74	61054.81	75906.7	46437.02	53616.46	62550.12
K00760	46473.09	73718.58	47839.25	30034.75	34249.47	42575.55	48983.5	63274.47	70002.59	38787.47	41128.73	53041.4	94655.41	80283.26	44386.53	28623.3	41813.83	36012.87	68831.9	57555.25	65430.16	30395.43	34422.66	82135.09	59029.06	63475.56	58220.23	44749.87	62406	31606.82	47523.85	63589.79	59284.43	58035.32	61853.02	35089.3	55191.5	65925.31	86019.58	52367.75	45914.34	49254.75	44795.5	55209.01	51848.33	59989.51	30602.66	35356.07	51664.34
K00761	78916.03	109907.58	68777.75	42433.47	44733.8	47994.55	74562.56	85792.75	94746.17	52107.88	55942.76	82702.18	150802.74	84454.53	58773.3	58396.47	44704.94	38600.7	69620.23	72732.52	75588.33	46863.09	61398.77	71710.37	99188.28	118492.89	79227.73	53673.37	59664.28	40775.6	46752.18	95262.24	87856.21	82522.82	79258.8	74978.91	75213.28	103933.2	132304.19	91035.36	75814.9	88530.64	66531.56	99516.74	76086.39	94320.62	30330.44	46300.46	64496.12
K00762	69919.28	97780.33	57862.5	41746.22	53241.3	62923.8	66907.31	86992	96554.17	52398.88	64839.09	67621.93	120476.24	110817.7	62378.47	65796.72	62772.19	57611.7	110640.73	71550.19	86483.25	46070.26	67393.27	108566.2	105871.03	145252.89	78284.23	62670.62	96528.03	50295.6	75222.93	78431.32	79621.46	72204.4	88224.88	75980.91	78799.53	109906.2	99340.19	63397.11	56048.4	54958.89	57091.56	63160.24	62458.64	82091.7	62727.02	64636.46	64248.62
K00763	54880.38	68577.5	41632.83	29651.94	37941.96	42298.3	52980.87	64746.79	76512.84	38647.32	46580.87	47223.21	87901.74	74000.48	46316.41	77784.06	38493.8	42395.36	74585.05	48829.96	60467.76	39486.26	67235.55	60138.8	106878.25	162659.89	48540.07	47957.96	52113.48	33438.21	48903.43	61592.77	56416.57	52981.9	62515.33	88280.52	59230.31	86430.75	75992.3	59062.72	56135.46	49825.28	41852.78	58265.47	47761.37	63269.63	35454.47	43623.69	44212.73
K00764	64326.28	92976.83	55990	38237.22	46571.8	54333.8	61642.31	77954	90489.8	47798.88	60196.21	65451.93	117377.24	98341.7	56722.97	63530.22	55294.69	50369.7	94014.73	66584.69	85336.25	44169.76	63466.27	95112.45	97262.53	141252.89	73539.73	54661.12	79819.53	43722.1	63521.43	74525.32	73892.46	69884.4	84739.88	71891.41	72013.53	102751.2	99300.19	63331.11	55904.9	54878.89	56480.06	63030.24	62716.64	80279.2	54364.52	58162.96	64398.12
K00765	63994.28	91697.83	55402	37507.22	46420.8	54171.8	61120.31	77399	90488.42	47674.88	60234.84	65451.93	115944.24	97451.7	56437.97	63467.22	53092.69	50064.7	93013.73	65744.69	85290.25	43527.26	63466.27	94883.7	97262.53	141184.89	73507.73	54497.12	79526.53	43621.1	63293.43	74460.32	73790.46	69884.4	84599.88	71891.41	71844.53	102751.2	99262.19	63323.11	55838.9	54857.89	56474.06	62816.24	62252.64	80269.2	54177.52	58022.96	64088.12
K00766	70513.28	97323.83	57743	41151.22	53752.8	62862.8	66978.31	86946	95238.92	51397.68	64639.84	68901.93	122115.24	110517.7	62716.97	65421.22	61238.69	57546.7	111941.73	70752.69	87113.25	44876.76	69701.27	105985.7	107956.53	147363.89	78927.73	63419.12	96858.53	50844.1	75358.43	78642.32	79667.46	70428.4	84315.38	76880.41	79798.53	113765.2	99385.19	63460.11	56241.9	55049.89	57146.06	63189.24	62521.64	82427.2	62977.52	64833.96	65132.12
K00767	64286.28	93133.83	56032	38222.22	46520.8	54192.8	61557.31	77833	90485.92	47819.88	60323.84	65469.93	117414.24	99115.7	56791.97	63411.22	55318.69	50524.7	95817.73	66687.69	86139.25	44309.76	63532.27	95057.7	97318.53	141251.89	73418.73	54683.12	79865.53	43718.1	63482.43	74298.32	73419.46	70312.4	84718.38	71934.41	71984.53	102700.2	99836.19	63498.11	56385.9	54986.89	56747.06	63075.24	63187.64	81518.2	54574.52	58885.96	65195.12
K00768	58800.19	69906.75	39873.08	30584.47	38823.13	44229.05	52069.31	70209.43	75651.01	43631.71	59842.18	51840.76	88658.16	81041.54	50770.64	54109.72	35038.19	38178.53	73724.96	61008.44	69990.09	44021.1	51847.94	76350.36	85632.7	107602.2	89707.23	42437.38	85741.03	44556.02	55045.18	73797.83	78504.63	70749.91	77932.23	64058.91	64335.86	100906.36	93585.61	62296.36	50380.23	54601.14	57280.56	61184.23	56435.14	71038.19	45999.36	51755.89	58675.28
K00769	10226.44	11551.5	5194.5	4520.72	7841.33	7492	8864.81	10836.78	10999.08	5950.61	10023.11	5545.03	12710.58	19367.94	9510.44	7434.92	6544.86	5678.33	14870.58	9471.69	8824.59	5348.33	9689.61	20039.11	7757.47	28038.33	7881	11049.5	8188.03	5880.03	7347.83	6919.03	8074.03	4904.08	12278.36	7400.11	9288.53	15373.89	6358.36	425.61	2506.56	918.89	2059.56	2723.73	5948.81	7305.19	6169.86	7357.14	4580.78
K00772	44526.94	57047	32633	24767.22	34128.63	39234.3	44756.56	55561.18	63132.39	35680.01	41201.88	38095.68	69590.83	69772.21	41978.81	23461.97	32138.11	31679.03	66159.63	48273.61	71465.34	26947.6	28394.61	78844.44	49994.62	65474.03	58087.9	33041.3	58949.78	32084.18	46393.93	59470.91	56007.38	53947.66	56853.64	35133.41	48467.28	62125.69	90488.61	53562.61	46449.56	49456.39	47078.06	56755.23	53530.06	62492.44	29042.11	34543.89	54203.78
K00773	64252.28	95361.83	57970	38713.22	46981.8	54435.8	61992.31	77982	90936.42	47901.88	59862.84	66196.93	120793.24	99492.7	56885.97	64662.22	58472.69	51639.7	98228.73	66552.69	86073.25	44450.26	66019.27	94817.7	101410.53	151337.89	74174.73	55099.12	82853.53	44134.1	65050.43	74988.32	73871.46	69996.4	85508.88	72833.41	73758.53	104432.2	99974.19	63228.11	47282.9	54780.89	56783.06	62913.24	63430.64	81691.7	54993.52	59450.96	64476.12
K00782	32784.28	55281.33	34444.5	19791.22	22933.3	29490.3	34062.06	42424	47039.43	30095.18	31924.25	46835.68	74419.49	46700.7	29678.3	22089.97	21025.44	18330.7	34874.15	41776.77	38288.83	22204.59	20037.27	47060.37	43552.78	34195.7	44856.23	24691.62	34540.28	19204.68	24663.93	48112.24	44602.71	45779.82	45570.3	26358.91	36450.28	48568.2	66216.94	40654.11	32284.4	42805.89	34471.56	51551.24	37052.72	44413.12	12381.94	20058.71	30617.12
K00783	31778.44	53892	30769.83	19215.22	24831.63	29658.8	27696.31	39318.18	52849.38	27250.71	48888.31	37995.26	63573.41	59297.04	31662.14	57971.22	38116.69	36006.03	66097.71	35826.19	51481.59	31474.6	51278.94	68002.61	65608.7	120991.06	49241.9	32496.13	59850.03	28505.6	42525.43	34511.83	40164.13	42424.91	68485.73	50796.91	41766.86	73518.36	36140.86	22077.11	18137.23	12784.39	26335.56	15603.73	26471.31	36139.19	37467.36	33537.14	36138.28
K00784	18595.84	39628.33	27161.67	14325.5	16139.17	20138	18307	26565.82	22172.42	12121.37	14767.57	30202.67	56350.33	30614.82	14178.66	23815	24443.5	17336.67	41625.35	15407.83	9200.66	9809.99	31048.33	26148.51	33712.33	48502.16	13516.83	26661.49	34184	14559.17	23112	13139.16	15153.83	13509.16	21687.32	14970.5	28212.17	40845.84	2362.33	2511	14464.42	1801.5	2509.5	2826.51	3853	8275.01	16972.16	12858.82	7907.84
K00785	3	0	0	0	0	0	0	0	0	0	0	9	9	0	0	0	0	0	0	0	0	0	0	0	0	0	0	0	0	0	0	0	0	0	0	0	0	0	0	0	0	0	0	0	0	0	0	0	0
K00786	8884	8995.5	2780	3757	5439.5	4822.5	5281.5	9485.5	14743.88	7921	20414.87	7411.5	8016	9963.5	6208.5	1504	2404.5	3058	8572	8649	3717.67	8868	4292	14634.75	2514.5	6775.5	26362.5	4556.5	24406.5	10745.17	6844	11211	17247	14796	22316.5	6296	10848.5	23995	1724	1603	148	1738	4908	1654	1154	2450.33	3320.33	3005	1906
K00788	76544.72	88780.43	49380	41764.44	57545.63	66141.9	74612.12	94829.78	102141.95	55893.69	67880.53	59346.26	107598.32	134129.01	73987.48	67382.24	69870.55	66697.43	130380.41	81554.55	126885.51	48595.96	69277.38	140947.14	114241.8	157933.62	89047.53	67365.22	102091.06	54158.93	87374.96	90198.78	84715.19	75837.41	89122.27	82900.62	79033.06	115571.69	131307.55	74482.72	63888.21	61642.78	74786.12	72139.97	84518.45	108357.22	86467.21	86629.6	90853.4
K00789	65947.28	93732.83	56282.83	38443.22	47100.3	54772.8	63092.81	79745.5	92495.42	49120.88	62696.34	65900.26	117962.57	107118.2	61044.47	63841.22	56901.52	51885.7	99546.56	71403.69	87989.25	46536.43	63853.1	106027.7	98672.36	141717.06	74934.73	56024.95	81684.53	45132.1	65117.43	75927.82	75965.46	71255.73	88440.55	72228.41	74450.86	103989.87	101939.19	63631.11	58291.57	55120.89	57103.06	63463.24	63865.64	82339.2	55863.52	59878.96	65793.12
K00790	73040.19	100760.15	58804.58	41525.47	51627.73	58808.05	67229.31	84495.23	99350.54	52099.51	74438.03	69238.26	124533.66	108620.71	64089.81	71804.22	61237.69	54530.03	105485.96	72875.61	88087.59	50108.27	71071.94	109470.44	106664.2	155124.56	78120.73	59118.88	87120.53	50060.02	69390.18	79005.16	82305.13	76053.14	100833.76	73911.41	77605.86	109451.86	102236.11	70938.36	63969.48	57097.14	58272.06	65135.23	64041.64	83977.19	57984.36	61978.39	66438.78
K00791	64854.28	95150.83	56797	39144.22	46884.8	54727.8	62448.31	78787	91785.42	48311.88	60853.84	65842.93	119260.24	100468.7	57353.97	63677.22	59828.69	51599.7	98551.73	67963.69	86603.25	45139.26	63809.27	96079.7	98539.53	141801.89	74246.06	55395.12	81403.53	44694.77	64660.43	75114.32	74354.46	70617.4	85939.88	72242.41	72612.53	103053.2	100156.19	63974.11	57215.9	55096.89	57024.06	63321.24	63362.97	81841.7	55507.52	59642.96	65682.12
K00793	63611.28	90668.83	54922	37137.22	46105.8	53772.8	60537.31	76776	88757.92	47031.88	59331.84	65290.93	114802.24	96071.7	55925.97	60332.22	53041.69	49695.7	94868.73	64636.69	86279.25	42412.76	62295.27	92748.7	98150.53	136618.75	73232.73	54578.12	78986.53	43741.1	63050.43	74257.32	73194.46	67268.4	79516.38	71984.41	71938.53	102668.2	99888.19	63487.11	56607.9	54969.89	56846.06	63141.24	63266.64	81610.2	54907.52	59220.96	65202.12
K00794	68598.72	97506.33	59532.5	39852.94	48594.13	56601.3	65639.87	83432.78	95404	50699.99	64028.7	70956.21	126195.07	102530.64	60715.91	90256.89	60791.3	58427.53	107791.06	68187.63	91568.92	52005.59	82191.38	97021.81	126777.75	186988.72	81292.73	58489.62	85779.81	45975.38	68695.76	81009.1	76557.24	74220.23	85741.49	99152.52	77523.31	117355.09	101824.3	72196.72	62820.46	58858.78	63169.12	68131.97	65023.2	85626.81	58788.3	62154.85	70158.4
K00795	29900.44	34809.3	17823.83	14865.22	22842.83	25733.8	24600.81	33712.28	36890.68	20995.61	37576.11	23081.26	40317.41	50416.54	28472.64	46000.72	30932.69	31019.03	57767.21	29833.69	48800.59	26780.1	41959.44	58458.61	52820.7	107207.56	47338.4	26546.13	51219.53	25462.1	38129.93	32393.33	35916.13	32157.21	46757.63	45993.41	34030.86	64994.36	35228.86	21809.11	16819.73	12132.39	25665.06	14629.73	25245.31	33617.19	34982.86	31112.64	35676.78
K00796	88655.78	122271.83	75570.5	51362.22	59102.3	67774.8	86984.81	104577	116733.92	61679.38	62513.34	88553.43	162017.24	119088.7	72669.97	61977.22	60508.19	54992.2	103173.73	89975.69	114022.75	52213.76	66304.27	101564.7	116860.53	147198.39	91424.73	66338.62	79318.03	50761.1	70654.93	108888.82	98806.46	89929.9	87805.38	86325.91	87991.53	118234.7	162990.69	104368.11	93938.9	97034.39	86174.56	110098.74	98874.64	122172.2	61524.52	75602.46	90172.62
K00797	73179.34	78589.53	47914.5	34358.5	45775.97	52412	66983	78985.22	76350.74	51793.77	55284.56	64483	105448.66	80995	55002	54236	30734.33	35046.67	58414.02	71500.17	70673.5	48051.5	52266.66	65306.42	97825.66	112388.67	91461.33	43088.82	63055	38673.67	42711.5	96801.82	91740.83	86349.35	78504.75	69432.5	68811	94724.01	130354.33	87979.5	64794.59	86501.5	61809	95947.01	75673.16	92800.67	29275.32	46740.32	59012.34
K00798	59294.28	86615.63	53004.5	35312.22	41326	48398.8	55488.31	70504.6	76359.34	41810.28	48548.27	64472.93	114462.24	91246.2	52757.47	56803.72	51395.69	46969.7	89459.73	63158.19	77741.25	40088.76	57111.27	83278.45	90838.53	119098.89	71522.73	45006.62	72877.53	40271.1	57718.43	71493.82	69811.46	60426.7	66723.28	68452.91	64454.53	95981.2	98793.19	61583.11	53267.65	53741.89	54866.06	61159.24	61448.64	77534.7	51221.52	55615.96	60183.62
K00799	220771.08	225843	101766.14	101949.54	163472.31	165488	175617.42	223692.46	262831.81	134217.77	253126.07	144607.6	248397.45	366369.28	210088.28	343664.69	206961.91	210889.31	387008.95	205268.28	343812.21	187792.87	303390.91	365197.57	398563.68	758798.61	263197.5	181985.14	281858.96	167576.66	238922.31	208678.26	225779.46	189323.75	301970.43	371618.27	216622.6	427884.09	263361.27	143910.77	118900.03	82784.23	185714.92	97743.61	190532.92	270837.25	290651.94	272160.73	245119.96
K00800	64758.28	94450.83	56605.5	39157.22	49539.3	59681.3	62225.31	78639.5	91478.42	49063.88	60879.84	67288.93	118955.24	100751.7	57877.97	66921.72	57794.69	53420.2	99514.23	67650.69	88574.25	44910.26	64932.77	95836.7	102396.53	144253.89	74280.73	55322.62	80839.03	44501.6	65902.93	75032.32	75130.96	70802.4	86832.88	72138.41	72653.53	103164.7	100131.69	63714.61	57456.9	55068.39	57975.56	63334.24	64093.64	82992.2	56797.52	60521.46	66493.62
K00801	4806	6757	4510	3995	6542	8701	4349	8136	4847	3535	3743	3686	7200	13622.83	6140	4608.5	8826	8713	18664.33	5257.5	2351	1856.5	7784	12681.5	12076	14454.83	5921	9619.5	20626	7847	15799	5235.5	6790	2397	4335.5	5409.5	11306	11366	263	1223	1304.5	866	1117	1437	208.67	2422	9020	6884	960.5
K00803	27038.5	38279	24121.5	15789	18526.5	16870	27935.5	29332	35429	16444.5	9767.16	28707.5	55602	27646.34	17871.34	3964	8305.5	6444.5	14575	24155.34	30638.5	12012.34	13090	10104.66	23733	50587.5	22397	13536.5	6435.5	11285.67	9497.5	35512.16	26899	25420.16	18113.66	25335.5	25602	32842.5	67650.5	41180	38006	43060.5	30661.5	48498.5	41094	47437.5	11850	21840.5	27381.5
K00805	26771	37394.2	24419.5	15678	16933.3	20393.5	28222	33820.9	36718.46	21360.6	18295.94	31506	54795	29012	19575.5	10836.5	8586.5	9670.5	16500.5	30241	29740.5	17706.5	10577	25696.5	27458.5	24925.5	39625	13738.5	22126.5	13603.5	12325.5	41981	37052.5	39578.7	29754.1	18419.5	24864	31168	63371.5	41074.5	37856.5	42117.5	30483.5	47138	36387	41916	8107	17482.5	26468.5
K00806	45356.78	69248.33	38867	28018.22	38344.6	45978.6	41826.81	58304.4	68717.72	37274.48	63660.04	44879.83	78462.24	82172.3	42705.17	65467.52	55235.69	48592.4	95449.53	45584.19	60966.75	37864.86	63979.27	93423.2	83234.43	144819.59	57916.63	46647.92	84041.53	39742	60242.03	42247.62	51406.06	51434.4	83435.08	60395.21	60136.53	95023.5	37285.69	23301.11	20790.4	13273.39	27961.06	16673.74	28657.64	42040.2	49998.02	43962.96	41812.12
K00808	7428.69	10539.55	3855.25	3711.47	7407.83	6227.05	7618.06	9485.53	10220.93	5391.61	9689.36	5179.18	10301.08	14180.04	7077.14	8120.47	5319.61	4307.03	12751.88	6481.69	8634.84	5177.93	10437.11	18467.11	9273.12	34528.53	5578.4	5581.55	7084.78	5280.43	5317.18	3643.08	4845.38	4076.13	11591.71	8533.91	9146.78	17412.69	6280.86	365.36	3226.81	868.64	1934.56	2696.73	5970.06	7039.44	5240.11	7022.14	5149.78
K00809	12041.34	27653.33	18917.17	10086	11477.17	15873	11949.5	19699.82	24513.66	11812.17	15826.49	20432.67	34027.83	26038.33	12490	13588.5	18850.5	14730.17	31021.52	13952.67	14367.66	6770.33	17447.83	22678.67	24287.33	23332.33	10620	16410.99	29662.5	12891.33	21924	11463.32	14657.33	11625.32	21278.48	10765.5	19322.67	23603.34	6104.83	2565	4603.17	1787	3376.5	2405.01	3810.5	8116.51	13480.66	9986.82	3006.84
K00812	41411.46	89655.49	55703.01	29092.22	31363.14	39332.3	39550.31	55457.14	69873.61	33605.92	48341.88	64549.44	113880.07	85947.18	42040.79	49210.72	59815.86	42431.04	88495.94	49257.85	55505.07	27191.57	57116.6	91810.97	64238.36	104736.38	34031.73	48781.77	68608.03	32892.26	57645.43	34525.64	41876.12	38698.39	77123.35	35700.91	55842.04	79018.21	37729.85	15149.61	17689.57	10890.89	22235.06	14735.76	26448.64	37125.22	46784.84	38897.6	33554.8
K00813	517	1273	926.5	561	463	516	584	662	895	262	353	737	1637	5674	2492	746	6639	6325	9621	2543	1894	599	334	12159	1467	642.5	1501	7550	4135	1837	3921	1054	1121	1203	702	294	591	344	869	233	931.75	147	417	331	1451	3520	4694	3387	1019
K00816	0	0	0	0	0	0	0	0	0	0	0	0	0	0	0	0	0	0	0	0	0	0	0	0	0	0	0	0	0	0	0	0	0	0	0	0	0	0	0	0	0	0	0	0	0	0	0	0	0
K00817	159620.97	223467.08	144146.91	92757.69	101237.13	117271.55	156615.37	187189.53	204995.25	110737.89	100713.2	168221.37	309712.98	188074.14	122509.91	114399.89	87362.46	85479.53	154427.97	155681.88	198354.42	92689.93	117144.54	148550.81	206214.41	266817.92	170239.39	103875.03	126140.81	81981.64	115319.01	202694.6	177319.74	165308.89	147522.83	155122.52	152079.97	202722.43	311163.05	207126.97	177674.05	193392.53	170452.12	217003.47	183585.86	219799.81	90444.8	121803.1	169086.9
K00818	44249.5	69587.5	43411.5	27744.5	32064	39097	42584	56704	68834.5	36072	42787.5	54237	91785.5	56951.5	35041	49227.5	32740	32174	55579.5	45273	39055.5	32688	45758.5	49233.5	77847.5	99369.86	55863.33	34095	58758.5	30618.17	40316.5	55569	56326	52940	58684.5	57307.5	50486	72996	65962	44495.5	40881	45464	37185.5	51306.5	38572.33	49335.5	25046.5	30262.5	32360
K00819	41141.5	67090.5	44251.83	24319.5	26031.5	27154	40535.5	46678	51933.75	25391	23280.25	50350.83	97410.83	37279	25196.5	23156.5	21528.33	14694.5	32415.33	32771.5	35945.84	18408.17	33772.33	20806.5	45140.83	74210.17	28326.33	24547.83	21745	18262.67	23249.5	43644	39080.5	32634.83	33453.67	29743	39290.83	53892.17	68133.5	41877	31033.17	44234.5	31939.5	49892.5	41924.33	49908.16	16397.66	28185.5	28989
K00820	102543.97	132962.38	81172.25	56424.69	66321.13	75185.85	96714.87	117092.03	130158.6	69570.49	75742.45	91593.11	172793.82	136546.24	83659.11	67859.69	68224.8	60950.23	116268.11	100385.88	125734.59	58833.19	73460.88	118583.31	124556.65	158306.42	99284.13	72082.67	89766.31	58672.2	81747.61	116656.9	110843.84	96598.53	103168.59	89026.82	95276.81	126723.39	169148.05	111385.47	91987.71	99357.03	89047.12	113603.47	101393.7	131991.14	73192.13	86455.6	94437.4
K00821	21635.44	26656	14168.33	11320.72	15229.63	17331.8	20794.81	26398.18	31329.76	16147.71	25577.51	12367.76	29423.91	35292.21	18413.81	17402.22	16997.69	12621.53	32031.21	19289.36	41795.26	11501.77	21612.44	39411.69	21508.7	49637.7	18146.4	21920.13	23031.53	13438.6	22893.93	18635.66	18064.13	19205.24	33093.56	13662.41	19062.86	31095.86	33044.36	18725.61	14466.73	9474.89	19597.06	11458.73	23191.31	29446.02	27863.69	25742.64	29459.28
K00822	19349.69	23197.05	11818.58	9809.47	13593.33	13851.55	15219.56	18526.03	23983.93	11823.61	22923.86	13473.01	27536.41	25127.54	16518.14	36652.47	14113.44	16051.03	30372.71	14819.19	31422.17	16715.6	33254.94	26765.61	39995.95	80074.2	18032.4	14838.38	20707.28	13212.6	18839.18	14817.58	17481.88	14476.46	28313.88	39726.91	23684.61	44368.86	26401.86	18505.36	11411.48	9935.64	19419.56	11577.73	19302.56	19868.11	15191.78	15024.14	28000.78
K00823	11934.03	14557.08	8604.75	7358.97	8373.5	9944.75	9682.06	12509.35	22747.24	8763.48	14020.27	6866.28	17748.24	6142.1	6799.77	1008.67	4396.44	3744.5	9671.43	6497.19	23202.33	5596.16	2378.27	12823.45	3495.38	2950.83	8781	13446.07	7386.28	6373.86	10568.08	8681.77	10620.11	5724.65	12685.43	3839.11	6263.78	10358.9	20565.69	25124.86	12306.9	11034.14	18090.06	11853.74	13836.56	12386.12	7886.94	7819.96	20965.62
K00824	28399.69	46112.05	26076.58	16589.97	23763.33	25705.55	24829.06	38449.86	40319.68	22385.11	38922.61	33860.68	53885.41	55960.87	29364.3	25125.64	34009.94	28944.53	63771.72	32250.35	35454.17	20752.26	34853.94	69029.61	36445.28	71366.7	46431.07	28672.21	64556.45	29402.76	41825.35	31976.91	38439.54	29710.79	49752.04	27363.41	41950.78	68146.36	27225.69	20314.36	13696.65	11521.64	21822.22	13404.74	19497.56	22803.44	28115.61	26036.8	28651.95
K00826	89166.25	158215.01	96015.42	56128.41	66066.63	77993.15	85570.93	113459.13	128034.19	68291.07	90132.72	115751.46	199259.98	165137.94	89788.58	100346.66	96686.91	80677.43	158200.76	103216.32	108034.25	64225.78	100551.32	178410.26	140792.1	203505.78	95532.19	83766.46	123966.59	65297.88	98290.04	96592.47	103345.55	90469.65	133391.45	98473.73	113433.76	159768.92	112627.49	66853.08	68472.94	58429.92	61899.68	70837.21	71413.92	94604.43	78133.74	76937.31	75092.52
K00827	0	0	0	0	0	0	0	0	0	0	0	0	0	0	0	0	0	0	0	0	0	0	0	0	0	0	0	0	0	0	0	0	0	0	0	0	0	0	0	0	0	0	0	0	0	0	0	0	0
K00830	29800.59	30622.68	13437.92	13797.25	30265.17	29456.35	25324	34586.07	36030.11	21010.17	38165.33	18762.97	32537.58	57991.69	31603.56	20195.1	25769.5	23707.57	62655.87	28274.08	56006.33	18904.19	33352.83	64410.01	33507.63	91549.23	26503.8	29545.34	44460	26667.55	40287.95	22819.26	28367.03	17245.26	43637.02	30752.6	40497.67	62447.44	47355.08	20303.75	11230.92	12471.25	28096	13173.51	31839.5	30538.34	27371.99	25500.57	43099.84
K00831	56184.94	81304.8	49525.33	31930.22	39315.33	45884.3	52760.31	64521.78	71697.06	39571.11	44553.81	62203.26	108894.91	80334.71	49519.31	58020.22	46604.19	42988.53	77522.21	61316.86	83505.59	39803.27	53402.44	73700.69	84113.7	128039.56	68945.56	45384.13	56819.53	34719.44	53584.43	71043.66	66327.63	60341.04	65791.46	65831.91	58129.86	90670.36	100379.36	63327.61	56009.73	55172.39	59556.06	65403.23	62775.97	77295.69	45949.36	50314.64	63198.78
K00832	19077.44	23438	12180.83	10532.22	14584.33	17179	11990.81	17286.28	26654.33	13845.81	31816.69	17511.86	27291.91	18925.61	13544.11	34491.42	13221.19	16834.33	25322.91	14187.36	9609.42	20565.17	29493.94	18738.44	40052.3	61810.86	33471	19186.83	35169.03	17620.7	16973.83	17985.86	26687.03	24088.74	36786.86	36256.11	23666.36	49381.56	5481.36	16068.11	14478.23	6085.89	8922.06	7675.23	4657.81	13346.86	19526.03	16206.14	11960.28
K00833	52768.59	74993.88	46811.75	30211.75	37490.67	41897.05	48046.25	60244.07	63602.51	34930.17	38511.41	58344.65	102068.16	69263.93	42179.03	52314.05	36709.58	35968.87	68609.82	50531.5	71279.08	35303.43	54531.66	54451.84	87123.31	127961.23	65815.73	43931.87	63120.75	34666.07	49016.35	65599.54	61686.68	55064.37	57179.17	66681.8	58700.25	89743.31	93678.33	61453.75	51107.59	53952.25	53012	59758.51	57089.91	71980.59	45714.24	49111.32	54960.84
K00835	138	5	256.5	0	104	2	21	25	7	46	7	15.5	13	174	63	0	121.5	65	43.5	52	160.5	25	18.5	55	22	20.5	114	6259	58	27	57	19	31	22	16	13	10	10	27	342	217.75	14	16	52	41.5	21	45	12	12
K00836	27335.25	40205.75	27667.25	17433.25	15253.5	18039.75	28339.25	29494.75	39098.25	16024	3331.25	26392.75	59213	21709.5	16332.5	2546.25	6806.25	5504	8153	24201.5	29277.92	10908.5	6477.5	10866	21045.75	14648.86	19488	19011.75	2131.25	7380	8461.75	35885.25	26990.75	23598.75	10942.25	14659.5	18554.25	17442.5	65777	41465.25	37970.75	42493.75	31954.5	48057.5	38206.75	44167.08	10501.08	20888.5	26540.5
K00839	3067.75	1090.75	1018.25	798.25	1023.5	1362.75	1633.75	1720.25	789.75	847	537.75	244.25	1733.5	2286.5	1434.5	292.25	1332.25	921.5	1311.5	1442	676.75	304	295.5	1311	1229.75	407	1646	6557.75	953.25	670	1483.25	1652.75	1798.25	527.75	847.25	644	948.75	836	1746.5	107.25	388.75	153.25	838	183	684.75	3954.75	7219.75	6892	1963
K00840	0	0	256.5	0	0	0	0	0	0	0	0	0	0	0	0	0	0	0	0	0	0	0	0	0	0	2.5	0	6252	0	0	0	0	1	0	0	0	0	0	0	0	0.75	0	0	0	0	0	0	0	0
K00841	0	0	0	0	0	0	0	0	0	0	0	0	0	0	0	0	0	0	0	0	0	0	0	0	0	0	0	0	0	0	0	0	0	0	0	15	11	5	0	0	0	0	0	0	0	0	0	0	0
K00842	0	0	0	0	0	0	0	0	0	0	0	0	0	0	0	0	0	0	0	0	0	0	0	0	0	0	0	0	0	0	0	0	0	0	0	0	0	0	0	0	0	0	0	0	0	0	0	0	0
K00844	0	16.2	0	0	14.8	0	29	12.4	79.2	10.4	1704.2	0	0	0	0	0	0	0	0	0	0	18	0	1	0	0	0	0	0	0	0	0	0	86.2	171.6	0	0	0	0	0	0	0	0	0	0	0	0	0	0
K00845	75106.46	100427.79	62367.34	41784.72	49714.84	57113.8	69952.31	89016.24	95022.16	51462.32	64708.93	73111.77	129934.9	104835.18	61176.79	65843.22	62854.19	52996.04	97167.27	67984.85	74592.4	43079.74	72651.93	102062.47	105750.69	143746.19	58129.72	67017.6	73214.53	46924.78	67862.43	72418.14	75704.62	60068.52	86609.42	76692.91	82698.87	117151.38	81905.35	54120.11	58834.24	49437.89	43667.06	58043.26	50385.63	71203.39	53745.51	56004.1	49121.8
K00846	470	577	436	251	180	498	332	828	367	181	235	341	668	1890	690	225	181	480	913	717	52	37	421	1184	246	310	1404	199	857	299	745	884	629	5	176	91	213	281	5	0	0	4	34	7	13	548	1834	717	0
K00847	36100.16	56881.13	36311.5	21900.16	23683.66	32475.8	29286.43	40764.83	53176.5	27200.7	40853.15	40454.82	74982.4	61031.09	34837.53	78886.89	42220.41	44329.36	70976.38	40071.25	41685.59	38480.6	58106.49	70701.33	85570.14	132881.69	51847.39	40416.29	57640.92	27359.67	44864.42	37521.21	45698.86	43633.69	59604	72242.63	44342.92	78919.98	17884.08	14369.33	19300.1	8545.67	18026.52	18085.69	12857.09	24588.59	28416.75	22092.08	23333.01
K00848	1735.34	777.83	889.17	826	1083.67	1484	1294.5	1729.82	1668.66	723.67	1161.33	341.17	911.83	1100.66	342.16	187	571.5	482.17	807.69	1008.83	1225.16	544.49	384.33	3797.51	577.83	203.5	354.5	6885.49	455	292.83	342.5	347.66	858.33	378.66	1138.32	212	588.67	773.34	152.83	71	698.42	40	170	406.01	756.33	483.01	678.16	320.32	330.34
K00849	7193.5	31290	23237.5	10126.5	6358	10786	8785	13227.33	24443.88	8541.5	10422.87	23276.17	45269	11627.33	5046.16	12550.17	12656	7617.5	13586.01	8852.66	5645	6876.16	15879	16448.75	14273.33	24556	4360.83	14747.83	10144.67	5284.51	8101.67	4138.33	8229.66	8138.33	19099.16	8106.5	16671.67	23507	2611.83	1919	11927.42	1374.5	1934.66	2414.51	3291.66	5347.33	7096.83	4943.66	3257.67
K00850	56722.87	99186.31	60404.59	38891.97	44510.27	54617.75	55300.56	72783.63	87117.81	45793.15	57970.49	71865.96	123375.24	87434.75	48317.75	42236.01	50452.11	40185.67	82266.14	60611.34	48453.16	36656.3	46690.27	87638.96	72750.04	88296.99	61194.67	59371.89	82635.12	42593.02	55522.92	62362.09	68794.26	65710.04	87133.6	42903.11	70126.96	87746.07	70390.68	45120.86	55494.49	45625.14	35269.38	53984.77	42574.39	58088.12	41011.09	43632.1	38948.3
K00851	47217.19	56148.05	34373.58	24340.47	33056.83	33524.55	43990.06	54374.03	60322.93	30392.11	33178.36	42683.51	78592.41	63291.87	40156.14	43382.47	30232.94	30190.53	59223.04	43051.19	47464.67	28466.6	48566.94	44030.61	74957.95	116294.53	42800.73	43272.88	41180.78	29641.27	39329.68	51949.08	49636.88	37827.96	43589.38	64033.41	50822.61	77144.36	73927.36	49729.36	37517.23	46446.14	38577.06	53093.23	43559.56	54121.61	25844.78	33469.64	34859.28
K00852	54431.72	57473.33	34808	26468.44	31121.83	32894	48349.37	55465.61	57128.05	30928.49	33185.62	37880.48	76906.07	46488.2	35070.7	43397.76	24475.8	22862.33	42093.77	40731.62	56250.25	29465.48	38229.38	42002.48	64567.18	85342.16	35207	48050.65	23410.48	22636.14	28732.33	51678.3	48687.8	41404.73	39431.62	48900.22	36376.98	53734.29	85523.13	65220.72	54395.13	51838.28	43921.78	59181.48	50004.7	54667.31	17938.3	26191.01	52633.57
K00853	2305	17013	12458.5	3270	1959	3041	2949	4730	7533	3087	3632	16111	24877	7069	3279	9990	6864	4480	8537	4977	3076	2941	9795	5892	10784	14336.5	1797.33	11313	5259	2231.67	3721	2074	4135	4546	9262	5020	7566	11311	662	656	1482.75	768	663	1081	987.33	1352	2200	1422	1210
K00854	27957.53	41675.58	25071.92	15666.47	17142	20202.25	20164.56	26330.35	33119.12	16176.98	29424.64	31283.45	55371.91	26251.1	19361.27	45100.17	22319.61	21665	35955.1	18495.19	21797.33	19178.49	36170.94	20305.2	49182.55	74919.66	20063.83	33069.24	24915.78	18958.03	24643.58	18628.27	27718.61	19414.32	35280.76	39209.11	28307.45	50854.23	9052.69	17923.36	25244.48	7941.64	9441.56	9828.74	8853.39	16565.12	20517.94	18386.96	14640.12
K00855	14356.69	16495.55	6907.75	7422.97	14562.33	19120.55	10689.56	16527.03	20145.43	13258.61	24073.86	13199.68	17281.58	17641.04	11899.14	14066.47	9819.61	11833.03	25135.88	13630.69	28209.84	11919.93	15079.11	23019.61	17872.12	28036.03	32908.9	17312.55	32298.78	14404.93	20692.18	17371.08	22282.88	19291.13	29464.21	11008.91	17019.78	35672.69	19899.86	12863.36	5540.56	8089.64	20170.56	9825.73	14188.06	14955.44	13118.11	10374.14	25180.78
K00856	33788.5	43152	27640.33	18175	21012	24255.5	31195.5	37412.5	42992.5	23455.5	24938.5	35265.83	61285.33	35045.5	25671.5	35589	13717.83	19169	29429.33	33314	35390.5	25754.67	31197.33	24610	55101.33	72812.17	49273.5	18119.83	32387	19384.17	23177	49062.5	44394	41494.83	34203.17	46678	33929.33	51301.17	65283	50256.5	44020.17	46509	36817	51346.5	37335.5	46581.5	13999	21874	31746.5
K00857	11204	28232.5	19665.5	9161.5	7288.5	10390	10448.25	13276.5	14529.38	7601.5	8524.45	20903.25	39296.25	21783.67	10018.67	12424.75	18701.25	10851.5	20283.75	13882.92	17660.75	6793.17	14200.5	13369.08	19428.75	27191	7736.33	16595.5	12934.75	7883.09	14428.5	8501.58	11531.75	9220.58	15449.08	8215.5	14978.75	19341.5	9523.75	3095.5	6078.5	2123.5	4860.5	3408	6589.58	14319.25	18467.75	13632.25	7067.5
K00858	64644.28	93876.83	56209	38414.22	46830.8	54550.8	61934.31	78224	90782.92	48009.88	60468.84	65847.93	117831.24	99631.37	57116.97	63677.22	57773.69	51382.7	97801.4	67158.69	86557.25	44543.76	63823.27	95567.7	98561.53	141818.56	74293.73	55250.12	81205.53	44640.1	64527.43	75101.32	74290.46	70614.4	85046.38	72270.41	72493.53	103068.2	100167.19	64286.11	57317.9	55090.89	57005.06	63332.24	63289.97	81851.2	55309.52	59504.96	65588.12
K00859	65318.28	105979.83	64090	40365.22	47463.8	55397.8	62617.31	78925	91446.8	48406.88	60898.21	76390.93	133721.24	102271.7	58482.97	69709.22	60402.69	52898.7	101687.73	69468.69	86622.25	46111.76	68687.27	95992.95	102688.53	151994.89	74452.73	55678.12	82476.53	45086.1	65107.43	75344.32	75184.46	73485.4	90229.38	74860.41	75877.53	107766.2	100701.19	64526.11	58372.9	55773.89	57366.06	64002.24	63411.64	82356.7	55714.52	59847.96	66040.12
K00860	12742.34	13437.83	6099.67	8422	13735.17	16900.5	9389.5	13768.99	14512.16	8144.67	13177.33	9222.5	14568.83	16751.16	9709.5	11757.33	16173.5	13034.67	24968.51	8270.67	4150.16	5466.83	13660.83	15045.51	27656.5	15282.33	8367.83	21321.16	22378.83	12200	16983.33	7011.83	13451.17	4792.33	11567.16	8616.5	12521	18660.84	551	654.5	3502.25	207.5	1850.84	652	1193	4707.68	12442.83	9943.16	3328.67
K00862	14	20	36.5	0	5.5	78	154.5	171.5	202.25	130.5	345.25	18	88	18.5	68.5	26	54.5	0	116.5	11	6	27.5	141.5	54	115.5	112.5	6	13.5	25	14	14	6.5	9	37	122	0	0	16	0	0	4	0	0	0	0	0	0	0	0
K00863	9602.75	4543.05	4005.75	3157.25	3156	5185.05	5900	7138.25	3791.6	3665	3438.75	2861.9	8931.75	14881.1	8097.7	3194.8	4712.5	4426.7	7653.55	9488.25	3400	3013.6	3187	15479	6640.4	8142.06	5616.4	10087.55	5270.5	3784.65	7379.85	5007.3	8131.6	2420.8	6080.6	3786.8	7302	7113.8	2169.75	1152.25	3966.5	1005.75	915.5	1823.5	1417	1236	2590.5	1386.25	2074.5
K00864	58807.53	84610.88	52044.75	33068.47	39577	45011.05	56354.31	68179.75	77181.32	41872.58	48008.59	62662.93	110893.99	82756.7	50012.47	59027.22	45130.69	41597.7	74805.48	60196.44	83604.25	41580.26	57192.77	79124.2	84812.53	134841.89	67287.23	51605.87	58055.53	35212.35	49910.18	69650.32	66904.96	65250.7	74633.28	67327.41	63701.53	94436.7	99116.44	70201.36	61310.9	56714.14	56202.06	64140.24	62464.14	77534.2	43962.02	50796.71	64300.12
K00865	29326.25	38502.25	27712.75	16540.25	15230	18037.25	30301	33982.08	36126.38	19132.7	8032.12	30335.67	59950.75	27472.33	20843.16	6950.67	12343.5	9687	17232.26	29076.91	31826.5	11598.66	10967.5	20026.25	28181.83	19817	24057	26330.08	8463.67	10649.92	16457.42	40587.83	31866.66	27456.33	17033.16	18803.5	25074.67	26408.5	64717.58	47935.25	42988.17	44377.25	32945.66	51710.01	37503.33	42470.83	9097.83	18107.41	27401.67
K00867	32802.75	43999.55	29683.25	18333.25	20286	20996.05	34364	38385.75	39422.6	21206	13942.75	31554.9	64267.75	38455.6	25140.7	9820.8	12715	10905.2	25081.55	33072.25	53309.67	15378.6	19112	29521	31482.9	46065.2	26015.4	27782.05	12804.5	13756.65	18071.35	40888.8	32145.6	29015.3	22154.1	25087.3	32205	39896.3	86618.25	50479.25	41585	48022.25	42312.5	52895	52421.5	55244.83	15168.33	26657.75	45921.5
K00868	8619.19	9850.05	5254.25	3764.97	4987.33	5809.05	9383.56	12537.53	11116.31	7094.31	8627.23	5341.68	11409.58	13923.54	8809.64	11924.47	5769.11	4988.53	14276.88	9066.69	24755.17	5883.93	9913.61	24058.36	9943.12	17946.53	7886.4	14280.55	7865.78	4375.43	8712.68	9761.58	7655.88	8051.63	13645.71	4973.91	7540.28	12665.69	21851.36	9743.36	4963.06	5703.14	13098.06	7288.23	14903.06	12452.61	7781.78	8389.64	21739.28
K00869	977	1928	676	1183	1061	757	1315	1295	735	500	324.33	87	1839	1119.67	274.67	181	2716	638	1226	1087.67	158	926.67	151	595.33	642	6313	74	237	311	200	371	102.33	183	207.33	887.33	410	308	587	74	25	129	28	18	79	268	90.5	241	216	102
K00872	31256.5	55811.7	37470.5	20277	18935.8	22246	34422.5	38593.4	48739.08	24121.6	19704.57	41808.5	76580	33936	22693.5	16156.5	15930	11758.5	21697.5	30673	36979.5	15512.5	19038.5	21282.75	33840.5	34492.5	21723.33	25854	13131	12496.17	15258	38670	32163.5	36409.2	34097.1	22365	31630	33578	64245.5	41998	39435.25	42852.5	30479	48118.5	37155.83	44672.5	10985.5	20600	29956
K00873	67051.16	109392.33	65277.16	41280.16	50749.46	57290.8	64120.43	81249.96	94726.68	50027.5	65750.26	78665.15	136648.06	108012.58	60575.35	72902.06	62674.07	54985.36	107117.05	70585.07	87387.26	47443.26	74739.15	98889.42	107388.13	177748.53	78657.73	64336.78	86102.59	48113.33	69007.09	78093.38	77588.52	74817.72	95892.44	81514.13	81357.25	118398.32	101421.41	71862.33	65450.61	57891.67	58572.18	69034.7	63843.76	83206.25	56593.41	60261.74	70321.18
K00874	22492.69	38624.25	22857.41	13820.97	14604.33	17571.25	19409.56	24268.53	30893.71	14547.81	24304.39	29611.94	50170.74	36571.94	21013.78	43689.67	27480.77	24989.33	40037.9	22018.03	25107.67	19636.51	34754.77	41082.52	47940.38	71215.33	14638.83	30592.41	24069.78	14751.7	23228.08	14338.44	20821.78	19062.65	32251.11	37648.61	23497.44	43944.73	14191.36	22636.86	23610.65	8211.64	7046.56	10308.23	12100.73	25308.11	31488.78	28588.14	16284.78
K00875	5077.25	4068.25	2311.75	1854.25	2489.5	3006.25	3869.5	4505.25	2804.75	1978	1839.5	2118	6666.75	4792.5	2742.5	3189	2252.5	1862	4661.75	2762.25	1194	1401	3984.5	2656	3512.5	7321.5	2789	1615.25	2929	1609.25	2860.75	2243	2855	2116.5	2766	1528	2417	4811	155.25	6967.25	5557.25	2012.25	410	1641	462	670.5	1033.5	660.75	1364
K00876	49504	57023.7	38652	24706	24925.3	25476	51642	55136.4	46256.58	31357.1	15150.9	42187	81436	43208.67	32567.67	10096.5	14556.5	9995	16891	46377.17	52439	18267.17	16815	15059.58	46139.5	43229.5	36821.83	29661.5	9832.5	14343.84	18426.5	68977.33	49500	49063.03	24709.93	28727.5	35965	32982	123507	79238	52981.25	82718	56080.5	90900	67516.33	79654	14987.5	32493.5	46040.5
K00878	2287	6100.2	4400	2687	2431.3	3410.5	2947.5	3619.4	5729.08	2571.6	5244.4	2974.5	7007	1621.67	818.67	6304	2506.5	1954.5	2695	956.67	3947.5	2140.67	5656.5	4476.58	6171.5	18825.36	1424.5	7907	3980.5	1306.5	2007.5	1147.83	1761	4145.53	9851.43	1681	3871.5	4639	2180.5	6924	5403.75	1967.5	489	1655.5	2750.5	2702.5	1850.5	3654.5	1517
K00879	0	0	0	0	0	0	0	0	0	0	0	0	0	0	0	0	0	0	0	0	0	0	0	0	0	0	0	0	0	0	0	0	0	0	0	0	0	0	0	0	0	0	0	0	0	0	0	0	0
K00880	2243.25	547.25	865.25	493.25	522	942.25	1117	1247.75	399	658.5	149.75	79	1437.75	2289	1518	333	1387	1028	1766.25	1455.25	352	216.5	488	1132	1437	398	1863	448.75	1049	643.25	2135.75	2333.5	2337	480.5	792	611	934	852	121.25	74.25	105.25	25.25	115	37	161	257.5	775.5	363.75	48
K00881	0	0	0	0	0	0	0	0	0	0	0	0	0	0	0	0	0	0	0	0	0	0	0	0	0	0	0	0	0	0	0	0	0	0	0	0	0	0	0	0	0	0	0	0	0	0	0	0	0
K00882	25360.69	27538.25	18693.58	12090.47	12437.83	12995.75	26196.31	27838.36	20076.46	15363.01	4834.73	22272.53	40806.66	20026.77	15791.6	7071.09	5946.69	4702.33	7520.17	22366.1	26466.92	9174.16	8942.44	9755.36	23335.63	20916.5	18823.17	18386.41	2418.2	6383.61	8337.25	34703.86	24542.19	23892.74	10619.69	14409.11	17099.03	16114.06	61835.44	39720.36	27189.15	41545.64	28511.22	47512.74	34106.31	39104.19	6004.36	15341.55	25169.45
K00883	11983.44	13018	5822.83	6523.72	8443.83	8825.5	8640.81	9868.28	13640.58	5876.11	13777.11	7985.86	14569.41	11766.94	9169.94	30886.92	8558.69	11795.33	18678.41	7233.69	16456.92	11927	20764.94	7173.61	32425.8	52542	7559	14314.33	9918.03	7794.2	9884.83	7467.03	10239.03	9622.91	12846.53	29303.11	7728.86	20954.06	7081.36	8790.61	10040.23	3305.89	4817.56	4771.73	5178.31	10741.36	13236.53	13465.14	11151.78
K00884	2917	2299	1504	1736	3669.5	6463.5	1756	2059.5	1315.5	1764	377	2037	3876	4818	2543	3681.5	3174	3793.5	4522.5	2978	2196	851.5	1511.5	1497.5	5109	3031.5	1937	6963.5	1556.5	1120.5	3506.5	1560	2961.5	982	2217	573	1358	994.5	258.5	174.5	670.75	69.5	1127.5	178	787	1403	2047	1286.5	1357.5
K00885	4.25	11.25	7.25	2.25	0	6.25	6	9.75	14	7.5	24.75	4	8.75	9	11	12	19	3	24.25	14.25	31	10.5	83	33	64	48	0	70.75	0	4.25	3.75	4.5	0	33.5	6	16	7	23	11.25	10.25	3.25	9.25	0	21	65	21.5	6.5	10.75	0
K00886	24657.5	32417	22724	14145	12955	14519	25970	27782.5	28052.25	14809	3285.75	24622.5	49436	20335.5	15914.5	2643	6111	5105.5	8016.5	23196	56977.5	9360.5	6640.5	9178	21394.5	14609	18425	12444	2190.5	7424	8516.5	34538	25633	22509.5	8705	15042.5	19069	18534.5	95586.5	60218	40455	52557.5	46708.5	52242.5	55801	54723.5	12585	22126.5	56801.5
K00887	1638	4531.5	3280	1291	1083	1973	1708.5	2895.5	4486	1929	1884	3704.5	6531.5	4206.33	1857.5	3829	3856.5	2589.5	4268.33	2390.5	618.5	1121.5	4041	3332.5	5457.5	4107.33	1272.5	4152.5	3576	1620.5	2866.5	1496	2544	1601	3491	1492	3475	4224	92.5	27	371	29	242	116	420.67	638	1248.5	871	347
K00889	0	0	0	0	0	0	0	0	0	0	0	0	0	0	0	0	0	0	0	0	0	0	0	0	0	0	0	0	0	0	0	0	0	0	0	0	0	0	0	0	0	0	0	0	0	0	0	0	0
K00891	62134.28	92567.53	55379.5	37888.72	46597.8	53160	60599.31	76010	89654.82	46936.88	58869.51	65514.53	115779.74	97602.93	55600.6	62143.42	56908.19	50229.5	95888.93	65799.02	71284.58	44352.49	62225.27	93157.87	97617.63	141110.69	71923.33	60274.82	78673.03	43444.03	61202.83	73538.19	71955.36	69986.27	84023.95	71030.61	69870.03	100588.4	83902.19	47050.11	49993.65	47586.89	47823.06	58738.24	53449.64	74734.87	51821.19	56465.96	49105.12
K00892	0	0	256.5	0	0	0	0	0	0	0	0	0	0	0	0	0	0	0	0	0	0	0	0	0	0	2.5	0	6252	0	0	0	0	1	0	0	0	0	0	0	0	0.75	0	0	0	0	0	0	0	0
K00895	91	375	137	99	103	102	121	92	160	63	97	218	204	1235.5	321	387.5	1280	633	2484	398.5	1061	222.5	632	561.5	2231	1450.5	268	498.5	570	505	235	368.5	261	737	330.5	343.5	413	303	758	200	805.5	119	348	285	963	1729	1055	1289	1099.5
K00897	23851	24270	16954	10379	10626	10240	24621	26404	17383	13421	1866	19976	37011	19973	15666	1878	4993	3549	5940	21851	25694	7165	5641	4608	20228	12501	18837	10199	1433	5716	7463	36972	24341	20138	4580	13585	15364	13866	61531	39452	26334	41294	27998	45377	33380	38846	5964	15357	22757
K00899	4621.25	3360.25	2115.25	1431.25	2191.5	2637.25	3378.5	3891.25	2365.25	1812	1721	1745	5534.75	2566.5	1989.5	4823	2276.5	1620	4756.75	1465.25	1090	1209	5593.5	2370	5668.5	10433	2513.33	7672.25	2709	1476.92	2539.75	1922	2391	1725.5	2541.5	1565	2440	4770	110.25	98.25	354	130.25	112	121	422.33	407.5	875.5	541.75	1156
K00901	19032.59	25060.08	13344.75	8988.75	17143.97	18270.05	16151	23168.47	35296.09	17674.77	36463.4	22598.4	31353.91	32796.09	17771.36	41139.8	18548.33	21145.87	38823.9	18044.58	19164.16	23085.26	38850.66	32738.26	49246.56	83855.06	37570.23	23538.87	39156	19009.82	19392.35	20985.96	26877.93	29163.49	45153.69	44752.3	30086.5	59119.81	5580.58	2706.75	4197.84	2646.75	8227.5	3257.01	7640.83	14180.01	15734.66	15455.57	13082.34
K00906	9107	10622	4948.33	4511.5	8204	10012	5465.5	9814	17346	9763	22934.5	10899.83	11694.83	12341	8478.5	31039.5	7608.33	12804.5	18486.33	9746.5	6858	16909.17	21497.33	16210	31692.33	50968.67	28741	12795.83	27602.5	11660.67	10375.5	12495.5	18299.5	20123.33	27123.17	31695	14265.33	33123.67	1915.5	1818.5	1175.42	1835.5	6085.5	1967	1948.5	4036	4935	4263.5	5769.5
K00912	33140.03	55075.38	30586.25	21284.97	30160.5	35634.05	29934.06	43618.35	55897.09	28991.28	48821.19	38339.18	61586.74	61687.53	32986.8	55347.47	45964.44	41521.7	80568.23	34252.52	44320	29892.59	53228.77	67371.12	70876.28	117340.89	51378.23	39405.37	73931.28	33403.6	48434.18	35946.74	42924.21	41314.12	63621.2	56156.41	49506.78	81391.7	26098.19	20732.86	14672.4	11632.14	22496.06	13978.74	21572.89	28123.45	32067.27	29124.96	35136.12
K00917	0	0	0	0	0	0	0	5.33	51	38.2	206	171.67	21	111.33	25.66	3.67	13	26	103.01	62.66	13	26.66	16	466.5	32.33	0	52.67	9.33	12.67	5.33	11.67	68.33	32.66	53.33	175.16	10	6.67	7	102.33	7	14.67	2	18.66	14.01	42	83.33	10.33	12.66	16.67
K00918	0	0	0	0	0	0	0	0	6.25	2.5	24.75	0	0	0	0	0	0	0	0	0	0	0	0	0	0	0	0	0	0	0	0	0	0	0	0	0	0	0	0	0	0	0	0	0	0	0	0	0	0
K00919	63811.28	92890.83	56100	37919.22	45796.8	53907.8	61040.31	77406	90452.92	47678.88	60273.51	65722.93	117346.24	98941.03	56920.3	63462.22	55258.69	50551.7	96032.73	66657.02	86203.25	44090.09	63544.27	95260.37	97840.53	135252.89	73542.73	54958.12	80213.53	43926.1	63303.43	74592.99	73822.46	70285.07	84112.05	71725.41	72158.53	102355.2	99814.19	63515.11	56644.9	54978.89	56841.06	63084.24	63022.64	81596.7	55108.52	59323.96	65115.12
K00924	31534.63	27266.56	10937.27	14764.25	23503.69	27403.25	18188	24717.67	40122.62	20395.19	44646.06	21233.34	29473.39	32757.61	22486.98	37277.82	18657.83	23127.69	38898.68	22571.42	19647.62	26845.96	31860.64	37169.07	46031.32	62450.48	42224.32	18771.69	42911.82	25159.08	25291.57	24052.8	37454.17	27407.13	50159.27	38498.5	29749.34	58155.05	7003.24	4075.25	7539.43	3993.25	13279.36	4864.03	6450	12832.25	16475.8	13818.35	11557.2
K00925	53219.97	68610.68	39741.25	31236.19	40520.63	46839.65	53332.12	66089.53	72731.45	40853.49	46009.62	43755.26	84006.07	77645.17	44623.14	29973.24	35745.55	30916.93	70204.66	53313.96	55199.17	30898.12	41592.38	74168.48	61793.8	92178.62	61698.7	44586.97	62874.06	34530.01	47845.71	62142.12	59140.69	58176.25	67051.61	41542.12	58762.56	81644.19	74800.8	49620.97	49708.46	45615.53	41397.62	56710.47	46661.62	58945.06	34585.55	44347.85	41779.9
K00926	7181	7541	2917	3674	4535	4008	4720	5588	8730.38	3674	9166.87	3165	7365	2044.5	2591	3702	4012.5	1507	3184	2451	1480	3913	2708	2884.75	2325	6040	3013	3140.5	4823.5	4398.5	3197.5	3205.5	6316.5	4535	10781.5	1481	2958	5415	1784	82	122	439	391	528	2399	2933	3250	3956	803
K00927	65353.72	95789.83	56510	38893.44	49411.13	55547.8	62396.87	78934.18	93302.85	48739.39	64057.15	67510.71	119502.57	103280.14	58572.41	64458.89	59148.8	52549.03	101974.06	67475.13	86681.92	45709.09	67266.38	96750.81	100061.75	160163.22	76191.73	56270.12	83471.31	46880.88	65227.76	75532.1	75257.24	71492.73	89564.49	77633.52	76293.31	111105.09	100251.3	63983.22	57333.46	55170.78	57362.62	64878.47	63346.2	81941.31	55405.3	59556.85	66871.9
K00928	70187.03	115363.28	70183.25	43660.47	50831.6	60556.55	68120.56	85970.65	101447.25	53075.48	67611.49	82870.18	146304.24	108122.37	61117.14	77513.97	65667.44	56837.2	108355.73	73067.86	89260	49793.93	76562.77	104168.78	110829.28	161767.89	76999.06	60754.37	88158.78	47355.27	69722.18	77868.4	78905.71	79951.68	101668.06	77469.91	80692.78	114998.7	101947.69	64877.36	59653.4	56059.14	59096.56	65014.24	65074.22	86092.45	60049.77	62371.46	67808.62
K00929	345	1279	588	730	171	179	559	597.4	563.48	260	390.57	0	1433	875	237	0	2169	282	768	813	3	605	0	364.25	0	0	20	152	256	49	190	27	68	5	458	15	151	5	0	0	2	0	0	0	0	7	187	140	0
K00930	63375.28	91276.83	55388	37104.22	45535.8	53633.8	60415.31	76782	89959.92	47394.88	60156.17	65530.93	115748.24	97486.37	56501.64	63289.22	52734.69	49780.7	93073.73	65936.36	85209.25	43541.43	63336.27	94822.03	96693.53	134929.89	73618.73	54458.12	79861.53	43592.1	63262.43	74492.65	73994.46	70010.73	84219.71	71526.41	71780.53	102193.2	99293.19	63328.11	55919.9	54886.89	56506.06	62850.24	62242.64	80236.2	54155.52	57975.96	64214.12
K00931	61006.28	74638.33	44136.5	33364.22	44143.3	50316.8	57569.31	71752	81999.92	43620.18	54975.34	51615.93	94033.24	91639.7	53536.47	55585.72	47119.19	46650.7	87713.73	61232.19	85170.25	40704.26	56516.27	88990.2	91576.03	130556.89	71853.23	50253.62	74811.03	41745.6	59198.93	72565.32	69938.46	65789.4	74255.88	68104.91	65473.53	94146.2	99220.19	62936.11	55396.4	54267.89	56226.56	62231.24	62739.64	80525.7	53140.02	58000.46	64365.62
K00932	0	0	0	0	0	0	0	0	0	0	0	0	0	0	0	0	0	0	0	0	0	0	0	0	0	0	0	0	0	0	0	0	0	0	0	0	0	0	0	0	0	0	0	0	0	0	0	0	0
K00933	0	0	0	0	0	0	0	0	0	0	0	0	0	0	0	0	0	0	0	0	0	0	0	0	0	0	0	0	0	0	0	0	0	0	0	0	0	0	0	0	0	0	0	0	0	0	0	0	0
K00936	173749.59	177301.78	100591.25	79220.25	102949.47	107113.75	141034.75	179849.07	195209.89	116129.67	172264.11	131604.25	221439.16	166044.48	112635.5	114197.75	79096.58	81776.17	146331.5	138648.17	114868.41	109209	115899.66	149697.92	195367.41	256301.51	217361.66	93763.07	190147.25	107328.01	109050.75	194854.57	205720.58	176460.6	188502.5	175263.5	151278.25	245263.01	203143.33	133751.25	104084.34	134081.75	107187.5	148288.51	118377.26	151231.76	69455.91	93163.82	94412.84
K00937	63203.28	94395.63	59028	37754.22	45157	53783.8	60208.31	79030.6	90590.59	47692.78	56442.02	70027.93	124616.24	86763.7	50669.47	58939.22	54980.69	49672.7	87179.73	62426.69	82034.25	40619.26	60611.27	84046.95	94187.53	131598.89	73580.73	57381.12	81113.53	43799.1	64908.43	73673.32	71766.46	63101.7	75065.78	71776.41	71150.53	105728.2	99088.19	63155.11	55317.9	54866.89	56237.06	62780.24	61912.64	77756.7	53101.52	56029.96	61079.12
K00938	0	0	0	0	0	0	0	0	0	0	8.33	0	0	78.67	2.67	0	0	0	3	140.67	2	107.67	0	111.33	0	0	0	0	0	0	0	5.33	97	157.33	307.33	0	0	0	0	0	0	0	0	0	0	0	0	0	0
K00939	66262.62	95068.66	56919.17	39411.22	47924.97	56534.8	63770.31	80965.99	94208.58	49976.05	62794.67	65960.43	118643.57	101497.36	57892.47	63792.05	58516.69	52204.37	99612.24	68097.86	88840.08	45012.59	64095.1	99926.21	98984.03	141870.22	75368.56	55959.28	82088.36	45128.6	66571.26	76916.65	76047.13	71120.73	86968.54	72514.91	73034.53	103893.54	100611.19	64069.11	57379.4	55332.89	57331.9	63478.24	64295.14	83026.71	56435.68	60144.12	66407.29
K00940	64547.28	93624.83	56221	38508.22	46786.8	54637.8	61814.31	78180	89985.92	47589.68	60065.84	66060.93	117936.24	100484.7	57330.97	60745.22	57917.69	51642.7	100131.73	67438.69	87550.25	43505.76	62783.27	93655.7	99696.53	137431.89	74075.73	55595.12	80817.53	44985.1	64449.43	75166.32	74179.46	68416.4	80630.38	72486.41	72747.53	103244.2	100728.19	64169.11	57995.9	55205.89	57352.06	63583.24	64242.64	83209.2	56083.52	60722.96	66611.12
K00941	58708.94	70775	40527.33	31670.22	43875.13	52134.3	54796.31	70134.18	80930.26	44111.21	56333.01	51382.76	88894.41	85061.21	52869.31	83171.72	49231.69	52868.03	90072.71	58903.86	85013.09	46785.77	67472.94	86077.69	113146.2	169191.06	76094.9	48513.63	74967.03	40756.77	62718.43	73394.16	69878.63	66279.74	75237.56	90170.41	60642.86	95999.36	100461.86	71592.61	59922.23	57833.39	61771.56	65412.23	63369.31	81645.19	56912.36	58272.14	64979.28
K00942	64509.28	93871.83	56209	38414.22	46726.8	54548.8	61914.31	78202	90775.92	47963.88	60461.84	65842.93	117827.24	99588.2	57116.97	63677.22	57658.19	51317.7	97783.73	67150.69	86591.25	44530.76	63809.27	95567.2	98539.53	141801.89	74131.73	55211.62	81075.03	44549.6	64412.93	75036.82	74241.96	70558.4	84995.88	72242.41	72420.53	103036.2	100152.19	63974.11	57208.9	55086.89	57011.06	63302.24	63334.64	81835.7	55320.52	59502.96	65600.12
K00943	62368.28	76087.83	43696	35099.22	44932.8	52224.8	59162.31	74045	86058.92	45774.88	60470.84	49883.93	92021.24	109016.7	61478.97	55534.22	49255.69	47414.7	96837.73	69483.69	84092.25	43833.76	55678.27	107262.7	90156.53	130794.89	73023.4	50324.12	76078.53	42563.43	61355.43	74687.32	76528.46	69226.4	79948.38	67298.41	64949.53	91842.2	99484.19	63383.11	55876.9	54346.89	56404.06	62381.24	62788.31	80790.7	53734.52	58256.96	64552.12
K00945	55053.28	80803.83	49461.5	32942.72	38047.8	43682.8	56140.81	67672	72860.92	37825.88	37564.34	53592.43	102814.74	86896.7	48570.97	31830.72	48868.69	38046.2	78537.23	57251.69	80548.25	27301.26	41351.77	78922.7	64722.53	87286.89	45784.23	48477.62	51276.03	32431.1	53043.93	62976.32	55608.46	50353.4	57141.88	39879.41	55479.53	67123.7	98270.69	61842.61	56026.9	53266.39	50925.56	61369.24	61391.64	77813.2	50311.52	55144.46	60179.62
K00946	63756.03	91437.58	55295.25	37765.97	46163.3	53917.55	60496.81	76349.35	88700.69	46850.28	58377.77	64923.93	115765.49	95184.2	55623.47	60148.22	54443.19	49281.7	92584.98	64826.44	84953.25	42735.76	61953.77	92228.95	96598.03	136198.39	72600.73	54337.87	78641.53	43460.85	62284.68	72942.32	72534.46	66562.9	79376.88	71815.41	71832.53	102478.2	99185.94	63251.86	55885.65	54847.64	56343.06	62809.24	62179.64	79957.7	53870.02	57895.21	64128.12
K00947	64.88	300	148	76.44	30.66	94	3.12	19.56	12.66	292.22	2.22	113.56	332.66	26.88	26.88	117.34	218.22	124.66	388.66	12.88	140.68	10.66	246.22	342.22	554.44	384.66	76	254	177.56	115.56	168.66	71.56	49.56	98.66	64.22	148.22	251.56	753.78	170.22	20.22	255.12	143.78	669.12	3134.46	1.12	30.88	58.22	47.78	2451.56
K00948	94072.72	130464.83	78928.66	53748.44	64923.63	71645.3	91877.87	110318.78	126315.75	65841.99	70613.28	91717.37	170107.73	125355.81	75799.08	70368.39	66712.46	57775.53	112578.72	91726.8	122917.09	56513.1	80073.04	106964.64	123943.41	191707.56	98649.73	68872.28	88367.81	54570.88	76368.26	111984.93	101247.24	94755.72	103612.16	94434.02	96768.47	136578.43	169074.8	105595.22	85097.3	98742.78	93211.62	112844.47	102740.2	131025.64	73542.13	89918.85	97856.4
K00949	705.25	2128.45	914.75	609.25	548.3	598.25	1299.5	1757.65	2083.83	1104.6	4046.07	898	2107.75	4373.5	1479	5274	1537.5	1998	4618.75	2171.25	1415	1986	3364.5	3878.75	4233.5	8586.5	1158.33	751.25	1694	733.92	1413.75	1854	1528	4710.2	7674.1	390	650	541	735.25	282.25	875.25	181.25	499	391	1262.33	1731.5	1274.5	1487.75	1253
K00950	63129.28	93363.83	56149	38269.22	46502.8	54281.8	61312.31	78665	90148.92	47340.88	60491.84	66218.93	117384.24	100438.87	56764.47	60565.72	54997.69	50558.7	96478.9	66943.69	87178.25	43219.26	62845.77	95050.2	97958.53	137189.42	74414.23	55918.62	79702.53	43945.1	63156.43	75325.32	73274.96	67464.4	80052.88	71853.91	71827.53	102763.7	100059.19	63543.11	56726.4	54996.89	56912.06	63160.24	63242.47	82622.7	57177.52	60347.96	65357.62
K00951	70018.69	100737.75	59005.91	40986.47	49596.13	56935.05	64109.81	84471.43	103997.01	55029.21	80809.51	72683.59	123343.49	107969.71	62647.31	87609.72	61813.02	58876.53	104754.29	74959.11	78124.09	59578.44	78123.77	108022.19	120231.53	180072.23	100409.73	58214.21	106063.53	53291.19	70320.18	86279.16	89460.63	87722.57	108176.73	102714.91	84420.19	131053.53	98357.11	70767.86	59018.15	57613.64	59407.06	65103.23	61085.64	78751.19	56561.86	59964.89	66157.28
K00952	0	0	0	0	0	0	0	0	0	0	0	0	0	0	0	0	0	0	0	0	0	0	0	0	0	0	0	0	0	0	0	0	0	0	0	0	0	0	0	0	0	0	0	0	0	4.5	0	0	0
K00954	64418.28	93456.83	56059	38301.22	46623.8	54439.8	61750.31	78052	90581.92	47894.88	60385.84	65598.93	117584.24	98501.7	56818.97	63503.22	57156.69	50765.7	95253.73	66776.69	85543.25	44339.76	63568.27	95223.7	97280.53	141456.89	73907.73	54845.12	80388.53	44271.1	64227.43	74838.32	74098.46	69996.4	84771.38	71966.41	72161.53	102833.2	99553.19	63779.11	56483.9	54961.89	56670.06	63016.24	62407.64	80422.7	54526.52	58270.96	64575.12
K00955	78177.22	93822.33	57157.67	42959.44	53179.33	60956	75606.37	85679.88	84910.07	46388.39	30763.88	65746.48	129715.74	90023.04	59537.21	30051.09	43995.47	39277.33	74989.43	71029.13	116180.92	31511.32	40136.55	69313.06	83079.52	86719.99	61244.5	48303.49	44193.31	36770.14	56733.16	92720.8	78427.14	59427.4	45222.12	47828.72	61212.48	74693.62	175973.8	103202.72	77671.54	97155.78	89048.12	108547.97	105147.87	121281.31	55539.3	70979.35	97775.4
K00956	15273	39203.3	23654.83	12670.5	13841.5	19288.8	13058.5	21196	45429.6	18734.5	35162	29166.23	47819.83	22354.6	12983.7	42196.8	17866.83	18881.7	29595.63	17129.5	11441.01	22412.27	32659.83	26614.5	43849.23	71423.23	31841.73	20277.13	38880	16483.24	20270.6	16595.8	25048.6	28822.13	46478.27	38978.3	25297.33	49005.97	4257.5	10484.5	9782.92	5488.5	8410	6104	3926.33	7433.99	8049.49	7142	8171
K00957	84785.22	124018.13	77286.5	51913.44	61254.83	75249.8	83311.87	101277.88	123640.17	62239.89	58476.88	89707.71	167116.07	119617.14	73705.41	68637.89	60567.8	57115.03	103698.06	90972.63	112660.92	52792.59	67981.38	102588.06	121886.25	150824.72	90460.23	64306.12	78412.81	48887.38	73709.76	107252.6	100532.24	88016.53	87498.89	83571.02	83454.31	113850.59	163799.3	104296.22	83962.46	97616.28	88834.12	112428.97	98748.2	121530.31	59464.8	73918.35	88171.4
K00958	1479	1200.7	731	602	712.8	941	1112.5	1936.23	1117.08	699.4	3242.57	837.17	1567.5	2497.33	957.16	2096.67	788.5	1017.5	1983.01	1030.16	268.5	330.16	2293	3208.75	3099.83	3701	1679.17	419.83	1067.67	474.83	972.17	1044.33	795.66	283.53	908.26	228	625.67	565	143.83	334	485.67	23	83.66	102.01	78	754.33	1943.83	820.66	132.67
K00960	0	0	0	0	0	0	0	0	0	0	0	0	0	0	0	0	0	0	0	0	0	0	0	0	0	0	0	0	0	0	0	0	0	0	0	15	11	5	0	0	0	0	0	0	0	0	0	0	0
K00962	64509.28	93871.83	56209	38414.22	46726.8	54548.8	61914.31	78202	90775.92	47963.88	60461.84	65842.93	117827.24	99593.7	57116.97	63677.22	57659.69	51317.7	97783.73	67150.69	86591.25	44530.76	63809.27	95570.7	98539.53	141801.89	74179.73	55243.12	81147.53	44643.1	64470.43	75082.32	74286.46	70612.4	85030.38	72242.41	72472.53	103053.2	100152.19	63974.11	57208.9	55086.89	57011.06	63302.24	63334.64	81835.7	55320.52	59502.96	65600.12
K00963	60298.03	73588.58	41783.08	33293.97	42519.3	49451.55	56593.31	71609.25	79029.05	42672.58	53620.71	49280.76	91454.32	86557.2	50968.97	55511.22	44601.02	44778.7	82088.81	60396.44	78077.75	39576.93	52768.6	86105.95	85915.36	127988.56	71292.73	53796.7	71289.03	40302.35	58474.18	71496.82	68660.96	63272.73	70049.55	64125.41	57604.86	85296.87	100451.44	70027.36	60334.07	56378.64	58864.56	64164.74	62853.64	78860.2	54828.52	59689.21	61403.62
K00965	10157.34	11300.33	5555.17	6860.5	10165.67	14034	9307	15102.82	18812.04	10281.37	14623.2	4808.17	8277.83	16187.99	7527.16	8792	11350	10694.17	21815.02	7579.33	3441.16	3990.99	13252.83	20052.76	18542.83	16870.33	7358.5	17824.99	23629	10656.17	16109.5	5825.16	8703.33	7583.16	14737.82	7034	13761.67	17557.34	866.83	1301	10959.42	509	1078	1275.01	1535	5094.51	12801.16	9126.32	2044.34
K00966	37672.94	44446	27018	21365.72	25009.83	27014.5	36027.06	40281.78	42316.71	22143.61	16677.31	31291.78	59850.83	39967.61	27570.61	6509.67	17503.11	15244.83	32248.83	31188.11	34152.17	14188.5	14723.61	23328.69	35055.72	21721.33	27103.5	24364	24471.28	19363.95	23873.83	42439.11	38182.28	28532.16	21027.44	22969.61	32003.78	34269.39	63867.61	55125.11	48406.56	46013.39	31996.06	51943.73	36564.56	46845.11	19110.78	27623.39	30885.28
K00968	0	0	0	0	0	0	0	0	0	0	0	0	0	0	0	0	0	0	0	0	0	0	0	0	0	0	0	0	0	0	0	0	0	0	0	0	0	0	0	0	0	0	0	0	0	0	0	0	0
K00969	64213.28	92145.83	55304	38263.22	46624.8	54347.8	61637.31	77945	89061.92	47328.88	58186.84	63776.93	115667.24	97704.7	55577.97	36467.22	52324.69	43717.7	89587.73	66301.69	86076.25	36814.76	48328.27	94026.7	71424.53	99028.03	72233.73	53346.12	77545.53	43701.1	62271.43	73852.32	73545.46	66138.4	81275.38	46140.41	69442.53	93272.2	99853.19	63491.11	55709.9	54976.89	56798.06	63071.24	63250.64	81607.7	55134.52	59370.96	64139.12
K00970	57697.28	69212.33	39415	31383.72	38657	43610	54797.31	66050	78452.34	41267.68	51091.8	45698.53	84988.74	80532.27	48248.44	45833.42	41433.19	38921.5	74116.93	57619.36	83949.58	38482.83	45181.27	76578.28	74539.63	113035.19	67084	40278.82	56433.03	35403.03	48234.83	69341.85	64429.36	61003.23	65587.01	61244.61	54354.03	79300.4	99877.19	63171.11	55450.9	54358.89	56102.06	62304.24	63507.31	80118.37	45788.19	52866.96	64804.12
K00971	21911.53	57370.08	34918.92	18011.97	21907	25922.75	22689.81	35402.35	46311.62	23669.48	37466.39	42388.2	67227.16	54384.1	24083.77	27759.92	33202.86	25280.5	55734.85	29937.94	26266.08	19940.99	34190.44	47644.2	43128.8	73989.16	36264.33	32556.24	60099.03	26223.78	32060.08	21213.52	31567.86	34003.57	52358.51	26769.11	43321.7	59613.23	14269.94	10736.36	13018.98	5537.64	8795.06	8014.74	12594.14	24328.37	34928.69	34484.21	12062.12
K00972	1131.34	912.83	510.67	493	710.67	794	681.5	729.82	1125.66	351.67	553.33	559.17	1065.83	1811.99	576.16	483	1712.5	1086.17	3250.02	782.83	1742.16	561.49	882.33	2819.51	2608.83	1421.33	496.5	1004.49	917	638.83	469.5	521.66	596.33	859.66	948.32	456	872.67	964.34	701.83	202	1179.67	132	408	350.01	1022	1660.01	1013.16	1365.32	1112.34
K00973	87552.28	136264.43	87242	51491.72	58221.5	66493.6	87239.56	107265.6	113875.82	64109.48	64886.56	102499.08	183594.99	118037.13	73294	75537.77	66765.44	57641.4	110262.78	89169.77	112753.5	54352.19	81103.77	103058.37	126021.18	171271.59	93143.13	71320.42	88844.28	52206.25	74384.03	109251.54	99932.81	93620.42	99539.8	91874.21	98729.78	134284	160227.44	110038.61	88321.65	98675.39	83580.06	110237.24	95755.89	117734.95	55882.27	71025.21	89250.12
K00974	27979	34972.7	16051.83	16716	33453.3	39908.5	25170.5	37606.9	49228.96	27016.6	48827.77	23021.83	31288.33	59782.67	30447.17	50369.5	35438.83	38086	73010.83	27607.67	25673.67	27732.84	46792.83	56027.33	69044.83	111281.53	46040	35915.33	75527.5	33378.17	45078	27419.33	38020.5	39156.36	62157.1	52014.5	46705.83	68215.17	5954	10971	10295.92	5367	10588	6471	8633.5	20018.33	33942.33	30886	16548.5
K00975	70570.62	99339.56	64276.84	40585.72	42533.27	48936.5	69649.81	81955.22	84127.56	46959.65	41870.24	73734.37	136124.24	82287.59	53569.93	57790.92	37273.86	36199.67	67649.62	66375.02	73038.24	38634.98	58274.77	55560.46	99818.63	128596.49	55276.5	53438.98	49391.03	34065.19	52812.83	87463.68	75484.69	71269.13	65843.53	70417.61	66916.37	84365.07	134474.02	84204.61	70981.9	86409.89	64302.06	98210.75	75411.31	95693.88	39180.35	55074.78	58162.96
K00978	22835.34	26952.13	12651.5	12251	18537.67	21092.3	20169	30138.22	48486.36	22299.07	39052.86	14860.9	24580.16	42514.26	23233.03	32708.3	20028.33	23020.87	46712.15	25001	30894.33	24754.93	27506.16	51945.34	42365.56	56809.7	36305.4	21786.12	52173.5	23082.73	27855.1	24562.29	31046.43	31988.62	46391.92	41608.3	30370	50897.81	23148.33	16933	10303.84	7606	14747.5	7995.01	15617	17822.84	18426.49	16821.82	25514.84
K00979	32021.03	53366.88	29979.75	20769.97	28709	34765.05	28230.06	43425.35	54419.09	28629.78	48766.69	37543.18	60437.74	55912.53	29861.3	54949.97	43688.94	39815.7	76223.23	32264.02	39258	28625.09	51781.77	66281.62	68994.78	116006.89	50808.73	38105.87	73153.78	32263.1	48141.68	34562.74	41553.21	38457.12	61061.7	54029.91	45376.78	78287.7	26157.19	20643.86	13980.9	11649.14	23191.56	13878.74	20925.89	25591.45	30914.77	28644.46	31605.62
K00980	0	0	0	0	0	0	0	0	0	0	0	0	0	0	0	0	0	0	0	0	0	0	0	0	0	0	0	0	0	0	0	0	0	0	0	0	0	0	0	0	8	8	0	40	56	24	0	0	8
K00981	73445.72	102250.33	59875	42945.94	54492.63	64370.8	67476.37	85731.78	102961.5	54045.49	72150.7	73028.71	127771.57	104647.64	63150.41	94505.39	65415.8	62470.03	111239.06	70781.63	93228.42	55269.59	84071.38	98468.31	130452.75	192895.58	82526.73	60332.62	90033.81	50491.38	72987.76	80680.6	82310.24	77636.73	99240.99	100963.52	81597.31	124606.59	102280.3	72693.72	64107.46	58898.28	63802.12	68440.47	65415.2	86145.81	60464.8	63985.35	72549.4
K00982	60089.28	69167.63	38796	32939.22	45840	52349.8	56018.31	72836.6	72863.84	41360.28	47240.27	48370.93	85181.24	93630.7	53902.47	50657.22	47723.69	48898.7	93334.73	61639.69	77692.25	38361.76	51792.27	90239.95	88695.53	119967.89	72990.4	53854.12	81761.53	43712.43	65329.43	72525.32	69959.46	57640.7	59700.28	67294.41	61726.53	90955.2	98154.19	62226.11	53540.9	54111.89	55876.06	61915.24	60652.31	77725.7	57184.52	59833.96	59265.12
K00983	10632	23734	12635.5	9455	13396.5	17679.5	10342	14445.5	9390.5	6682	6773	16056	26348	23630	11070	16452.5	16528	12997.5	28962.5	12504	4134	6372.5	14002.5	14626.5	20052	24781	7282.33	10479.5	21075.5	8567.17	16294.5	5968	9719.5	8995	13100	7922	12564	16928.5	1160.5	893.5	2328	1005.5	2201.5	1376	1348.33	4414	11170	8488.5	2935.5
K00984	4.25	11.25	7.25	2.25	0	6.25	24	71.75	70.75	41	28	4	8.75	21	0	0	0	32	23.25	75.25	125	144.5	0	19	3	0	27	70.75	0	65.25	153.75	14.5	7	33.5	63	16	7	23	11.25	10.25	3.25	9.25	0	21	69	30.5	17.5	10.75	0
K00986	13310	12250	4616	4445	8156	7600	10255	14437	13265	8851	15285	8130	13999	13647.5	6499	8602.5	5408	4452	14492	9274.5	2816	9989.5	11168	14926	7736	20921.5	25459	4233.5	24719	8792	6840	11233.5	14807	17800	18994	6252.5	9667	24178	319	377	1663.5	568	364	530	614	1211	2147	1387	3114.5
K00988	0	0	0	0	0	0	0	0	0	0	0	0	0	0	0	0	0	0	0	0	0	0	0	0	0	0	0	0	0	0	0	0	0	0	0	0	0	0	0	0	0	0	0	0	0	0	0	0	0
K00989	62151.28	75590.83	43535	34624.22	44793.8	51756.8	58699.31	73412	83595.92	44918.68	56820.84	49665.93	91817.24	91023.7	53524.97	55358.22	48656.69	46529.7	87009.73	61265.69	83055.25	40932.76	55449.27	91029.7	88939.53	130449.89	72348.4	49804.12	75333.53	42106.43	60625.43	72914.32	70439.46	65512.4	75392.38	67054.41	64665.53	91651.2	98905.19	63188.11	55089.9	54227.89	56063.06	62100.24	61775.31	79218.7	52516.52	56852.96	63541.12
K00990	57232.94	65492.3	37614.33	30269.22	39878.33	45062.8	52416.31	65652.28	68438.18	38580.61	42534.94	46312.26	83820.91	74087.71	45435.81	47623.22	41555.69	41663.03	73238.71	53376.36	75014.59	35577.77	46902.94	72159.94	81013.2	110522.56	68889.4	45442.13	64485.53	37180.1	52430.43	68345.66	63033.13	54092.04	55455.96	63283.41	54536.86	83095.86	97973.86	61294.11	52210.23	53241.89	54701.06	60371.23	60274.31	75552.69	48768.86	53188.64	58452.78
K00991	69114.84	99690.53	64433	39764	44459.97	51478.5	68348	81722.72	87355.74	49942.27	46397.9	76628	134834.16	83819.49	54402.66	55950.5	41187.83	39031.17	70056.35	69118.33	72236.66	42850.16	57096.66	58981.76	103799.66	115792.86	76032.83	53541.82	64360.5	38430.17	49889	92040.16	81938.33	79782.19	70862.59	73252.5	73771	92448.51	128637.83	91158.5	74060.09	88844	66266.5	98677.51	73735.83	92466.51	33667.66	49473.82	60844.34
K00992	28769.44	31315.3	13494.83	14658.22	25622.33	28652.8	24153.31	35443.78	37201.43	21381.11	38434.86	21054.26	31285.41	57609.04	31262.14	43913.72	32968.19	35248.03	67343.71	31613.69	48391.59	26385.6	39162.94	66041.61	55230.2	100061.56	49302.4	26348.63	62285.53	29483.1	44883.93	33828.83	37952.13	31309.21	46294.63	47823.41	35112.86	64204.36	34991.86	21308.11	15904.98	12000.39	25903.06	14657.73	24892.31	34631.19	41975.86	36619.64	33852.78
K00995	79793.09	106004.08	69034.42	48456.25	55560.97	68387.05	79173.25	95617.47	105764.84	57769.97	55484.39	74476.32	141025.33	97114.1	61753.87	57748.05	47600.75	47399.87	85650.32	77109.34	109627.58	47046.1	60667.83	75245.75	114931.98	134450.75	85269.9	61595.04	73949.75	46089.73	66437.35	103793.2	91443.68	85866.9	77290.26	77107.8	84078.92	103749.64	158678.33	103788.25	91709.42	95690.25	85236	106971.01	95402.25	117913.59	56450.24	69877.32	88226.34
K00996	3264.75	3584.75	1753.25	1316.25	2220.5	2250.75	2984.25	3253.25	2514.5	1433	2051	1825.25	4329	3114	2295	3011.25	1882.25	1300.5	6078.5	1495.5	5597.75	1397	4003	1639	3679.25	7498	4342	8032.75	3034.75	1524	2823.25	2262.25	1293.75	2059.25	2269.75	1247	2178.25	4522	2218.5	1903.25	1380.75	2016.25	5245	2019	2324.75	3800.25	3153.75	3074	3778
K00997	57515.28	72440.83	42053	31054.22	38356.8	44246.8	54739.31	66627	82412.67	42695.38	55095.09	49390.93	89878.24	81652.2	49179.47	53607.72	42226.69	40583.7	74520.23	58227.69	82379.25	39721.26	50984.77	80091.7	80100.53	116291.03	67675.9	44114.62	60119.53	36502.43	50710.43	69662.32	66129.96	65303.4	73977.38	63345.91	57817.53	84935.7	99291.19	63333.11	55785.4	54274.89	55973.06	62099.24	62717.81	78702.7	45204.52	51797.96	64469.62
K00998	0	0	256.5	0	0	0	0	0	0	0	0	0	0	0	0	0	0	0	0	0	0	0	0	0	0	2.5	0	6976	0	0	0	0	1	0	0	0	0	0	0	0	0.75	0	0	0	0	0	0	0	0
K00999	126.5	1087	929.5	535	128.5	242	199.5	172	192	66.5	28.5	1882.5	3105	0	0	103	26	9.5	0	0	0	0	95.5	0	183.5	257	69	171.5	38.5	87	89.5	20.5	15	24.5	0	404	441	707	37.5	66	72.5	23.5	18.5	208.5	407	23.5	0	15.5	389.5
K01000	64502.94	93865.5	56205.33	38414.22	46725.13	54548.8	61875.31	78082.68	90562.26	47903.21	60306.51	65660.26	117750.91	99127.71	56925.31	63642.22	57447.69	50950.03	97183.71	66840.36	86212.59	44376.77	63638.94	95001.69	98409.2	141785.56	73880.73	54793.13	80778.53	44402.77	64297.43	74848.66	74112.13	70409.74	84904.06	72059.41	72128.86	102469.86	100046.86	63967.11	57190.23	55084.89	56980.06	63285.23	63266.64	81707.19	55280.86	59476.64	65559.78
K01001	0	0	0	0	0	0	0	0	0	0	0	0	0	0	0	0	0	0	0	0	0	0	0	0	0	0	0	0	0	0	0	0	0	0	0	0	0	0	0	0	0	0	0	0	0	0	0	0	0
K01002	0	0	256.5	0	0	0	0	0	50	9	34	0	0	0	0	0	0	3	6	0	0	0	0	0	0	2.5	0	6252	0	0	0	39	1	6	18	18	0	0	18	4	6.75	7	9	6	0	10	0	0	148
K01003	4965	3291	1657	1140	2431	2310	5085	6387	6338	3644	4784	2227	5059	9301	5150	3676	2415	2118	7269	5408	4622	3401	5207	12841	3514	7709	3470	2964	3505	2137	3382	2946	3052	2754	5754	1132	3701	5385	4483	255	1930	715	1400	946	4270	5562	4527	6378	2155
K01004	5737.69	7767.75	2930.25	2886.47	6543.83	5074.25	6077.06	7266.86	8102.08	3985.11	6843.61	4443.45	8535.08	7129.77	3056.6	4921.34	4081.61	3032.83	9717.09	2360.35	7256.17	2858.99	9207.11	5106.11	6102.05	33403.33	5439.67	3404.08	5194.45	3648.36	4143.25	4183.61	3471.44	3252.66	7738.27	6975.11	5702.45	13256.89	4451.19	309.36	854.48	750.64	1814.22	2364.74	5514.06	6636.44	5018.11	6741.8	4280.45
K01006	29536.72	37416.83	17405.67	18000.44	25122.63	27949.3	29812.87	37831.28	43340.75	22117.99	34004.95	21163.38	42645.24	55924.14	28292.91	24584.39	34808.97	26979.53	61444.73	27253.63	48811.42	16695.92	30616.55	65551.31	36240.92	62543.19	23111.9	26148.29	43434.81	22830.04	37490.26	23378.6	24502.24	25360.4	42790.82	21831.02	30628.98	46427.92	33977.8	12461.72	11029.54	8015.28	20232.12	12327.47	24648.37	34113.81	39139.3	35497.35	35029.4
K01007	24579	32930.5	18669.99	14487	22505	27030	21898.5	33173	37242.89	21509.7	38762.02	30556.49	45019.99	48016.67	25706.34	41744	26064.49	28714.5	53284.32	26130.34	20418.67	25451.85	37332.99	52762.91	52187.49	80324.2	41765.33	32140.49	55770	26016.34	34329.5	24866.66	33845	30885.65	45260.17	45097.5	39157.49	63852.01	6058.5	11966.5	21552.26	5561.5	10291.5	6838	6086.5	12502.33	22834.33	19523.5	16261
K01008	17840.34	34603.03	18129.67	11048.5	18381.97	18928	13435.5	21482.72	33072.49	17113.27	39597.65	28782.17	38868.83	38228.99	19624.66	21834	18015.5	16181.17	35290.52	22456.83	24892.66	20042.49	27462.83	39545.76	24134.83	70988.33	37207.33	16627.99	40018	21548.17	21786	20105.66	28599.33	28795.36	54549.42	23501.5	32483.67	55875.84	21198.83	19809.5	21242.17	9788.5	16027	7196.01	13359.33	13709.01	11303.16	9577.32	24441.34
K01011	116336.31	158819.21	104464.92	65948.69	71854	82284.05	114421.87	135228.45	137301.08	75651.46	62723.71	118396.38	225855.65	143046.13	92503.57	98384.89	66336.8	67115.7	120262.33	115258.71	139015.58	69905.08	99329.71	119234.07	170000.08	214979.55	117654.4	80163.86	87670.31	58565.46	81334.51	145281.26	124062.57	112606.19	92257.21	125696.52	113971.98	152907.43	231021.88	145823.47	131420.38	140507.03	121144.62	159206.48	136555.87	166032.32	70197.46	95117.92	115829.24
K01012	61427.84	86308.53	51033.5	34819	43750.77	48748.8	57440.75	74235.62	87624.55	47303.07	65282.17	64152.15	109231.91	98388.93	56080.53	59032.05	50423.08	47745.37	93081.07	67754.75	80633.58	48658.93	60691.16	93600.09	93172.81	139507.23	91565.23	49350.62	93275.25	46167.82	60337.6	78477.54	78422.68	80617.77	92721.37	72937.8	71592.75	107846.31	97571.08	63344	55689.84	54788	56834	61041.01	59697.41	77435.59	52290.24	56146.57	61944.84
K01014	209	367	183	145	268	501	177	321	71	62	46	4	120	87	67	1032	213	538	830	49	1189	16	1316	17	716	6508	295	316	1028	474	1633	167	275	54	50	269	1085	823	27	827	1004	775	501	1108	25	197	263	271	728
K01021	2.44	5	4	1.22	2.33	1	1.56	0.78	6.33	146.11	1.11	6.78	8.33	3.44	4.44	15.67	21.11	8.33	7.33	0.44	66.67	5.33	60.11	2.11	116.22	133.33	3	21	2.78	15.78	2.33	0.78	2.78	40.33	4.11	23.11	32.78	217.89	85.11	4.11	100.56	71.89	334.56	1567.23	0.56	2.11	22.78	11.89	1225.78
K01023	0	0	0	0	0	0	0	0	0	0	0	0	0	0	0	0	0	0	0	0	0	0	0	0	0	0	0	0	0	0	0	0	0	0	0	0	0	0	0	0	2	2	0	10	14	6	0	0	2
K01026	12643	14866.3	5774.83	5790	10721	12216.8	9539.5	14455	20413.98	12148	25921.87	13255.23	16433.33	14457.1	10115.7	35915.3	9791.83	14533.7	25567.63	11667	21023.67	18481.77	24249.83	21546.25	38990.23	55838.37	28230.9	10974.13	30438	12869.4	13600.1	14369.8	19915.1	22890.13	28329.77	34955.8	14966.83	37324.97	17970.5	9597.5	4379.67	5441.5	13385.5	5358	12207	10741.33	7433.33	6757.5	21323.5
K01027	25	0	12	34	15	35	22	0	31	7	18.33	5	21	737.67	986.67	16	205	117	1000	629.67	5628	158.67	108	204.33	90	308	1003	483	346	1163	2465	811.33	1047	380.33	458.33	0	19	27	6223	568	317	388	3275	595	4326	6914	10781	9497	2009
K01028	45808	62593.3	39034.83	23986	29460.5	31458.3	42565.5	48364.5	47170.35	27228	26588.58	53027.23	88437.83	58631.27	38141.37	47807.8	35005.33	31444.2	52460.13	43669.17	58181	27798.44	46973.33	41140.33	72532.23	105173.73	39587.4	30100.63	28507.5	23652.07	35020.1	53712.63	45569.6	39810.46	41541.1	57842.3	45245.83	68933.97	81585	52284	52033.67	48512.5	42985	54131.5	49521	70036	45243.5	50690	43408
K01029	45707	62635.3	39053.16	24000	29433.5	31441.3	42465.5	48145.5	47044.35	27076	26246.58	53092.56	88498.16	58668.27	38173.37	47807.8	35080.66	31467.2	52568.46	43715.17	58232	27796.11	46986.66	40895.33	72591.56	105176.4	39719.4	30121.96	28797.5	23667.07	35109.1	53733.63	45586.6	39804.79	41431.77	57897.3	45284.16	68983.64	81605	52284	52166.34	48533.5	42987	54152.5	49533	70075	45257.5	50702	43677
K01031	1888.5	3408.5	2211.83	1370	984.5	1631	2120.5	2843	6864	2653	4935.5	4392.83	5189.33	2991	2892	26544	3700.33	7462	7910.83	2015.5	5702	7970.67	16562.33	2533.5	25114.33	42754.53	5275.5	2053.83	4441	1857.67	3600.5	2542	1346.5	5272.33	6156.17	26067	4516.33	10718.67	4065.5	9336.5	15192.17	4442.5	5663	4165	4569	6009	4737	6741.5	6375
K01032	25638.5	27678.5	19165.83	11749	11563.5	11847	26598.5	28970	24037	15907	6452.5	24368.83	42200.33	22964	18558	28422	8703.33	11011	13850.83	23866.5	31391	15123.67	22227.33	6887.5	45367.33	55299.53	24100.5	12259.83	5874	7573.67	11063.5	39514	25675.5	25398.33	10620.17	39763	19901.33	24704.67	65596.5	48798.5	41635.17	45758.5	33643	49541	37942	44825	10664	22066.5	29124
K01034	2902.88	3685	1724.33	1233.44	1975.66	2087	2842.12	3265.56	2275.66	1709.42	1862.22	2085.89	5324.99	1784.88	1224.88	3876.34	1633.55	1283.66	4378.99	683.88	1298.34	1127.33	5549.55	2350.22	3952.77	8691.33	1882	1457.33	2633.56	1179.56	2108.66	1230.56	1040.56	1585.99	1974.89	1226.22	1811.89	5021.45	460.22	102.22	713.79	299.78	1515.12	3292.46	252.12	1424.22	1205.56	845.78	3827.56
K01035	2902.88	3683	1719	1233.44	1975.66	2087	2842.12	3265.56	2275.66	1709.42	1862.22	2046.56	5303.66	1784.88	1224.88	3876.34	1632.22	1283.66	4376.66	683.88	1298.34	1125.66	5548.22	2350.22	3935.44	8688.66	1882	1456	2633.56	1179.56	2108.66	1230.56	1040.56	1571.66	1965.22	1203.22	1800.56	5000.78	460.22	102.22	687.12	299.78	1513.12	3276.46	252.12	1424.22	1205.56	845.78	3572.56
K01039	4517.69	6468.25	2317.25	2216.97	5497.83	4209.25	4363.06	5369.53	6335.71	3030.61	6459.73	3515.78	6511.58	4963.27	2159.44	3625.67	2804.11	1628.83	6854.41	1056.69	8953.17	2340.33	7330.11	3247.36	4124.22	25785.16	4126	3013.25	4259.28	3298.03	2427.58	2078.28	1942.28	2403.33	6939.61	6356.11	5237.28	12162.89	6038.86	251.36	763.81	419.64	2637.56	1883.73	5168.73	8090.11	10632.78	13228.14	6363.78
K01040	4497.44	6453	2310	2214.72	5485.83	4164	4335.06	5343.78	6317.96	3017.61	6443.73	3511.78	6502.83	4959.27	2155.44	3625.67	2798.11	1620.83	6845.16	1047.44	8922.17	2336.83	7330.11	3209.36	4124.22	25783.16	4061	2928.5	4211.28	3258.78	2366.83	1879.78	1878.28	2379.83	6916.61	6340.11	5230.28	12139.89	6023.61	241.11	760.56	410.39	2630.56	1862.73	5097.73	8068.61	10626.28	13210.39	6363.78
K01042	14784.59	14384.78	5483.42	6283.25	12933.47	10329.25	10744	14576.47	21044.49	10712.47	27584.4	8616.17	12746.08	25495.99	13798.16	8564	8837.5	7121.67	18681.77	11852.58	18494.16	11639.99	13151.83	33984.26	11191.33	45441.83	9936	16954.74	13463	13004.58	9583.75	7144.16	13284.33	10174.86	31183.42	14141	17981.67	27775.34	20622.58	10309.25	15198.67	5486.25	9301	3265.01	11603.5	9320.01	6078.16	5776.07	19126.34
K01045	0	0	0	0	0	0	0	0	0	0	0	0	0	0	0	0	0	0	0	0	0	0	0	0	0	0	0	0	0	0	0	0	0	0	0	0	0	0	0	0	0	0	0	0	0	0	0	0	0
K01046	79156.25	91451.75	59389.58	38345.25	39458	39162.75	78107.75	84222.58	74064.25	47178	26477.41	73515.75	133690.33	68836.17	52836	34025.42	20171.58	22074	35217.84	74277	80562.75	39611.17	36607.83	28713.16	89804.41	83593.11	79237.67	38943.41	30564.92	28728	30214.42	114226.24	88512.41	82329.07	39129.74	72214.5	60148.25	72455.67	188501.33	120227.25	91563.34	125116.75	88242.16	138768.51	104294.75	123751.08	26120.08	53679.16	73548.67
K01048	12736.44	11738.3	5640.5	4955.72	9200.33	7870.8	12613.81	16344.78	14689.68	8345.61	11187.11	7082.93	13194.58	31493.54	16063.64	7093.72	19783.36	14134.53	31406.88	16697.69	38711.09	7629.93	11771.11	35652.11	12367.87	31461.53	13590.4	16544.3	15123.03	9944.43	19604.43	14885.83	11883.63	9203.88	14517.96	10950.91	11709.53	21244.69	31948.36	12375.61	8493.56	7400.89	17897.56	9192.73	21508.31	25709.19	23947.86	23576.14	26802.78
K01051	1731	16048	10866	2891	1441	2463	2241	3666	6575	2857	3557	14017	21580	6184	2927	7959	5919	3641	7145	4516	669	2532	7157	3476	6893	10965	1844.33	4439	4941	2175.67	3464	1864	3550	5343	8451	4332	6701	9183	644	711	1740	794	608	863	571.33	1216	1692	1266	1084
K01053	51564.68	59000.46	33145.5	22378.5	29007.84	34771.8	45112.5	56884.97	55990.17	31782.34	44933.74	38604.57	77384.32	69226.58	40098.85	64405.97	39941.16	34984.54	72331.01	39477.49	42299.32	32297.25	64000.32	93513.35	74185.55	111876.2	32310.23	37618.77	43105.67	25269.4	41765.77	32284.78	37441.92	29634.94	54369.07	46808.3	41510.17	74322.32	24648.99	19153	32633.6	8598.5	12215.16	10400.53	19450.66	31401.85	30692.15	26015.3	22835.85
K01055	20799.44	23043	10264.99	8975.22	17350.33	13493	17631.06	21993.78	25778.33	12101.61	24934.11	17525.77	32027.82	24661.94	14005.94	14247.67	11329.6	8698.33	27782.32	11022.94	15948.17	10576.34	27490.1	22914.11	19865.21	63077.7	15053	12313.99	17354.28	13670.12	13769.33	11447.28	14277.28	9950.82	25816.62	17357.61	18804.27	38489.4	12020.11	14600.11	15264.07	5371.89	5429.56	6812.23	12111.56	18889.61	19375.78	22636.89	12820.78
K01056	64509.28	93871.83	56209	38414.22	46726.8	54548.8	61914.31	78202	90775.92	47963.88	60461.84	65842.93	117827.24	99321.7	57069.97	63677.22	57659.69	51309.7	97717.73	67065.69	86591.25	44518.76	63809.27	95548.7	98539.53	141801.89	74073.73	55238.12	81064.53	44636.1	64256.43	75002.32	74121.46	70580.4	84767.38	72242.41	72472.53	103053.2	100152.19	63974.11	57208.9	55086.89	57011.06	63302.24	63334.64	81835.7	55320.52	59502.96	65600.12
K01057	68435.5	81478.3	53009.83	36311.5	41532	45591.8	68574.75	80757.5	75071.35	43077.5	28499.33	59960.48	114087.58	90738.77	55958.87	21263.05	39594.08	33927.2	66077.88	68713.42	93502.25	26806.94	34788.83	62966.33	73966.48	76595.37	61086.73	46808.63	45965.25	34128.82	53943.6	91401.38	72462.35	56631.21	39936.85	46638.3	60082.08	68976.47	153425.25	94331.5	72674.92	92419	77701	99840.5	87375.58	106657.75	47736.75	60554.75	74130.5
K01058	7071	6966	3201.5	3388.5	4437.5	4203.5	3887.5	4715.5	10083.5	3983	11313.5	5506.5	8010.5	2774	3792.5	27392	5457	8499	9806.5	2180.5	1165	9906	18556.5	2248.5	27254	47843.86	4248	10596	7655	5245.17	4946	3552.5	6631	6503	12641.5	28625	8075	20691.5	105	58	306.75	31	161	161	129.5	623	1381	1669	2686
K01060	695	240	259	432	476	792	734	1095	653	426	677	0	50	526.5	87	30.5	144	29	44	624.5	538	205.5	134	1673	200	163.5	110	118.5	93	132	98	165.5	522	213	684	99.5	129	112	209	69	319.5	27	110	169	361	552	720	244	103.5
K01061	147986.16	198036.63	127276.33	80597.66	90062.16	101173.3	137484.18	164353.16	176093.5	93304.5	95533.06	146602.57	275915.98	192480.09	121765.53	108299.31	86230.99	78930.86	152946.8	141963.5	189748.34	85807.77	119340.32	157888.49	185470.55	250494.19	141298.06	100105.95	110841.34	78211.75	105190.09	171853.95	156080.27	126710.26	132424.24	141341.13	139283.17	192874.15	269111.16	169076.83	139514.19	153761.17	146438.18	170165.7	160251.01	199279.17	102208.33	122219.49	146816.18
K01066	130564.88	141215.5	91627.99	62667.44	65385.66	68019.5	124961.37	133407.39	116303.66	72473.22	43781.8	111135.47	212341.9	124281.88	93068.21	47548.76	46719.96	42005.16	73871.41	114867.96	140958.59	54357	58714.71	82755.55	127586.51	134947.67	100321.67	63892.32	37469.48	47801.64	67030.33	162902.47	125740.47	101434.06	60513.97	93640.72	94808.97	110022.79	276451.8	166999.22	140079.55	173315.28	134964.78	196472.97	156544.87	194480.3	67998.14	103517.69	120299.23
K01067	1382	1002.5	536.5	725	930.5	1502	1436	2028	2419.5	1627.5	1834.5	112	555	177	73.5	225.5	980.5	191	332	95.5	198	274	363	2103.5	910.5	986	189.5	116.5	273.5	139.5	637.5	207	224	250	1096	34.5	159	126	19	38	26.5	32	41.5	89	21	37	41.5	70.5	331.5
K01069	29870.44	32552.3	17210.66	14490.22	21856.33	25035.8	23330.31	32108.78	35350.68	20441.61	36187.94	21697.59	37617.74	53499.71	29415.81	43622.72	30073.52	31687.03	57881.04	31483.36	49234.59	26042.94	38522.27	58350.94	52904.53	100459.73	48899.4	26775.96	50657.53	25226.1	39019.93	34415.16	38033.13	32127.87	46578.63	45911.41	33892.19	62065.03	35601.86	21874.11	17089.4	12079.39	25848.06	14746.73	25935.31	34768.69	35937.86	32217.64	35465.78
K01070	22063.44	20772	9406.83	9093.22	12151.33	13029.5	15855.81	22101.28	25543.58	14180.61	28326.11	14248.36	22406.41	37388.94	21993.44	36586.92	21560.19	22939.83	39271.41	22996.19	23171.92	21993.5	29821.94	44152.61	41165.3	67349.36	40025	20046.83	40545.03	19172.2	27063.33	26349.53	29744.03	26075.91	34695.03	36164.11	22330.86	44762.06	13395.86	11994.61	13997.23	6148.39	12492.56	8701.23	8728.31	20178.36	27353.03	21516.64	14145.78
K01071	315	911	417.5	785	2859.5	5117.5	293	418.5	623.5	1027	140	1479	1203	1011	777	3280.5	1989	2496.5	2807.5	541	2117.67	469.5	1237.5	136.5	3914	2688	472	269.5	404.5	309.5	1990.5	204	850.5	241	1307	3	327	222.5	237.5	159.5	733	71.5	1105.5	160	763	1334.33	1613.33	1119.5	1201.5
K01073	0	0	0	0	0	0	0	0	0	0	0	0	0	0	0	0	0	0	0	0	0	0	0	0	0	0	0	0	0	0	0	0	0	0	0	0	0	0	0	0	0	0	0	0	0	0	0	0	0
K01075	14715.19	14891.75	7336.08	6706.97	9184.33	9077.25	10561.31	15883.53	19843.08	11266.61	24612.19	10930.36	16723.16	22299.11	13209.11	5976.92	6905.19	6409.83	18076.66	15673.61	6964.92	13161.67	13532.94	28006.94	8779.8	17987.5	30422.5	8619.08	30349.53	13893.28	11704.58	14322.36	20823.03	19349.24	28120.86	8318.11	18229.36	32929.56	4021.61	15570.36	12993.23	5917.14	6919.56	6775.23	2350.81	5146.36	5426.53	4691.89	7382.78
K01077	12563.09	17358.08	10427.58	8097.25	8791.17	9574.25	10323	13572.57	24985.91	7811.17	12798.83	10580.33	25731.24	7796.49	6210.66	6959.5	13897.16	9542.67	16683.43	5508.08	6049.83	6414.33	10352.99	21343.01	11718.99	14525.17	6761.33	13297.9	10984.5	7947.09	9589.75	5636.66	10001.83	5181.32	12628.66	4717.5	7458.33	14605.18	1979.58	709.25	1826.01	531.75	1956.5	1342.51	2655.83	4775.34	4849.99	4520.57	3530.34
K01078	10393.44	6147	2657.33	3484.22	5206.33	5039	5763.56	6999.78	7805.58	4362.61	10230.86	3077.11	6832.66	10131.44	7544.94	1032.67	3673.44	2817.33	6564.16	6765.94	2677.67	4241	1612.94	12529.11	3290.55	1636.5	4899.5	4174.33	5643.78	5913.45	5345.33	4835.28	9389.28	2314.66	9198.28	2110.11	5794.11	7281.06	2275.11	149.11	1860.23	226.89	716.56	2023.23	703.06	1171.11	2416.78	2204.89	2178.78
K01079	49733.94	61924.3	38187.83	26418.22	32050.83	36209.8	45515.81	55042.78	61646.68	33686.11	38747.11	45370.76	83822.41	65382.04	41741.64	45334.72	32626.69	33790.53	58856.21	49970.19	59831.09	33982.6	43780.44	64087.61	70398.2	106942.06	63421.9	38119.13	50278.03	31052.1	43615.43	64781.83	59539.63	52022.71	52732.63	59398.91	51205.86	78486.36	81748.36	52824.11	51839.73	49055.89	46223.56	59127.23	50142.81	66331.19	36506.86	43525.14	43402.28
K01081	20911	33088	17450	12279	15913	18202	14247.75	17783.5	24557	11767	25216.08	25072.75	40834.75	18682.67	14795.17	68179.75	21518.75	24401	34795.25	12934.42	11407.75	24955.67	49260	11259.33	67636.25	117646.36	16503.33	13229.5	21142.75	13654.26	18562.5	13390.58	19388.75	19278.58	35606.58	61200	23631.75	52066	5036.25	10381	9803.25	5521	9235.5	5920	4029.58	12130.25	16882.25	15155.25	11335.5
K01082	66508.78	79727.63	51037.17	35578.72	41227	47246.8	65942.81	71561.1	62749.34	38684.28	17631.77	60012.1	115245.91	79122.7	51460.47	21241.22	35418.86	30014.2	53684.9	65933.69	112174.25	26461.09	28315.44	53190.95	65440.2	65945.72	55011.9	42723.79	23343.03	25991.76	41702.43	87315.82	66101.46	53874.87	32872.11	41242.41	50670.2	58622.53	174765.69	102926.61	85491.73	96302.89	86944.56	105363.74	103708.31	117710.2	47022.52	62512.46	95652.62
K01083	7712.75	19580.25	13407.75	6821.25	5017.5	6694.75	6691.75	7370.75	4944.25	2496.5	1432.25	13130.25	24581.5	12759	5313.5	7453.25	7125.25	4074	8703	8285	3523.75	3897.5	7872.5	2517.5	7611.75	14942.5	2936.5	2332.25	4718.75	2068.5	3552.75	5391.25	4317.75	6281.25	7044.25	3652	7559.25	8642	3547	1251.25	3528	1372.25	2142	2075	2197.25	6839.25	10070.25	8686	4171
K01085	0	0	256.5	0	0	0	0	0	0	0	0	0	0	0	0	0	0	3	6	0	0	0	0	0	0	2.5	0	6252	0	0	0	0	1	0	0	0	0	0	18	4	6.75	7	9	6	0	10	0	0	148
K01086	7652	7720	3049	4886.5	10058.5	14317.5	4343.5	5429.5	9252.5	5121	9337.5	6653.5	8652.5	3898	5050	7676	6171	6477	9054	3206	7800	3334	6559	1180.5	10302	11326	6350.5	4219	6430	5591.5	8859	4107	8056.5	1896	11666.5	3285	6548	12639	2061	1918	1373	1846	7067	1943	2673	5070	6366	5209	4275
K01087	49371.69	55121.05	32489.08	25935.47	32500.83	34432.55	45931.81	54768.03	53497.93	29076.61	27873.11	36736.26	71093.66	59136.04	40070.14	41824.72	27766.69	28455.03	56248.46	43875.94	68538.09	27402.6	39082.44	47033.11	69933.7	94106.56	41603.4	39783.38	36714.03	27107.18	38693.18	55301.33	49147.13	38400.71	35405.13	56449.41	43522.36	60570.86	95888.61	60730.36	50036.98	52951.14	52485.06	59305.23	57529.81	68531.19	37871.36	47102.89	53992.28
K01089	3686	17783	12590.5	4239	3470	4123	4450	5887	6910	3131	3511	16085	24956	9523	4228.5	8324	7537	4780	9104.5	6718.5	3610	3636	8316.5	4127	9063	17699	1886.83	11241	5149	2215.67	3922	2409.5	4099.5	5626	9193	5359	7529	11804.5	710	604	1350.75	749	636	951	708.83	1308	1891	1366	1123
K01090	62090.37	78838.61	50712.09	37874.97	48628.47	62130.75	58475.06	76857.07	82936.11	48926.55	57355.43	54734.12	102182.74	80603.78	49411.79	57970.17	47556.61	48676.17	91172.95	58068.88	71918	41647.34	60022.27	86202.1	99536.38	113115.32	70063.5	51792.23	89403.78	44816.03	65851.58	67879.07	70199.44	66242.82	77803.32	66643.11	76516.12	98010.57	88272.52	53437.36	45924.15	50328.14	54148.56	60480.25	54839.73	67909.62	46398.09	47721.28	58428.96
K01091	86814.85	96173.98	43619.41	44971.13	74453.49	88834.15	70317.74	99825.86	123584.92	69787.01	125798.46	65123.31	98941.89	139779.72	82203.03	138362.41	82209.43	88023.59	163953.3	83765.85	143984.01	79576.13	119656.76	155331.53	163757.57	271292.67	142070.36	74051.3	155313.45	77534.09	111778.2	94273.18	111300.09	99564.37	155458.74	136161.84	99225.11	187860.81	95078.19	62679.19	43484.25	34496.31	78665.58	42071.92	69724.74	90753.95	95875.78	86472.97	105698.79
K01092	126105.53	163199.98	95906.25	70683.97	91203.5	102911.15	117983.06	147926.18	157872.42	85664.78	101577.14	115476.65	209498.74	182752.73	104207.03	83942.74	96833.94	87190.6	173839.84	123509.85	162913.84	71929.62	99683.77	162264.7	158512.91	225933.29	142417.7	107173.3	145133.95	82761.73	118500.05	145496	140105.07	120289.38	130133.89	116782.01	125271.95	183737.8	198894.52	118330.36	105408.57	106083.14	107923.22	120554.25	127469.89	160856.94	106013.76	117000.62	122659.79
K01093	8273.75	4811.25	2841.75	2565.25	4079	4845.75	6444.25	7747.25	5942.25	4504	5393.75	1986.25	6392	12223	8303.5	4000.75	3899.75	3269.5	10438.5	7065	10597.75	3744.5	5727	15395.5	4807.75	8607	6196.5	9915.25	5317.25	5123.5	10038.75	5209.25	6538.75	3128.25	6674.75	1938.5	4851.25	6523	6527.5	826.25	3072.25	809.25	2117.5	1135	4002.75	5997.25	5204.25	3641.5	3445.5
K01095	14091	28995.5	15381.83	10020.5	12880.5	16533	10709.5	18075	30048.25	15446	32696.75	22452.83	30408.83	20787.5	12746.5	40589.5	14277.83	17779.5	28295.83	14681	11593	19824.17	30729.83	25882	42130.83	77503.53	33157	15816.83	37018	15438.5	19071	17807.5	23732	26319.33	40768.17	36079	21018.33	41310.17	4401.5	10161.5	8828.42	5237.5	7564	5397	3804	7944	9542.5	7135	8230.5
K01096	0	0	256.5	0	0	0	0	0	0	0	0	0	0	0	0	0	0	0	0	0	0	0	0	0	0	2.5	0	6252	0	0	0	0	1	0	0	0	0	0	0	0	0.75	0	0	0	0	0	0	0	0
K01101	18	198	83	39	21	124	129	120	199	101	361	152	292	340.5	215	1812.5	306	380	883	158.5	216	67.5	1762	298.5	2552	3418.5	108	161.5	133	182	94	121.5	102	93	186.5	184.5	310	194	179	5	14.5	0	9	4	206	335	275	69	241.5
K01104	162535.28	201985.83	131917.17	84351.22	90175.8	100656.8	160341.31	183543.5	174280.8	106102.08	81277.21	155440.1	284434.91	199008.53	129639.97	99179.22	80035.36	75563.7	132789.23	169397.19	186513.08	91687.09	100707.44	142285.45	206282.2	215233.41	167331.73	98804.79	108488.03	74509.93	96923.93	216824.32	182525.46	171209.07	124227.71	149538.41	147526.2	176832.53	351590.19	216695.61	168575.73	220114.39	174503.56	243719.24	197741.81	241078.37	89075.19	129542.96	160483.12
K01113	38918.43	43872.41	26799.42	21957.25	26831.84	33490.75	30071.5	36488.39	50431.57	22247.34	38515.82	24154.67	55583.24	65173.32	38905.66	45642.5	39163.33	36266.84	65194.12	36798.25	35451.82	29801.99	46002.49	83867.18	57000.99	90480.83	27809.66	24419.06	40589	25886.92	42088.75	24941.48	35807.66	23819.31	48173.97	38835.5	38058.17	59233.35	21790.41	13988.25	21705.76	7152.25	16060.5	9660.02	15070.66	27494.02	28596.32	20301.89	18568.68
K01114	17058.75	19338.25	12446.74	9676.75	10389.5	14002.75	12574.25	16887.65	30677.86	11655.4	17609.1	11462.24	26310.49	10249.84	7435.84	3375.25	8249.74	5778.5	10241.49	8018.84	4158.09	6022.35	5487.99	14325.66	8789.74	3140.01	7981.33	9135.24	11049.25	8397.34	10772.25	7665.91	14421.25	5852.9	18266.42	6116	9742.74	15580.01	1498.5	14256.25	11520.01	4192.25	1775	4022	1979.08	3128.91	4241.41	4049	2478
K01115	0	0	0	0	0	0	0	0	0	0	0	0	0	0	8	62	29	14	17	0	16	0	38	11	70	68	0	9	9	4	0	0	0	6	0	8	0	18	24	58	96	41	33	179	361	19	5	0	222
K01117	0	0	0	0	0	0	0	0	0	0	0	0	0	0	0	0	0	0	0	0	0	0	0	0	0	0	0	0	0	0	0	0	0	0	0	0	0	0	0	0	0	0	0	0	0	0	0	0	0
K01118	52271.69	53955.55	30538.74	23391.47	29763.33	31876.55	44051.56	52329.93	51158.78	32619.21	40424.31	41468.67	71863.57	48595.37	37332.64	44354.47	22839.6	24381.53	43198.2	43374.19	59288.18	31741.44	39277.1	43754.61	69843.11	80619.37	59446.4	37145.04	41729.78	28090.27	33462.68	59240.58	56623.88	49164.62	47559.72	54516.91	44416.27	70292.7	88447.36	79534.36	65378.07	57475.64	49450.56	62339.73	53803.23	61689.6	25596.77	31595.64	55879.78
K01119	8714.25	8768.75	4306.08	4225.25	5644	5837.25	5704.5	7166.25	9949	4826	12058.75	5589.33	9683.08	6050.5	4968	28914.5	6086.33	9457	11650.08	3911.75	828.67	10159.17	17873.83	4648.5	30060.33	46951.67	4681.5	10714.08	7152.5	5030.42	5810.25	5177	7611	6219.83	9819.67	27028.5	5891.33	14466.67	197.25	109.25	377.17	59.25	260.5	149	290	842.83	1819.33	1860.25	997.5
K01120	2294	510	544	489	511	941	1076	1239	941	713	712.33	45	1257	1637.67	1314.67	249	904	732	1052	1230.67	45	255.67	172	1169.33	977	179	1709	257	885	611.67	1402	1244.33	1822	539.33	897.33	538	909	679	52	6858	5182	1884	287	1511	30	202	462	211	288
K01126	98898.37	145657.91	95590.75	59771.47	64183.67	75742.75	94829.31	115840.17	147315.28	71030.85	81908.72	106526.03	199987.15	136891.59	84186.93	122548.42	68765.52	71491.17	119141.03	100498.77	109133.91	75166.82	109238.43	122331.21	176515.79	256150.69	100406.49	73335.39	86834.03	56545.12	75006.08	115071.18	111799.19	103215.89	112553.17	140074.11	109588.03	157061.91	147172.77	103872.36	100514.49	95489.64	78919.06	108655.75	89081.3	116498.71	50250.68	62834.03	77715.96
K01128	0	0	0	0	0	0	0	0	0	0	0	0	0	0	0	0	0	0	0	0	0	0	0	0	0	0	0	0	0	0	0	0	0	0	0	0	0	0	0	0	0	0	0	0	0	0	0	0	0
K01129	56469.03	72207.08	42631.75	31486.47	37445.3	43278.55	54001.06	67769.42	82107.17	42275.18	54624.76	50217.01	92234.74	76763.2	46561.64	51801.3	41657.44	39483.7	69871.72	57206.36	78784.5	39135.43	48964.77	78257.37	78357.95	118687.39	67538.73	44048.54	59260.61	35083.6	49713.51	68968.91	65517.05	62047.99	71738.14	62382.91	54292.11	84583.7	98534.86	62407.36	54416.73	54211.14	55379.4	61928.23	61964.56	76039.62	43621.44	49559.3	60567.95
K01130	110434.86	123434.92	81010.68	57220.5	60627.18	63182.6	107924.25	115082.77	111338.84	62216.18	45379.9	96314.74	187748.57	154933.99	93534.69	21680.86	38933.25	33202.58	76706.13	118454.22	137790.89	53280.81	46299.82	123105.87	84821.86	100322.39	79040.47	54065.05	30134.76	40042.7	50198.71	126002.31	101713.25	84203.81	65461.04	63087.6	89175.94	97863.96	246545.06	143784.5	133439.44	138611	117865.98	151330.57	139917.74	156827.28	49880.88	75830.01	120721.87
K01133	3230.25	947.75	467.75	517.25	1361.5	945.25	2832	3169.75	2863	2498.5	3479.25	367.5	1056.25	10210.5	6263	405	2490	2415.5	7657.75	7019.75	5569.5	3111.5	550.5	14628.5	932	689.5	4018.5	4277.75	2862	1908.75	5806.25	5282	3847	3050.5	5123	1620	3746	3883	3395.75	191.25	2059.25	463.25	3328	3175	1676	1776.5	1759	1310.75	1721
K01134	738.34	410.83	215.67	312	359.67	391	360.5	281.82	447.66	172.67	246.33	341.17	649.83	728.99	307.16	123	393.5	446.17	754.02	419.83	769.16	339.49	384.33	821.51	577.83	130.33	351.5	604.49	437	265.83	289.5	283.66	250.33	243.66	367.32	212	558.67	768.34	124.83	7	329.67	18	59	60.01	98	241.01	122.16	110.32	165.34
K01135	0	0	0	0	0	0	0	0	0	0	0	0	0	0	0	0	0	0	0	0	0	0	0	0	0	0	0	0	0	0	0	0	0	0	0	0	0	0	0	0	0	0	0	0	0	0	0	0	0
K01136	732	404.5	212	312	358	391	321.5	162.5	234	112	91	158.5	573.5	285	115.5	88	181.5	78.5	164	125.5	573.5	195.5	214	307.5	447.5	114	41.5	154.5	68	55.5	116.5	45	102	61	241	29	215	185	27.5	30	416	18	50	62	103	118	138.5	94	69
K01137	795	465.5	224	500	376	574	492.5	428.5	955	416	430	158.5	573.5	453	147.5	88	266.5	180.5	251	201.5	237.5	249.5	214	680.5	447.5	114	177.5	225.5	171	90.5	289.5	214	495	72	603	29	215	185	21.5	15	362	13	35	51	112	186	329.5	181	57
K01138	4361.68	4743.16	2257.84	2994	5034.84	8040.5	2894.5	2478.64	3458.82	1949.34	1165.66	2846.84	5901.16	3574.65	1662.82	3637.5	3320.5	3615.34	4649.21	2079.16	4699.82	1721.98	2233.16	3950.02	5571.16	3161.33	1293.5	1828.98	1416.5	1093.66	2819	1075.32	1914.16	1454.32	2915.64	466	1938.34	2064.18	1635.66	477.5	2895.34	290.5	2053.5	1076.02	2287.33	3913.02	4334.82	2566.14	2658.18
K01139	21256.25	22718.25	9336.25	10364.25	21951.5	23888.25	18059.5	23667.25	27668.75	16411	28228.5	16487	23864.75	31678	16313	15717.5	15473.5	14329	33231.25	17493.25	15335	15934.5	21094	22549.5	21116.5	52758.86	32652.5	17110.75	32706	17190.25	16400.75	20316	25477.5	25042.5	36101.5	16368.5	22734	44454.5	3376.25	1001.25	3518.5	987.25	4274	1506	6241.5	11228.5	11970.5	11195.75	10047.5
K01141	7865	7720	3597.83	3695.5	4926.5	5014.5	4569.5	6167.5	10613.5	4347	11635.5	5660.83	8464.83	3581.5	4388.5	28586.5	5803.33	9153	10813.83	2519	2506	9990.17	20052.83	3443	28351.33	54591.17	6012	11899.83	9292	5919.84	8474	5617	7607	6677.33	13138.67	29098.5	9436.33	21839.17	365	7750	6648.92	2697	969	2807	235.5	1551	2714	2492	3912.5
K01142	144213.63	188715.55	115673.41	78921.69	94119.46	106585.85	139038.12	167485.71	176107.19	97510.82	101501.12	138250.02	253174.57	195904.25	118011.95	113820.44	99338.88	91140.56	165552.67	145242.3	173982.18	88342.37	117136.38	161472.3	191084.4	271765.26	158272.63	99930.51	134202.06	82124.29	116229.61	178205.49	161237.26	146724.45	144456.69	146791.82	138965.72	200562.72	244096.47	156971.47	128187.46	145737.53	131841.12	166096.96	148078.95	189044.88	102125.72	121776.03	132556.06
K01143	0	0	0	0	0	0	0	0	0	0	0	0	0	0	0	0	0	0	0	0	0	0	0	0	0	0	0	0	0	0	0	0	0	0	0	0	0	0	0	0	0	0	0	0	0	0	0	0	0
K01144	9473.69	13043.55	5824.75	5213.97	8423.33	8086.05	9697.06	12103.53	12416.18	6648.61	9926.11	6742.18	15916.58	12720.54	5832.14	9138.97	13306.61	9369.03	19855.88	5273.19	5022.84	4832.43	14000.11	20286.61	10595.12	35019.03	7211.23	6014.55	11066.78	5925.6	9794.68	5309.08	5022.88	5277.13	11073.71	8980.41	8192.28	19319.69	2909.86	445.36	2116.31	884.64	1874.06	2506.73	4221.39	5862.44	5708.61	7225.64	4990.28
K01146	0	0	256.5	0	0	0	0	0	0	0	0	0	0	0	0	0	0	0	0	0	0	0	0	0	0	2.5	0	6252	0	0	0	0	1	0	0	0	0	0	0	0	0.75	0	0	0	0	0	0	0	0
K01147	9650	11389	5285.33	4777.5	8703	10680	5893.5	10442	17639	9980	23052.5	11132.83	12026.83	14113	9288	32367.5	8428.33	14139.5	22244.83	10371	8216	17125.17	23072.83	15985	33794.33	57905.17	29349.5	13000.83	29784.5	12599.67	14063.5	13751	19147	20880.33	27726.17	32476	15875.33	34508.17	2562.5	10021.5	8300.42	4607.5	7203.5	4881	2896	5829	6090	5841.5	9103.5
K01150	632	649	344.5	453	903	578	807	737	227	261	78	87	406	157	35	178	547	347	400	120	148	194	142	100	614	6293.5	645	7056	55	119	193	418	17	45	208	400	149	587	42	17	63.75	7	17	37	145	83	54	76	6
K01151	27668.84	40113.03	27851.67	16973	14959.97	16807	28976	32071.22	30243.24	18343.77	13699.4	29180.67	58203.83	24044.99	17506.66	14213	12106	8515.67	16845.02	23938.83	28388.66	11529.99	20281.33	12839.26	35411.83	38171.33	21060.5	22592.99	14286.5	11069.83	13579	36066.16	26683.33	29235.86	21870.92	17860.5	27349.67	28798.84	62716.33	40723	38231.42	42076.5	29018.5	46627.51	35223	41430.01	7528.16	17458.82	27320.84
K01153	44362.53	63372.78	31184.08	31159.47	44395.3	55250.75	39111.31	63978.25	81769.32	40078.88	71219.59	37887.36	62488.82	94762.6	46505.77	89646.42	55287.02	60724	119856.01	47572.94	27759.75	46928.33	81143.6	99935.7	118232.96	185043	84997.83	53984.4	142171.53	56765.28	82971.08	49592.52	64153.86	62065.93	87953.45	88818.61	74147.36	114454.57	7940.44	15778.36	24650.07	9928.14	18054.56	14002.24	6941.14	23182.7	53306.02	42062.21	21189.62
K01154	38656.53	55183.98	26083.25	25943.97	37386.6	45929.75	33808.31	55759.65	74677.02	38698.78	75000.29	34308.53	52083.99	74006.6	36497.77	85351.42	44882.19	50760	98302.18	37580.94	22619.25	43060.66	74771.77	84590.2	107404.63	171833.33	74574.33	45300.57	126282.53	49917.78	68436.58	41567.02	55152.36	60383.8	86736.88	84581.61	65970.53	106410.9	5160.44	7690.36	19938.4	6797.14	11889.06	11183.24	4362.64	17243.7	39986.52	32380.71	19217.62
K01155	2910.75	887.25	605.08	757.75	989.5	1324.75	1431.25	1382.25	613.75	711.5	380.25	113.58	1312.83	2807.5	1596.5	426.25	1773.08	1067.5	1616.83	1632.5	539.75	288.67	554.33	1078	1301.08	613.67	1458	287.58	954.25	666	1448.25	1371.25	1901.25	510.58	951.92	556	922.08	692.67	532.5	165.25	472.67	152.25	1397	174	423.75	418.25	2145.75	2626	740
K01156	31500.25	37965.75	21969.25	15970.75	22177	22755.25	31313.5	37730.75	42063.13	23028.5	24388.87	27363	48044.75	47390	28490	35152	18121.5	20183	40762.25	31945.75	31475	19605	32064.5	26832.25	58205	90435.5	28619.33	22841.25	32803	18409.92	28428.75	43295	35747	35192	29671	50106	31910	43355	64092.25	41401.25	29003.25	43186.25	31877	48167	34889.33	45668.5	23816.5	31874.75	27415
K01158	0	0	0	0	0	0	0	0	0	0	0	0	0	0	0	0	0	0	0	0	0	0	0	0	0	0	0	0	0	0	0	0	0	0	101	0	0	0	0	0	0	0	0	0	0	0	0	0	0
K01159	60313.72	90263.83	54938	35667.44	41008.13	47494.8	58132.87	71236.78	86639.25	45067.99	57247.95	63931.71	115462.57	87415.14	51585.41	61407.89	50428.8	44203.03	81595.06	62474.13	85713.92	43044.09	60036.38	84115.81	90146.75	137943.22	69706.73	47380.12	64806.31	38243.88	53478.76	71573.1	68868.24	68652.73	82105.49	68195.52	65896.31	96237.09	100210.3	63929.22	57250.46	55087.78	56783.62	64596.47	63258.2	80049.81	47040.3	53103.85	66784.9
K01160	5922	7003	2731.5	4724	9389.5	13603.5	5371	8323.5	5901.5	4402	3565	3924	6189	13377	6420	5585.5	9539	9706.5	19103.5	5468	3700	2330.5	5083.5	11772.5	12477	6780	5115	8327.5	16810.5	6883.5	13099.5	3776	6411.5	2906	4563	4068	7174	7366.5	1396.5	502.5	1717	329.5	2469.5	1218	2021	5144	12116	8654.5	2599.5
K01163	4350	5005	1537	3478	5876	7240	4258	7337	5309.88	3551.2	3947.37	2136	2672	13536	6038	7103	8367	8276	19252	5191	1918	3052	7189	13394.75	12865	10748	5068	8480	18056	6963	11417	3952	5899	5629	8090.5	4540	7253	7548	606	244	846	190	903	554	992	3502	9165	7777	1052
K01166	13074.44	16633.8	7253.5	6831.72	10581.83	10160.8	13180.81	15843.78	15141.43	8554.61	10687.86	8282.43	17671.58	19332.54	9673.14	8686.22	10022.36	7660.53	20148.38	10130.19	38766.59	5468.43	12019.61	14039.61	13592.37	37131.89	10930.9	9256.8	10781.53	7740.93	14520.93	12693.83	9314.63	8188.88	12493.96	11414.41	10309.53	21717.69	30772.36	12474.61	7974.31	8068.89	18587.06	10506.73	22115.81	27254.19	25160.36	24097.64	27561.28
K01167	9165	10313	3717.83	4391.5	8170	9784	5494.5	9864	17805	9840	23782.5	10531.83	10330.83	20410	12396	30698.5	7525.33	12539.5	21721.83	13568	6009	18217.17	19870.83	23255	31251.33	50729.67	28180.5	5712.83	27402.5	11472	10323.5	12579	20680	21651.33	28840.17	31676	13751.33	32907.17	1905.5	8662.5	6318.67	3696.5	6338.5	3416	1952	4179	4953	4310.5	5792.5
K01169	2211	496	541	489	511	936	1015	1112	319	597	78	39	1253	1479	1098	245	900	708	1026	1064	0	140	172	1001	956	161	1320	248	885	587	1280	1118	1682	350	671	530	891	664	3	0	2	0	0	0	0	16	372	131	0
K01170	0	0	0	0	0	0	0	0	0	0	0	0	0	0	0	0	0	0	0	0	0	0	0	0	0	0	0	0	0	0	0	0	0	0	0	0	0	0	0	0	0	0	0	0	0	4.5	0	0	0
K01173	8566.5	11552.3	7982.5	3955	3744	5834.3	6363	8382.5	12637.6	6018.5	9141.83	11448.4	19831	11252.93	7660.37	59322.3	13502.5	18687.7	22280.46	6385.17	1854.67	17711.27	38868.5	9696.33	59237.4	97449.58	9080.56	9408.3	13885	4897.91	10579.1	6775.13	8106.6	12887.63	17912.43	57698.3	15445.5	36206.8	599.5	13990	12088	4005.5	1001.5	3448.5	915	1774.83	2888.33	1757.5	3532
K01174	153	203	327	39	125	48	38	42	33	46	12	157	296	498.33	165	1784	418	441	874.33	192	62	81	1642	135	2374	3278.33	229	104	188	80	294	104	182	59	291	98	191	92	21	327	165	11	7	51	18.67	26.5	17	7	10
K01175	0	0	256.5	0	0	0	0	0	0	0	0	0	0	0	0	0	0	0	0	0	0	0	0	0	0	3.36	0	6252	0	0	0	0	1	0	0	0	0	0	0	0	0.75	0	0	0	0	0	0	0	0
K01176	7983	10251	6561.5	3963	5240	5441	5594.5	7864	11476.5	4967.5	9988.5	8675	14440.5	5047.83	4052.5	2668	5157	3379	5984.33	3887.5	2352	3273	4683.5	4096	6467.5	2049.83	3978.33	13686	7506.5	6029.01	5649	4542.5	8627.5	3559.5	8618	3885	6757.5	12039	138	111	348.75	52	352	205	480	1240.5	2784	2632	1148
K01178	2120	2084	780.5	1572	1998.5	1987	2277.5	2190.5	470.5	563	323	441	1632	3161.5	1215.5	622	1230.5	853	1431.5	2084	1465	780.5	522.5	820	499.5	7405.5	356	267.5	266	191	689	547.5	594	1243	353	580	378	978	209	887	1154	827	548	1143	87	222	293	289	661
K01179	62014.6	72699.63	43760.67	33091.38	37542.99	38938.8	49863.49	56251.61	76124.08	33489.31	43338.84	47322.77	98078.9	40383.7	34468.14	49226.06	26370.69	25137.69	40490.88	38515.36	43232.76	33733.43	49657.77	27704.27	74648.03	108391.35	36921.56	39945.96	30439.7	31035.28	31432.25	52728.82	59165.14	46637.02	58324.27	55374.74	47679.37	77457.2	68331.19	50096.94	49155.24	45664.56	35331.08	57189.42	40314.32	49369.2	17807.53	29080.47	37863.29
K01180	0	0	0	0	0	0	0	0	0	0	0	0	0	0	0	0	0	0	0	0	0	0	0	0	0	0	0	0	0	0	0	0	0	0	0	0	0	0	0	0	0	0	0	0	0	0	0	0	0
K01181	13124.44	37892	23390	8675.22	11917.33	9736	13363.06	18094.78	23938.83	10744.61	17102.61	32831.78	50092.83	32565.94	15042.94	19692.67	15932.11	10194.33	27963.33	17352.94	14720.67	11231.33	24748.61	20759.61	20302.72	66265.33	11449.66	11017	14982.28	10608.79	11885.33	11116.28	12615.28	13911.83	30768.61	20394.11	22512.28	38554.89	11565.11	1872.11	6369.56	2539.89	4004.56	4874.23	10552.22	12078.61	12490.78	16648.89	7574.78
K01182	18	212	83	39	21	46	29	25	76	9	33	166	306	173	118	1805	324	383	789	91	864	51	1696	87	2388	4109	22	139	58	61	38	5	0	25	30	111	211	166	591	1289	2032	749	1037	788	296	196	224	132	773
K01183	2900	4703	4154	1209	1431	2237	3394	5552	7386	3838	4715	5489	8611	11476	5588	2321	4758	3398	6445	7081	4518	3635	3425	15138.5	4863	1480	2607.66	5416	4814	2849.34	4391	2828	5002	3201	7030.5	2427	6066	7613	2204	195	2083	184	601	611	1474.66	1706	2632	1743	1435
K01184	2374	2635	1202	901	1659	1727	2407	2801	2130	1279	1862	1541	3931	896	834	2770	1050	541	2838	296	1147	1009	3652	1228	2245	6898	1255	1100	1874	872	1283	814	718	1411	1904	983	1517	4120	96	88	501	121	288	100	192	370	839	482	1003
K01185	10870.88	6975.8	3920.66	3704.44	8086.66	6321.8	6410.12	8086.56	7589.26	4347.22	7701.22	4301.62	8467.32	18125.48	8945.08	4720.14	13169.88	10258.86	18802.12	7085.88	15409.34	3663.6	9566.88	17154.22	10871.5	39098.2	11352.4	18177.46	11904.56	7949.96	12003.26	9869.36	9626.16	4485.12	12537.16	15167.02	12029.22	22552.92	16746.22	9485.22	3732.96	5370.78	9402.12	5560.46	10820.12	8015.22	5326.56	4044.78	20595.56
K01186	1914.34	4990.83	4295.67	1510	1312.67	2236	2388.5	3887.49	6185.66	2610.67	2747.33	5587.5	9113.83	4423.66	1861.5	2188.33	3837.5	2818.17	4201.01	2815.17	2991.16	1587.83	3619.33	4214.51	4758.5	868.33	1722.83	5140.16	4287.33	1973.5	3312.83	1940.33	3268.67	1828.33	4063.66	2523	4513	7259.34	115.5	61	525	55	271.34	155	622	911.68	1778.83	1136.66	684.67
K01187	49741.38	60155.5	40993.33	27537.44	28347.16	32809	47830.12	56154.06	58476.91	29131.42	26119.97	45792.89	89240.49	75340.38	44101.88	16608.84	37297.55	28677.66	54450.49	55102.38	71165.84	22221.33	28410.05	48844.22	50806.27	40437.33	38376.33	33967.33	28459.56	25664.41	41559.66	58710.06	55916.06	39596.49	33820.89	27958.72	39756.39	55791.95	83818.72	45006.22	46384.29	45445.78	39931.62	54636.46	49898.45	71606.72	43922.56	49359.28	43673.06
K01190	5985.5	17315.5	15066	5025.5	4698	6848.5	8162	12763.5	19187.25	7914	9051.75	18978.5	31790.5	17825.5	9405.5	6640.5	14282.5	9483	17081	11481.5	24681.5	5030	11584.5	12552	15076	4094.5	7672.33	22428.5	13158	8971.34	16709.5	8197	11852	6811	11807.5	9194	13441	23613	9066	2127.5	4389.75	1834.5	4449	2694	7310.83	14150	17617.5	15872	7842
K01191	2780.34	9355.83	7711.67	4265	2720.67	4793	3302.5	5152.82	13068.91	2856.17	3165.08	3849.17	14036.83	4560.66	1538.16	1461	2575.5	2366.17	3262.69	3291.83	2274.16	2666.49	2984.33	7191.51	3319.83	4400	1224.5	2213.49	3241	1528.83	2116.5	1115.66	3019.33	2081.66	4953.32	977	4357.67	4065.34	1300.83	398	745.67	246	986	817.01	1706.33	2004.01	1180.16	1388.32	198.34
K01192	1013.69	2845.25	1330.25	1350.47	814.33	777.25	1345.56	1615.53	1714.08	1108.11	704.11	896.78	3233.08	4046.44	2158.94	1092.67	2902.11	1837.33	4084.08	2746.19	12598.34	1062.83	1219.61	1148.11	2783.22	1283.83	1539.5	1830.75	969.78	1710.03	3168.08	1509.78	1763.28	1483.83	1186.61	1016.11	693.78	1827.39	3819.36	585.36	2190.81	538.14	1153.56	2172.23	3158.06	4926.94	2645.61	2031.64	4257.78
K01193	2211	496	797.5	489	511	936	1015	1112	369	608.2	106	39	1253	1479	1098	245	900	708	1026	1064	6	140	172	1001	956	163.5	1320	6500	885	601	1280	1118	1683	350	873	545	902	669	3	0	8.75	2	0	10	14	22	372	131	2
K01194	5683.75	22769.75	16955.75	6015.25	4074.5	6432.75	5379.25	7381.25	17380.5	5022	3272	17335.25	32947	10218.33	5923	8486.25	8475.25	6192.5	11927.83	7729.5	12603.75	4875	8572	7763	9537.25	12764.83	4647.33	18479.75	6443.75	4291.67	7692.25	4393.25	7835.75	7059.25	12516.25	5691	8740.25	12328	4530.5	2116.25	3617.5	1560.25	3031	2171	3637.75	6408.25	4683.75	3864	2936
K01195	42	11	11	0	5	0	58	81	579	383	197	84	58	67	20	16	112	17	41	62	65	62	80	40	86	112	162	34	29	125.67	36	68	145	803	12	290	61	378	20	117	457	79	39	72	79	139	107	134	336
K01197	25	0	23	34	20	35	20	0	31	7	0	14	59	629	964	18	70	108	935	449	3731	39	101	66	90	296	901	576	322	1136	2385	786	903	161	199	23	40	94	2173	424	573	364	458	465	1594	1969	1310	1055	1014
K01198	2534	13566	8757	3306	1991	2363	2519	2677	4267	2239.2	1673	11422	17708	9293	5364	6321	4129	3566	9246	6677	12673	2754	5479	1064	5098	11815	3080.33	1780	2345	3481.34	6152	2889	4314	7870	6001	3397	3797	6029	6685	1402	3239	1383	2248	1690	4083.33	10450	10387	9814	5476
K01200	809	12108	7881	1951	737	849	703	735	715	483	439	10548	15894	3035	1541	6080	3033	1681	4129	2386	31	1604	4878	431	4149	10266	324	435	1329	443	637	324	907	2873	5307	2636	3416	4718	549	552	1164	687	355	700	77	528	394	345	440
K01201	1163	4530	4068	1010	935	1662	1915	3451	6074	2571	2783	5482	8499	3677	1571.5	2102	3452	2317	3500.5	2421.5	3482	1268	3435.5	3312	4495	962.5	1466.83	4537	3791	1851.01	2900	1669.5	2780.5	2397	3351	2600	4083	6829.5	316	119	500	99	296	295	734.83	1125	1693	1123	872
K01205	0	0	11	0	5	0	0	3	8	4	0	9	38	0	0	0	40	0	0	0	0	0	24	0	25	44	0	116	11	0	0	0	0	18	18	134	42	187	8	357	620	307	33	285	0	0	0	0	33
K01206	13517.34	45331.33	35599.67	12426	10177.67	16072	18878	31028.32	40057.91	18613.17	20401.08	43984.67	72747.33	35849.66	18161.66	18937	30083	19691.67	36732.69	24050.33	40001.66	11953.99	25456.33	28903.01	30576.33	17378	13158.99	30944.99	27004	15787.34	29977	14548.66	22759.33	15440.66	30746.32	17514	28589.67	45650.34	10481.33	3677	6675.67	2995	4890	4115.01	9728.32	15954.01	15737.66	11169.32	8522.34
K01207	92584.94	111482.8	64373.33	49154.22	63796.33	67415.8	87793.81	104013.78	110876.43	61545.11	70142.69	78299.76	142141.41	117652.71	73989.31	89462.22	60587.19	60478.53	110628.71	85251.86	123764.43	59621.27	89325.94	93871.94	141766.7	223547.56	95937.9	65805.63	87418.53	55040.6	74245.93	110572.66	100102.13	92615.04	94006.46	114891.41	91960.86	136755.86	176795.36	111694.11	82666.23	100609.89	94047.06	109718.23	105686.31	127469.35	63409.02	77218.64	103707.78
K01208	8	279	105	20	4	8	0	4	16	3	6	282	284	56	24	891	238	157	130	7	0	43	896	72	2269	490	40	768	86	89	103	14	62	24	106	717	288	1123	0	25	947	16	5	23	0	0	0	15	619
K01209	6748.5	31500.5	21395.5	7386.5	5300	6771.5	6803	8681.5	11239.5	5201.5	5290.5	27516.5	42775.5	18003.5	9921	14479.5	11385.5	8039	18170.5	12947	20778.5	6022	13754	8024.5	13554	23132.5	5988.16	7294.5	7836	6706.68	12292.5	6160.5	9356.5	12083	15632	8297	11234	17204.5	9570	2603.5	5775	2652.5	3678	3527	6514.66	13867	14342.5	12421	7969
K01210	7885	9908	4725	4032.5	8234.5	10841.5	7501	8879	7089	4892	4574	6488	14056.5	4728.5	3529.5	12377	5620.5	4824	12832.5	1991.5	5392.5	3625	13914	4973	12159.5	24354.5	4672	3804	6471	3265.5	6514	3138	3567	5090.5	6772	3080.5	4668.5	12702.5	776	504.5	1962.5	457	2199.5	541.5	1655.5	3980.5	4157.5	2973	4911
K01212	4613	1215	1252	1025	1050	1908	2153.5	2336	686.5	1210.5	171.5	282	2978.5	3460.5	2395.5	532	1889	1481	2236	2341.5	644	308	436.5	2034	2149.5	507	2880	525	1817.5	1224	2693	2724.5	3426.5	773.5	1358	1063	1814.5	1380	1754	6	85	62	816	107	716	3930.5	7556	6996	1941
K01214	91	375	137	99	103	102	121	92	110	54	69	218	204	1055	266	174	429	529	2424	328	968	183	229	341	1217	345	153	352	459	342	146	220	159	616	250	244	280	191	579	195	787	119	341	281	915	1394	780	1220	1011
K01215	0	0	0	0	0	0	0	0	0	0	0	0	0	0	0	0	0	0	0	0	0	0	0	0	0	0	0	0	0	0	0	0	0	0	0	0	0	0	0	0	0	0	0	0	0	0	0	0	0
K01216	0	0	0	0	0	0	0	0	0	0	0	0	0	0	0	0	0	0	0	0	0	0	0	0	0	0	0	0	0	0	0	0	0	0	0	0	0	0	0	0	0	0	0	0	0	0	0	0	0
K01217	0	0	0	0	0	0	0	0	0	0	0	0	0	0	0	0	0	0	0	0	0	0	0	0	0	0	34	0	0	14	28	171	10	7	0	0	0	0	4	0	0	0	7	0	6	0	0	7	0
K01218	8	0	0	0	0	0	0	33	529	90	612	4	0	0	0	0	0	0	0	0	277	0	0	282	0	0	128.66	0	0	21.01	0	12	4	0	327	0	0	0	12	0	160	8	178	3	60.66	0	345	87	80
K01219	0	0	0	0	0	0	0	0	0	0	0	0	0	0	0	0	0	0	0	0	0	0	0	0	0	0	0	0	0	0	0	0	0	0	0	0	0	0	0	0	0	0	0	0	0	0	0	0	0
K01220	0	0	0	0	0	0	0	0	0	0	0	0	0	0	0	0	0	0	0	0	0	0	0	0	0	0	0	0	0	0	0	0	0	0	0	0	0	0	0	0	0	0	0	0	0	0	0	0	0
K01222	22.25	226.75	98.25	47.75	21	56.25	24	18.75	44.5	9.7	29.75	190	331.25	183.5	123.5	1853	311.5	380	806.25	101.25	47	54.5	1675	87	2364.5	3408.5	35	128.25	63.5	65.25	39.75	19.5	4.5	31.5	18	101	203.5	113	11.25	10.25	65.25	9.25	2	21	65	21.5	6.5	10.75	8
K01223	18	198	1134	39	21	46	18	14	26	17.6	5	152	292	173	118	1784	294	368	781	91	0	69	1628	87	2352	3274	9	37478	47	61	23	5	6	15	12	85	181	82	0	32	26.5	9	20	11	0	30	37	32	23
K01224	0	0	244	0	0	0	0	28	517	85	612	0	0	0	0	0	20	0	0	0	0	0	48	133.5	50	88	12	56	0	0	0	0	0	16	276.5	222	42	240	15	119	281	86	37	101	14	31	0	32	264
K01226	18	198	83	39	21	46	18	14	26	2.2	5	152	292	173	118	1782	294	368	781	91	0	51	1628	87	2352	3259	9	50	47	61	23	5	0	15	12	85	181	82	0	0	0	0	2	0	0	0	0	0	8
K01227	0	0	0	0	0	0	0	0	0	0	0	0	0	0	0	0	0	0	0	0	0	0	0	0	0	0	0	0	0	0	0	0	0	0	0	0	0	0	0	0	0	0	0	0	0	0	0	0	0
K01230	1132	507	297	825	895	1034	1096	1052	126	126	20	39	177	2678	1084	3	593	446	1110	1803	47	554	63	34	91	440	83	7	0	14	240	372	468	1104	37	111	27	123	22	42	146	47	12	21	27	16	0	0	24
K01232	0	0	0	0	0	0	0	0	0	8.8	0	0	0	0	0	2	0	0	0	0	0	0	0	0	0	0	0	0	0	0	0	0	0	0	0	0	0	0	0	0	0	0	0	0	0	0	0	0	0
K01233	0	0	0	0	0	0	0	0	0	0	0	0	0	0	0	0	0	0	0	0	0	0	0	0	0	0	0	0	0	0	0	0	0	0	101	0	0	0	0	0	0	0	0	0	0	0	0	0	0
K01235	1973	16638	11972	2995	1692	2546	2638	4155	6701	2994	3025	16048	24452	6984	3901.5	8127	6265	4009	8340.5	5188.5	6996	2888	8290.5	3935.5	8513	11297.5	2713.83	5492	5442	3350.34	5920	2743.5	4575.5	5426	8811.5	5141	7452	11566.5	2840	1121	2183	1147	1126	1402	2110.83	3336	3197	2493	2609
K01236	35739.03	39070.88	24474.75	16356.97	20260	20164.55	34359.31	37842.85	31024.09	20225.28	17368.6	31456.93	57777.49	49719.87	31832.14	38575.22	15972.69	18849.7	37614.98	36565.11	40653.08	22988.93	35769.27	32952.28	57352.03	96928.03	30443.06	21523.87	16296.53	15628.85	22716.18	43828.65	36254.96	33348.03	25202.11	50413.91	33666.53	49222.2	68299.94	49248.36	48504.4	45157.14	33190.06	51197.24	39055.47	47048.37	13449.69	23979.21	32502.12
K01239	13438.34	10822.83	5706.17	6731	7869.17	8803	9511	12570.99	10857.41	5818.37	11138.08	6039.5	13082.83	12233.16	7458.5	3606.33	5689	5610.17	9692.01	8602.67	2932.16	4003.33	4695.33	8263.51	7504	6957.33	5627.33	6349.66	6691.33	6844.5	6786.83	6561.33	10670.17	5355.33	8086.16	3387	6685	10243.84	659.5	7974	16726	2453	1132.34	2525	1175.5	1859.68	3114.83	2632.66	2909.67
K01241	22227.44	35172.8	21228.33	12239.22	12694.83	14285.3	17483.31	21374.78	25201.18	11791.61	20313.61	26673.26	46907.41	39518.37	23043.14	41785.72	31508.19	26170.03	45232.54	23387.19	27979.42	19269.6	36591.94	37217.61	48459.2	71443.53	20345.73	24228.13	26004.03	15559.6	26432.93	19801.83	21849.63	17295.71	30694.63	38245.91	24029.86	43496.86	16008.86	12018.61	14979.23	6292.39	12935.56	8713.23	10987.81	21808.36	26357.03	22078.64	16393.78
K01243	28425.25	25997.25	12060.08	14292.25	22185	22466.75	20942.25	27809.58	33187.5	15347.2	31071	17759.25	28805.33	34088.33	19028.66	33902.42	22314.08	21313	38498.84	16958.16	11617.25	17439.33	31841.33	22626.5	48915.91	77878.03	19578.5	25517.41	34255.42	20231.67	25681.42	17770.58	23957.41	14056.41	29858.58	41904.5	24795.75	46147.67	8415.83	9230.75	7741.09	4911.75	9383.16	5468.01	8487.08	18600.08	31052.08	29224.66	9700.17
K01244	0	0	0	0	0	0	0	0	0	0	0	0	0	0	0	0	0	0	0	0	0	0	0	0	0	0	0	0	0	0	0	0	0	0	0	0	0	0	0	0	0	0	0	0	0	0	0	0	0
K01246	47434.94	60543.8	37160.33	26559.72	32508.83	36165.3	46779.81	54697.28	60833.68	31886.11	32122.44	42769.26	81390.41	65230.21	40536.81	44066.22	34454.19	31676.53	57390.71	47777.36	62689.09	30309.27	39852.44	64791.94	67884.2	98264.56	37064.4	37928.63	27162.03	23009.1	33476.93	54392.16	49907.13	41538.54	41405.46	54919.41	40870.36	60434.86	89059.36	59020.11	51061.23	50872.89	46108.06	57655.23	56021.31	62748.19	26599.36	35161.64	54203.78
K01247	36091.78	70474.93	43852.33	23333.72	30609.5	37403.6	31217.81	45464.6	53123.07	29577.28	48909.39	57038.16	91144.07	79675.3	42248.17	64994.52	49292.02	46652.4	88658.86	46919.19	55198.08	35462.03	62619.6	86809.7	82172.76	125760.9	53448.13	40966.75	78375.53	36338.17	56247.53	36098.12	48484.56	43012.33	69935.55	60627.21	60188.36	96392.17	37968.69	22577.11	21307.32	13575.39	27308.56	16619.74	26458.64	37119.87	44470.19	38972.46	37210.12
K01250	409.25	923.25	576.75	464.25	324.5	416.25	497.5	599.25	413.75	172	182.5	541	1516.75	2337.5	676.5	172	320.5	589	704.75	1376.25	116	266	160.5	381	290.5	244.5	197.33	320.25	292	216.92	253.75	254	437	427.5	273	56	147	147	15.25	21.25	37.25	23.25	13	36	103.33	98.5	74.5	49.75	88
K01251	65456.03	95131.08	56941.25	39468.47	47814.3	55574.05	63037.81	79540.08	91438.67	48454.18	60873.34	67815.1	121171.99	99713.03	56994.63	63790.89	56166.69	51151.2	96415.99	67298.6	87059.25	44665.92	63801.77	96607.7	98698.36	147315.39	73865.4	49099.7	80364.7	44272.68	63950.35	74922.65	74488.12	70759.73	85401.04	72947.41	72876.2	104261.2	100082.27	63658.36	57129.57	55055.64	56951.22	63354.75	63790.64	82008.53	55596.35	59587.87	65391.29
K01252	1425	10782	10211.5	4449	2297	4840	2020	3349	11886	2156	1561	4755	16626	1946	792	2320	2903	2087	2928	1442	1203.67	2231	5003	4779	5006	7811.5	1294	8677	4987	1770	2833	806	2500	1435	4609	1442	6937	6254	1164	352	119.75	215	873	587	1276	1636.33	717.33	1220	342
K01253	5064.75	1633.75	1408.75	1245.25	1547.5	2027.75	4106.25	5575.25	4674.25	2745.5	1198.25	542.25	2240	3537	1949	322.25	1995.25	1092.5	1602.5	2503.5	936.75	641	291	1979	1053.25	321.5	2941	1140.75	1423.75	935	2023.25	4828.25	3266.75	1199.25	1523.25	665	1153.25	975	1970.5	86.25	340	295.25	214	487	2762.75	2944.25	3211.75	5261	9
K01255	81049.97	95882.18	53085.75	43755.19	57994.83	65481.85	75804.62	93355.63	100363.77	54515.09	66895.88	58623.36	114583.57	127586.74	71984.11	61340.94	69717.05	62955.23	122842.36	81197.13	126559.84	49125.19	66203.88	127345.06	102934.9	166788.92	88198.63	63141.67	93536.56	54494.78	85207.61	90845.65	86042.59	74944.08	86417.74	80056.32	80960.06	117713.39	133684.8	76321.97	66718.96	62801.03	76180.62	74065.97	87202.95	112422.39	85634.88	86180.85	94025.9
K01256	45842.69	73127.05	46034.91	27904.47	29412.33	34672.55	43647.56	53348.36	59934.43	32143.11	33276.19	56841.01	99167.24	62673.54	40874.47	47708.64	36858.27	35397.03	59660.05	51253.52	84746.84	33358.6	41828.27	55502.94	72273.61	89876.23	62668.9	39646.54	47234.95	30262.11	44138.35	64696.24	59181.54	53294.45	51435.54	56893.91	46498.61	73123.03	103303.19	62525.36	52777.07	53725.14	57711.22	60953.24	62090.89	80269.77	49769.94	53408.8	61727.95
K01258	9991.34	27244.03	16650.67	6657	9007.47	8119	10937.5	14396.89	17784.12	8277.67	14216.27	21688	37372.83	15472.99	7263	20223.33	13561	8187.17	21326.84	8117.17	10740.66	8830.33	23674.83	12335.51	18742.5	52067.66	7747.16	21599.16	13248.33	6627.17	9076.83	6318.33	7535.67	12537.03	25762.26	12711	15052	28432.34	4847.5	907	2546.5	1509	2120.34	1747	6269.5	8093.68	7334.83	8486.66	5195.67
K01259	62063.19	94281.25	61328.41	35101.97	40261.33	45293.25	58580.06	68293.03	61569.83	37931.31	39467.19	70342.44	129168.24	76718.11	51335.11	38536.67	44699.77	36382.33	74380.74	58140.36	91981.17	29983.34	51674.27	69612.94	64411.38	95920.67	48113	42031.41	45443.78	32245.04	51960.08	65191.61	60663.28	48673.32	58387.28	39011.11	65986.44	84879.73	111713.36	71863.86	48530.65	60142.14	65579.56	66940.73	68285.06	78472.11	38133.28	44508.64	77218.28
K01261	0	0	0	0	0	0	0	0	0	0	0	0	0	0	0	0	0	0	0	0	0	0	0	0	0	0	0	0	0	0	0	0	0	0	0	0	0	0	0	0	0	0	0	0	0	0	0	0	0
K01262	51917.78	86412.83	49724.5	33025.22	42141.3	50153.8	45792.81	64111	77400.92	41317.98	72646.67	58889.43	100311.24	85900.37	46026.64	69264.22	61257.19	51006.2	99984.73	50123.36	62130.75	41376.43	67523.27	96625.03	88273.53	143127.39	59577.73	50073.62	88027.03	43848.77	63023.93	44545.15	58136.46	53800.23	91903.71	63468.91	65438.53	101940.7	37695.69	23767.11	21642.9	13786.39	28254.56	17390.74	28356.64	42685.2	51802.52	45815.46	41549.62
K01263	35	6	0	0	21	4	15	36	392	68	119	0	13	720	385	51	212	158	503	335	0	95	3	111	11	8	53	190	180	201	73	23	60	19	86	3	79	31	0	0	0	0	0	0	10	0	0	0	0
K01265	105507.22	149815.13	95788	63502.94	70592.13	82517.6	101065.12	123212.68	147267.33	73162.59	81206.6	107030.86	202283.82	149727.41	90835.28	74834.94	76719.05	66811.73	126311.61	109970.55	131720.67	65541.36	84431.88	136958.89	136899.4	173864.78	105789.46	90220.42	98860.56	64875.04	89664.36	120464.98	117881.09	102788.11	117274.17	96692.32	113553.56	152216.39	173543.05	116088.72	108434.96	102428.78	95468.12	118170.97	106195.28	132057.56	71389.05	84170.1	100956.4
K01266	15490.19	14863.25	8782.08	8695.97	11901.33	14172.75	10653.56	15563.03	15096.21	8476.11	15486.73	9838.11	19125.91	26024.44	14452.94	4745.67	12723.44	11578.83	25109.41	13399.19	4023.67	6385.5	8203.44	25404.86	15066.05	9798.5	10757.33	14025.58	25379.28	13713.2	19030.58	10503.28	16552.78	4956.66	14501.28	7891.11	16509.11	19261.06	2447.86	7258.36	7344.98	2277.64	1767.06	4026.73	1419.39	3519.11	11357.28	9086.14	3162.28
K01267	24590.5	32356	22624.5	14129	12912.5	14337	25890.5	27351	27658.88	14535.7	3198.2	24708.5	49258	21191.17	15875.67	2734.5	5894.5	5105.5	9624	23438.17	29747.5	9235.17	6650	8997.08	22381	14792	19413	12675	2874.5	7287	9548.5	35893.33	25551	22761.83	8554.83	14970	18315	17489.5	63890.5	41867	38855.5	42924.5	30196.5	48321.5	36546	42501.5	7809	17910.5	26780
K01269	2211	496	541	489	511	936	1015	1112	319	597	78	39	1253	1479	1098	245	900	708	1026	1064	0	140	172	1004	956	161	1320	248	885	587	1280	1118	1682	350	671	530	891	664	3	0	2	0	0	0	0	16	372	131	0
K01270	2182	4920	1731.5	1661	1176	885	2320	5781	7737	5320.2	11789	3503	3910	9148	3135	4	4338	1948	6519	7886	46	7648	0	13881	0	2.5	20640	7375	19105	5835.67	2002	7171	10365	13306	13853	3017	5181	11770	38	12	82.75	23	10	58	137	16	374	280	132
K01271	8383.25	22685.45	13161.75	7035.75	5428.3	7536.25	8502.25	11155.15	16515.08	6819.8	10171.57	13062.25	23581.5	15001	7655	14723.25	13426.25	9742.5	15735.5	8958.5	6133.75	5071	9800.5	18754.25	10715.25	20578.5	7150.5	10740.25	11511.75	5874.5	10590.75	10525.75	8226.25	12928.95	19901.85	4411	6105.25	8564.5	4067	1843.75	4783.25	1458.75	1915	2435	3288.25	5367.75	5743.75	3719.5	4122
K01273	23655.43	54486.61	39902.59	21572.25	15963.64	26619.75	23003	29193.62	39197.15	16321.34	17955.39	32424.51	73280.41	34936.15	15073.32	22221.17	29371.5	21348.34	34336.3	20680.41	22016.32	12649.48	27449.16	41155.43	33915.99	40432.66	16195.83	24228.56	27257.17	12355.08	24387.42	19980.31	20009.82	18630.51	30602.56	12389.5	28111.01	33212.18	14427.74	4792.75	20914.01	3284.25	9816.16	6517.53	11985.66	23606.85	28479.65	21575.55	14059.85
K01274	0	0	0	0	0	0	0	0	0	0	0	0	0	0	0	0	0	0	0	0	0	0	0	0	0	0	0	0	0	0	0	0	0	0	0	0	0	0	0	0	0	0	0	0	0	0	0	0	0
K01277	345	1279	588	730	158	179	534	585	547	279	352	0	1433	875	237	0	2169	282	768	813	8	605	0	362	0	0	29	152	256	94	190	65	77	5	458	0	155	0	38	8	66	21	6	42	123	10	187	140	96
K01278	6547.34	25473.83	18246.17	7096	4839.17	7177	8305.5	12070.32	16037.16	7532.67	8369.33	22017.67	37157.83	18493.82	9482.16	10505.5	16190.5	9074.67	19099.85	12717.83	20740.66	6657.49	12144.33	11051.51	13450.33	14010.16	6441.66	11680.49	11026	7113.84	13085.5	6953.66	9823.33	8892.16	15515.32	7731.5	12398.17	18913.84	10598.33	2492	4442.17	2001	5430.5	2713.01	6893.83	12545.51	15548.16	14354.82	6993.84
K01281	239	2766	3038	1080	425	1085	320	735	626	361	464	1759	4703	580	196	1140	1133	767	1105	185	18	297	2483	919	2503	3722	439	1056	2446	728	1269	202	577	145	841	705	3261	3043	0	0	10	6	31	0	14	78	129	121	91
K01283	7014.09	5509.58	3088.92	3616.25	3880.67	5093.75	6254.75	7338.57	5867.66	3231.67	2854.66	2572.92	5801.83	12169.16	5510.83	562.75	5226.75	3445.17	7230.02	6749	13242.41	2330.16	1416.33	5091.84	3953.58	2520.33	4533	2729.24	3635.75	3199.5	6526.75	6928.24	4905.08	3600.74	2573.4	1279.5	2077.42	2743.84	6809.83	1568.25	3161.17	911.25	3001.5	1720.01	4701.25	8486.76	8237.91	4712.82	3387.84
K01284	21468.75	20044.05	8919.25	10052.75	14908.5	14194.55	17183	20688.25	22526.35	11393	18888.5	9950.9	21674.75	25541.6	15953.7	8148.3	22093	15231.7	32445.55	15465.25	41760.67	9248.6	15686	26764	15529.4	36020.7	15995.06	20203.05	19107.5	15227.33	25110.35	15492.8	18655.1	12651.3	21665.1	14357.8	16782.5	32989.8	30189.75	10915.75	6180	6886.25	15461	7840.5	23094.66	25347.83	20108.83	18000.25	25194
K01286	22943.82	33044.6	15898.5	12913.66	20572.49	19986.6	23812.18	28919.34	37039.44	16866.33	22792.24	16360.64	39488.99	36393.86	20476.06	24244.61	23999.83	20094.89	47829.59	20909.66	58818.85	14950.53	29943.33	52759.49	25291.46	92838.89	20578.8	19140.1	25663.84	16650.81	28984.69	17731.1	19018.54	19770.75	35776.19	23023.43	24457.34	47200.77	49320.83	21752.33	11562.68	13840.17	29443.18	19304.19	37106.68	33635.49	21690	24036.17	48886.84
K01295	28074.94	38820	19956.66	14091.72	18151.83	19051.5	23990.06	27337.61	27057.83	14328.81	21857.44	25175.61	46650.99	33627.44	19721.27	46098.34	26322.77	23425.33	44468	19120.27	33209.17	20017.5	38712.77	35418.94	52006.21	87830.67	16697.17	14855.99	23087.45	14193.28	22497	17045.94	18118.94	20038.15	27315.44	36094.61	18897.61	38668.23	22589.44	3693.61	12540.07	3660.39	10479.72	7112.24	18458.06	32393.94	36261.11	34316.05	21517.95
K01297	18458.5	40006.5	26145.33	13696	13190.5	15536	16517.5	19297	29375.5	12842.7	20518.83	32138.33	53943.33	33521.5	19310.67	41800.5	31687.83	26023	40716.16	19592.67	28279.5	18931.34	38463.33	28747.83	50766.33	70825	16844.66	26082.83	27002	15172.18	24468.5	14335.83	19401	20842.66	31338	39998	29423.33	47138.17	11889	11747.5	12310.42	5879.5	11625	6768	9062.33	20559	26066.5	22653	15550
K01299	7997.03	9173.88	4701.92	4724.47	8076.5	9932.05	7363.56	11590.85	8918.59	5884.28	7118.69	6171.35	9681.91	25770.53	12038.3	9533.47	12082.11	12402.7	27452.9	12313.52	8003.83	5327.42	12704.94	27292.62	19340.95	20361.86	8155.9	19522.54	22156.78	9916.26	17201.18	7490.24	10666.71	5436.29	10491.03	8994.91	15853.45	22070.03	3065.19	1667.36	5328.23	1248.14	2290.56	3920.24	2053.56	4955.62	11301.44	9166.96	4493.12
K01301	1816	4251.5	4549.5	1853	1555.5	2685	2219	3335.33	3340	2226.5	2901.5	3932.67	7844	1489.33	605.16	1363.17	1873.5	1297	2148.01	613.16	652	753.16	3603	3540.5	4013.83	3885	818.5	1771.83	3113.17	998.5	2131.17	716.33	1278.66	474.33	2465.16	1690.5	4296.67	5510	117.33	14	68.17	16	70.16	51.01	153.33	351.33	566.83	396.16	327.17
K01302	239	2766	3038	1080	425	1085	320	735	626	361	464	1759	4703	580	196	1140	1133	767	1105	185	18	297	2483	919	2503	3722	439	1056	2446	728	1269	202	577	145	841	705	3261	3043	0	0	10	6	31	0	14	78	129	121	91
K01303	3885	4800	4176.5	3461.5	3145.5	4659	3948	4863	2788.5	2135.5	2101.5	1944	5592.5	6110.5	2436	1256.5	2468	1767	3641	3890.5	808	1652.5	2687	2937.5	2727	4351.5	942.5	1187	2736	895.5	2399.5	1289	1759.5	2595	1586	850.5	3468.5	3303	323	45	175.5	69	68.5	37	541	2002	3464.5	1928.5	133.5
K01304	14485.44	12784.8	5286.66	5381.72	10942.33	8626.8	11332.56	14094.28	17261.43	9113.31	18057.11	7445.84	13617.49	16846.04	11784.14	5863.47	7345.27	5882.03	18874.79	10380.44	29230.17	7979.27	13469.27	19858.11	8361.78	33011.37	12589.4	15969.46	12958.28	10172.85	12890.43	9494.08	11989.88	8221.29	20389.05	11663.91	15316.94	28962.03	25060.61	11592.11	4270.65	7809.39	18149.56	9185.73	17850.06	17165.61	11745.28	13262.39	24223.78
K01305	0	0	0	0	0	0	0	0	14.88	0	194.37	0	0	0	0	0	0	0	0	0	0	0	0	135.75	0	0	0	0	0	0	0	0	0	0	163.5	15	11	5	0	0	0	0	0	0	0	0	0	0	0
K01308	18	198	83	39	21	46	18	14	26	0	5	152	292	173	118	1782	294	368	781	91	0	51	1628	220.5	2352	3259	9	50	47	61	23	5	0	15	175.5	85	181	82	0	0	0	0	2	0	0	0	0	0	8
K01318	0	0	0	0	0	0	0	0	0	0	0	0	0	0	0	0	0	0	0	0	0	0	0	0	0	0	0	0	0	0	0	0	0	0	0	0	0	0	0	0	0	0	0	0	0	0	0	0	0
K01322	51113.34	61445.83	39860.17	28094.5	28678.67	33092.5	47605	54344.32	55157.91	28421.67	21392.74	41563.17	87902.33	47542.83	31274	15265	31628	21803.67	38533.52	39418.67	48357.16	20129.33	29266.33	34579.67	43308.33	47129.33	33852.83	28518.99	25899	21837.34	31987	50322.32	45034.83	36227.82	32418.48	26870	41112.67	58532.34	76102.33	44307.5	45578.17	44475	37892	51097.51	44898.33	61948.51	38606.16	44826.32	38583.34
K01338	80443.28	111730.53	65177.66	46876.22	62473.1	74746.8	74047.31	97466.23	116200.5	62983.78	93204.73	77649.26	134745.4	125698.71	73100.31	102402.39	74771.85	71828.7	135064.9	79380.53	109846.75	59263.44	98238.43	123878.77	144955.02	215682.23	90822.9	73034.61	121946.7	62032.1	94486.6	87527.47	91164.62	85963.41	120532.8	107751.41	98034.36	141944.04	119166.52	74983.61	52033.91	62359.39	71945.72	68045.25	74738.64	94012.03	72099.85	73026.62	88065.29
K01340	0	0	0	0	0	0	0	0	0	0	0	0	0	0	0	0	0	0	0	0	0	0	0	0	0	0	0	0	0	0	0	0	0	0	0	0	0	0	0	0	0	0	0	0	0	0	0	0	0
K01342	6677	5513	2067	2906	4277	3743	3556	4352	5927	2489	7802	2981	5488	910.33	2312	587	1694	1043	2354.33	1269	22	1998	1375	760	2201	1282.33	2086	2957	3706	4236	2706	2435	5804	1102	5265	1478	2761	5398	46	12	44	4	63	21	76.67	410	1277	1531	230
K01347	0	0	0	0	0	0	0	0	0	0	0	0	0	0	0	0	0	0	0	0	0	0	0	0	0	0	0	0	0	0	0	0	0	0	0	0	0	0	0	0	0	0	0	0	0	0	0	0	0
K01354	41234.5	46511.8	30503.5	21557.5	21656	24966.8	41363.75	45652	42858.1	24017	12880.25	30595.15	66331.25	50141.1	31483.2	8967.55	23834.75	18046.7	34550.55	41426.25	68369.42	16630.1	14759	44525.5	32623.15	27931.2	31218.73	28283.3	15885.25	15033.82	27236.1	49265.05	37747.35	31374.05	20854.35	20530.8	27053.75	30871.8	96264.75	53541.5	47073.5	49901.5	48363	55715	58615.08	68175.58	32958.58	41186.25	52225
K01356	69765.03	81743.78	46315.08	38824.47	52495.1	60850.55	65462.56	83506.65	90451	49220.28	63955.41	53379.01	98203.57	108100.7	61472.47	59805.47	55028.77	54452.2	108333.56	68381.69	85645.5	43881.93	62995.6	103713.45	100103.11	128568.7	77827.9	59472.2	92259.28	48842.43	70057.68	76808.07	76837.71	70713.18	80806.9	71745.41	71763.11	101754.37	99515.69	62260.36	54916.57	53750.14	57092.06	61571.24	63055.06	83722.95	62788.27	64978.96	65019.12
K01358	105806.81	153775.91	96213.42	61269.69	70216.8	80219.05	100825.37	121488.85	137900.16	72243.36	77640.11	111675.38	203052.15	142200.3	85654.74	78400.89	79189.3	66833.7	127983.83	103228.88	125292.58	61602.25	84462.21	117195.15	138748.08	175184.05	101426.23	85096.36	96254.81	61994.3	83110.51	121101.59	115235.57	104600.72	113421.14	97139.02	108342.98	143848.93	165645.88	107027.47	98826.13	98273.53	88471.12	113858.98	103116.2	130993.82	72819.96	85314.42	98942.74
K01361	0	0	0	0	0	0	0	0	0	0	0	0	0	0	0	0	0	0	0	0	0	0	0	0	0	0	0	0	0	0	0	0	0	0	0	0	0	0	0	0	0	0	0	0	0	0	0	0	0
K01372	1773	6970	5136	2448	1220	1992	2900	4454	5851	2648	2602	5284	11097	5246	1985	2037	7615	2843	4932	3784	770	2092	3209	3737	4040	710	1321	4720	4233	1759	3223	1636	2734	1580	4187	2313	4232	6291	123	39	169	44	219	136	606	687	1769	1222	530
K01387	34	11	0	0	0	0	58	69	508	338	0	71	20	67	20	14	70	17	41	62	56	62	32	25	36	24	106	0	29	117	36	56	143	787	0	68	19	138	8	33	190	7	39	39	19	133	104	129	240
K01389	305	1529	1034	727	465	780	178	177	201	89	193	1476	2037	55	44	294	193	295	339	16	68	23	389	31	242	571	192	367	475	726	333	50	64	75	100	213	1000	993	120	719	9602	297	137	496	400	40	12	10	1629
K01392	6878	5732	2237	2953	4305	3779	3737.5	4525	6471.5	2838.5	7825.83	3256	5961.5	1519.17	2507.17	601	1788	1083	2537	1670.17	80	2179.67	1432.5	908.33	2254.5	1308	2372	2967	3746.5	4371	2773	2954.83	6096.5	2119.83	5486.33	1549	2785.5	5536	54	45	234	11	102	60	91	550.5	1395	1668	470
K01399	632	649	88	453	903	578	799	781	256	293	106	87	406	178	35	178	547	376	419	190	242	335	142	119	617	6291	70	80	55	160	331	42	14	62	265	397	149	587	36	17	63	7	12	37	149	85	65	76	6
K01400	126.5	1087	929.5	535	128.5	242	199.5	172	192	66.5	28.5	1882.5	3105	0	0	42	26	9.5	0	0	0	0	95.5	0	183.5	189	69	171.5	38.5	87	89.5	20.5	15	24.5	0	404	441	707	37.5	66	72.5	23.5	18.5	36.5	66	23.5	0	15.5	175.5
K01401	0	0	0	0	0	0	0	0	0	0	0	0	0	0	0	0	0	0	0	0	0	0	0	0	0	0	0	0	0	0	0	0	0	0	0	0	0	0	0	0	0	0	0	0	0	0	0	0	0
K01406	6679.32	5645.8	3233	3593.66	4451.99	5294.8	6597.68	8257.34	4119.84	2938.83	2080.08	2475.74	6446.99	10274.92	4888.52	5051.81	4373.33	3602.19	8181.79	6065.32	2594.01	2552.59	6375.33	2728.33	6156.06	14748.19	3394.4	4132.8	3936.34	2193.74	4606.59	5369.14	3988.94	4325.79	2660.43	3026.13	3918.34	8577.47	483.33	1656.33	3969.68	1772.67	1796.68	6570.69	382.68	968.33	1489.34	1141.67	6128.34
K01407	0	0	256.5	0	0	0	0	0	0	0	0	0	0	0	0	0	0	0	0	0	0	0	0	0	0	2.5	0	6252	0	0	0	0	1	0	0	0	0	0	0	0	0.75	0	0	0	0	0	0	0	0
K01408	91	375	137	99	103	102	121	92	110	54	69	218	204	1055	266	174	429	529	2424	328	1013	183	229	341	1217	345	153	378	469	357	154	223	159	616	250	244	284	191	579	195	787	119	341	281	915	1394	780	1220	1011
K01409	65360.28	94663.83	56813	38297.22	47307.8	55385.8	63151.31	79774	93455.92	49216.08	61446.84	66178.93	118613.24	100372.7	57307.47	68560.22	58219.69	51919.7	98629.73	68154.69	87557.25	46387.76	66687.27	99067.7	100951.53	149775.89	74456.73	55300.12	81990.53	44715.1	64687.43	75448.32	75097.46	74775.9	92352.38	72312.41	72647.53	103130.2	101567.19	64080.11	57589.9	55321.89	57262.06	63834.24	65360.64	83790.7	57240.52	61725.96	65623.12
K01414	13450	14234	6804.83	6640.5	11196.5	13865	9205.5	15183.5	20655.5	12266	25287.83	11968.33	14878.83	17455.67	11525.67	33003.5	10165.33	15628	24359.33	12231.17	17964.5	17929.34	24348.83	20640.83	35212.83	66627.03	33040	15426.33	31080.5	14217.67	18279.5	17075.83	21623	21127.16	29535.5	32998	16599.83	35816.67	5009	11270.5	10236.42	5356.5	8615	5710	4158.5	9229.5	9887	7264	8674.5
K01415	4334	4495	2112	2641	2731	4453	4289	5103	5922	3783	4405.33	826	3743	2884.67	1505.67	484	6395	5399	6777	1479.67	1355	1228.67	257	15794.33	308	355	1907	908	3857	1657.34	4890	1312.33	1422	2284.33	3268.83	265	695	639	1136	367	1351	225	863	811	1229	2271	2945	1660	1359
K01416	0	0	0	0	0	0	0	0	0	0	0	0	0	0	0	0	0	0	0	0	0	0	0	0	0	0	0	0	0	0	0	0	0	0	0	0	0	0	0	0	0	0	0	0	0	0	0	0	0
K01417	0	0	0	0	0	0	0	0	0	0	0	0	0	0	0	0	0	0	0	0	0	0	0	0	0	0	0	0	0	0	0	0	0	0	0	0	0	0	0	0	0	0	0	0	0	0	0	0	0
K01419	34432.78	40154.83	19668.5	18563.22	29024.3	34408.8	28774.81	41991	51235.42	27685.18	50561.01	24241.43	40823.24	63999.03	34172.3	52103.22	38831.19	39295.2	73983.73	35431.02	49618.75	29908.59	47254.27	75676.87	65197.53	114032.53	52933.73	35909.62	71866.03	33272.1	50924.93	36637.49	42588.46	39720.57	62138.05	49986.91	41325.53	70024.7	35316.69	21780.11	16872.9	12106.39	26209.56	14901.74	25112.64	35712.2	43236.52	37523.46	34758.62
K01420	56652.32	90006	46893.49	33660.16	50649.59	62738.6	46183.43	66344.64	87317.35	48985.83	89643.22	67921.38	104152.23	85716.02	51573.72	80030.86	60587.07	59140.39	109099.33	57112.57	123719.26	49956.7	71431.32	108157.83	99375.7	142812.4	86887.63	57669.59	109292.09	52905.57	76004.19	55393.19	72813.79	69328.73	116147.99	70493.93	71554.08	126069.28	108446.58	68186.83	35026.69	37657.67	77216.18	38354.19	73859.26	79977.08	78907.59	64840.42	112524.34
K01421	25416	33641	23817	15073	13519	15443	26771	28835	28751.76	15191	4353.74	26532	52510	20758	16025	4406	6460.5	5437	8517	23770	27973.5	9501	8070.5	10244.5	23476.5	17513.5	18417	12563	2241	7539	8495	34509	25895	22490	8887	15399.5	19558	19129.5	63076	40937	37334.5	42052	29413	47021	35885	40782	6887	16477	25235
K01424	41622.63	68306.85	45160.58	26275.19	26527.66	31893.35	39637.87	44773.81	53267.24	27488.92	23927.92	53944.44	98132.49	49237.25	33044.45	49741.69	29946.3	25905.06	39039.09	40552.55	43320.09	28769.7	44196.55	35250.8	73575.32	97656.59	34187.63	36860.18	24406.31	19804.54	28658.11	47158.74	43093.01	40806.67	45642.67	54139.82	45949.14	64415.05	74899.22	59826.97	57039.54	50058.53	42151.12	58295.46	42792.7	54773.47	25970.81	33861.78	40818.06
K01425	14449.75	16887.55	9533.75	8149.25	9152	10829.55	13337.25	15282.75	10798.6	6500.7	5233	11011.65	25061.5	13023.6	8216.2	11708.05	8200.25	6955.7	17593.8	8048	33000.92	4517.1	15526.5	8702	15622.15	30539.06	11817.4	13792.05	8749.25	6390.4	12224.85	9260.05	7827.85	7778.55	7091.85	6540.3	9098.75	17690.3	26915.5	14251.25	17377.25	8819.25	18659	7189	19569.75	21309.08	14195.08	11415	26975
K01426	174370.64	201256.3	128936.33	87186.32	99494.98	111498.3	166379.61	187519.68	182175.08	103709.66	90003.41	147646.16	293279.56	208456.74	141943.34	146133.57	92212.24	89587.68	163500.86	162099.39	184262.44	101240.75	147744.99	201105.66	234471.3	303047.21	135821.56	97336.63	84444.93	74197.01	107361.08	196120.23	164455.03	133897.86	125064.68	161642.96	147862.26	197149.31	299241.41	191818.16	194113.78	182463.84	147666.86	212793.38	174641.27	222639.74	92728.76	124531.59	150959.18
K01427	0	0	0	0	0	0	0	0	0	0	0	0	0	0	0	0	0	0	0	0	0	0	0	0	0	0	0	0	0	0	0	0	0	0	0	0	0	0	0	0	0	0	0	0	0	0	0	0	0
K01428	42191.69	54325.65	31697.58	22797.47	29114.33	35021.15	39945.56	47898.69	55180.13	30661.61	33510.19	42980.15	75169.41	55925.57	36477.03	48133.91	20238.94	24471.43	45071.83	44823.18	60102.34	32562.29	40124.94	50171.44	69435.91	90791.96	53379.04	26019.14	37396.62	22759.06	28424.72	53539.17	52840.9	48801.05	47141.23	52711.51	40524.95	67612.46	87956.52	59636.36	40998.82	52182.64	47670.88	56190.75	54754.06	60965.1	21957.77	32434.46	54261.62
K01429	39746.19	49097.05	29249.58	20757.47	25475.33	28823.05	37819.06	45188.19	52322.43	28140.11	30621.36	38292.85	68518.41	46547.7	31413.96	40557.81	16490.94	20575.03	38899.73	39481.51	42227.34	29661.92	36540.94	38029.61	59551.61	86185.56	51328.24	21622.54	35205.62	20800.76	24424.52	51401.74	49159.2	47369.62	41344.7	49281.91	35616.95	60047.36	69494.52	50263.86	35799.32	47054.64	37817.88	53371.25	42898.06	52168.6	16974.77	27903.46	35567.62
K01430	41682.19	49593.05	29480.58	20954.47	26047.33	29350.05	39174.06	46868.19	53888.43	29345.11	32922.36	38413.85	68898.41	54640.7	35574.96	40748.81	17568.94	21600.03	41841.73	44051.51	43867.34	31796.92	36558.94	48907.61	59597.61	86235.56	52612.24	22648.54	36303.62	21876.76	25817.52	52982.74	51372.2	48080.62	44609.7	49356.91	37766.95	61113.36	71525.52	50356.86	37292.32	47162.64	38065.88	53654.25	43464.06	52879.6	17936.77	28649.46	35874.62
K01432	9756.25	9743.25	3806.75	4527.25	8359.5	6317.25	6108.5	7314.25	11515	4586.5	14126.25	6851	9877.75	10830.5	8094.5	28907	7979.5	10716	16886.75	5326.25	7437	11889	23386.5	6357	29837.5	67478.5	10313	5688.25	10948	7700.25	8431.75	6448	9175	8701.5	16470	33726	12423	28374	3314.25	15358.25	10837.25	5564.25	6292	4799	2773	5285.5	4692.5	4149.75	5417
K01433	50802.47	60408.58	36758.25	26004.69	30670.83	32231.25	47087.37	54441.3	63684.32	32684.89	38576.05	44619.64	83075.32	66845.04	39927.88	38377.92	25938.3	25378.33	49956	48131.55	57789.25	34012.16	41969.38	47540.23	66785.52	97194.52	58990.16	33347.74	40427.14	26805.9	27410.74	60808.14	56717.98	53507.07	50579.3	58396.72	47293.14	73969.79	76232.22	52406.47	50092.54	48066.03	44543.96	56940.46	48898.2	67877.65	42152.64	50176.44	44661.73
K01434	17164.03	34849.08	23871.75	11322.97	10611	14018.75	13641.06	19610.35	25296.99	12664.78	21988.02	26318.28	45924.24	27570.6	17587.77	43072.67	24829.94	23573	35246.43	16695.19	19183	16811.16	36639.27	37945.95	46677.38	75943.33	18315.16	17341.07	27704.28	14056.37	25150.58	17707.27	20666.11	13874.15	30708.93	37745.11	28981.78	44667.4	8540.69	11248.36	12887.15	5962.14	8872.06	7929.24	5825.72	8910.95	10808.77	7980.46	11902.12
K01436	39314.75	66967.25	50099.25	25646.25	22199	26871.25	37478	44814.58	46122	24007	17408.75	51296.17	100179.75	36112.83	25263.16	18010.67	21567	15071.5	25906.76	33560.91	32317.5	16287.66	27894.5	19298	45142.83	45354	27284	25120.08	22435.17	17821.25	22080.92	44875.83	40839.66	31066.33	26862.66	25121.5	43525.67	48497.5	64526.08	41816.25	38826.92	42873.75	30182.16	47852.51	37180.33	43877.33	11676.83	22932.91	27028.17
K01438	28109.97	47761.38	30768.08	15990.69	17512.33	22633.05	27361.62	36712.13	51644.92	24293.09	33311.63	31335.29	61585.9	61454.14	33220.91	50064.14	33549.38	30444.03	55484.39	35892.13	50393.17	26676.76	42049.71	88730.06	57164.83	84929.53	25184.73	39635.2	34932.06	17437.71	34142.51	26628.85	28262.99	24878.61	47462.31	41689.52	34629.89	52112.26	37249.3	25185.47	24984.88	11620.03	17610.62	15291.47	26735.45	27825.06	23913.05	20548.85	33126.4
K01439	53889.13	66540.55	40460.58	28725.69	34743.16	39156.05	49884.37	60544.81	65148.52	36015.12	42357.29	48108.04	89196.49	79080.65	48246.75	50974.39	37893.3	37509.36	67360.79	57828.05	91655.76	38441.6	47728.05	78449.55	74515.42	122742.89	67671.4	46250.88	54179.31	33367.13	48185.01	69591.94	64256.91	56438.37	61904.07	60634.02	54596.64	81574.75	116672.22	72041.47	56384.79	59152.53	64047.62	65455.96	71363.87	81423.8	44600.14	50329.28	76658.56
K01442	27554.5	30502.8	20018	13169	13884.5	13721.8	28164	29191	20005.85	15890	5978.25	24347.4	45115.5	30020.1	21562.7	3625.8	8147	7289.7	16638.8	28722.5	46269.17	10658.1	7457.5	21114.5	23821.9	21922.2	21316.9	15837.3	5461.5	9029.9	13290.1	38277.8	26976.6	24318.8	10755.1	17547.3	22343	23012.3	81976.5	50076	40798	47217	40422.5	51745	46561.5	48800.33	10583.33	20344	43746.5
K01443	42859.28	62165.13	40877.67	24043.72	24677	27434.8	41393.31	46880.1	49993.72	26752.18	19736.31	46508.1	87115.91	44891.86	30376.3	18817.22	21323.36	17628.7	32887.23	37807.02	47451.75	18880.92	25938.44	25053.87	40325.7	43320.69	28777.56	31195.29	17295.53	18514.77	23921.43	45933.49	42617.96	37296.04	36149.78	26984.91	38953.7	48267.03	67558.19	50560.61	48269.73	45867.89	33840.56	52599.74	39637.14	50879.7	16258.02	24811.96	34611.12
K01444	4333.34	22282.83	16264.67	5578	3305.67	5453	4554.5	6105.82	8750.66	3585.87	4158.33	18591.67	32391.83	8895.99	4766.66	9442	8346	6061.17	11951.02	6109.33	12760.66	3891.49	11136.33	5822.51	11632.83	15301.83	3590.33	7326.49	8333	4414.5	7631.5	3389.16	5637.83	5668.66	10671.32	6023	11503.67	15354.84	4062.83	1319	3483.67	1317	2099	2149.01	3415.33	6955.01	6040.16	3836.32	3406.34
K01446	0	0	0	0	0	0	0	0	0	0	0	0	0	0	0	0	0	0	0	0	0	0	0	0	0	0	0	0	0	0	0	0	0	0	0	0	0	0	0	0	0	0	0	0	0	0	0	0	0
K01447	16413.44	33907.8	18857	9843.22	14488.33	13232.8	16190.81	20468.78	23232.93	11316.11	17641.36	25339.43	41750.08	40106.04	20011.64	17847.72	26503.36	18811.53	41986.88	20884.19	42686.59	11761.93	23323.11	41241.61	22828.37	60847.03	17215.9	16717.8	23008.53	14638.43	23605.43	17501.33	17027.63	14971.88	28419.46	21295.91	23496.03	40961.19	33597.36	12788.61	10331.81	8235.89	19202.56	10813.73	23226.31	28857.19	28047.86	25947.14	28787.78
K01448	95327.88	153052.3	97482.83	58123.94	65649.16	75149.8	95659.87	113412.96	130407.64	69307.72	76245.22	112457.04	204426.24	134856.15	82033.25	90880.89	74369.8	65529.36	126983.04	98179.3	139061.26	62412.6	94923.05	119052.55	142809.42	199282.03	98800.89	89334.13	96491.81	57314.89	83110.26	116147.44	106169.91	111084.87	123860.07	96975.02	108238.14	143583.25	181636.97	116001.22	106328.29	103413.28	99432.12	117631.96	111139.86	134653.3	69522.14	83584.03	115420.06
K01449	160	1886.6	499	127	206.4	164	608	318.6	2191.96	895.8	6227.54	456	1066	595	421	11548	1150	1538	2431	283	10	3057	7384	4643.5	7176	19199	541	150	1719	183	403	287	532	7250.6	13993.8	255	553	246	0	0	0	0	6	0	0	4.5	0	0	24
K01451	86563.97	113537.68	65229.74	43563.19	54732.33	59541.85	74424.87	88150.63	101762.77	52907.89	77605.8	82150.1	150976.31	120936.57	75859.94	121805.19	60982.29	62248.23	111196.1	81994.21	108907.25	70393.03	107938.87	121656.23	153597.14	235431.57	88767.8	67400.16	82017.81	52486.7	69884.61	82143.57	87649.34	77455.49	102844.17	124409.82	86912.3	145728.4	115210.55	73543.47	78875.97	59869.03	63332.12	70630.47	75365.37	103778.48	73563.97	75149.1	73818.4
K01452	0	0	0	2	0	0	9	0	0	0	0	0	0	773	381	36	378	317	661	366	315	18	33	23	250	12	531	61	114	38	824	1198	637	40	59	65	36	133	107	64	96	16	115	16	96	220	397	222	48
K01453	28199	31904	20583.33	12819	14559	14149	29161	30949	22672.25	15887.5	4730.75	25467.33	48277.33	23128	18574	9397	7767.33	5918	14790.33	23878	39573	9733.67	16181.33	7446	29403.33	28839.67	24370	14224.33	6718	8630	13071	38512	26195	24299.33	9108.17	16575	19960.33	24632.67	72152	42219	38481.67	44716	36352	48993	43110	56996	27133	36499	35230
K01455	56756.94	64215.6	42043	27693.22	31342.33	33365.1	55933.06	59771.28	54229.03	32712.61	14100.61	50223.08	96176.33	42909.64	36403.84	13006.77	15385.11	12842.73	23896.43	47178.44	61393.34	19753.03	22139.11	14590.61	54445.52	38978.73	43450.8	27583.6	10519.78	17892.08	23403.53	73287.88	56236.48	45060.43	21114.31	32219.71	38041.78	42668.99	128691.11	88151.61	60190.06	87210.89	65204.56	97084.73	73962.56	88742.94	20795.11	41656.89	54729.78
K01457	39134.75	43246.85	26882.25	19197.25	21539.5	23032.85	36522.25	40444.25	43076.95	22411.5	18362.75	29554.55	59765.5	37972.7	26129.9	9316.35	13332.25	10273.4	20473.1	32939.5	52589.92	15502.7	18554	25647	33627.55	35500.26	26178.8	26928.85	13582.25	14738.8	19707.45	41881.85	36150.45	26633.85	24095.95	21472.1	28698.25	37824.6	86927	64229.25	43012.25	51440.75	42309.5	52482.5	51000.25	59624.58	25605.08	36357	47343.5
K01458	11867	12303	5604.5	5274	8745.5	7850.5	7634.5	9404	18321.25	7446.5	19120.25	9708.5	14444	10753	8349	55431	11457.5	17894.5	23138.5	5258.5	6838.5	19163	38221	7172.5	55708.5	109197.5	10106	6872	14375.5	8639.17	9629.5	6765	10395.5	12870.5	22448.5	59960	15638.5	38196.5	4029.5	7040	5752	2427.5	1639	2311.5	4944	6764.5	5688.5	7864.5	4966
K01459	7524	8575	3971	2920	5405	5245	7557	8905	7243	4025	4607	5056	12569	3401	2587	9043	3456	2211	9953	1453	8083	3213	12508	4228	8012	21597	4147	3364	6007	2700	4589	3054	2493	4600	5790	2971	4349	12387	3588	334	1128	830	1446	828	4830	5866	4385	4324	5116
K01460	0	0	0	0	0	0	0	0	0	0	0	0	0	0	0	0	0	0	0	0	0	0	0	0	0	0	0	0	0	0	0	0	0	0	0	0	0	0	0	0	0	0	0	0	0	0	0	0	0
K01461	25039	27032	17824	11069	12280	11635	25774	26876	18006	13766	3075	21694	41029	19904	16107	5309	5635	4462	9874	21646	30119	8096	10736	5555	23664	20156	19151	11343	3407	6474	8872	34733	24009	21414	6159	14541	16721	17963	63174	39497	26583	41438	28836	45461	35106	41251	7083	16288	24989
K01462	81893.97	114322.88	65112.08	47413.19	61186.13	71594.85	75194.37	98024.86	114177.23	61897.69	87714.23	80569.61	139684.15	121544.91	70978.61	103554.36	73628.13	70489.73	128977.95	82797.88	100425.92	64581.36	94162.21	121209.22	141522.81	221866.45	109259.63	67830.33	116803.48	61146.2	86069.28	95077.89	100255.5	94717.35	118834.08	109261.82	94059.31	149120.06	104889.38	74643.97	67465.55	60091.53	65782.78	70208.48	68346.53	90563.64	64736.13	66639.76	77057.57
K01464	9854.57	16303.25	10016.08	6589.91	6185.49	8466.25	9439.18	12017.59	20622.87	7856.23	9935.28	10086.67	23888.07	17284.49	10622.49	32819.01	8468.16	11483.99	17443.07	10828.24	16044.01	13512.33	19976.16	22746.91	32391.49	51859.16	10403	6799.58	8793.34	4632.26	8965.74	7876.67	8989.34	10182.15	14260.83	28927.33	10121.67	19254.34	8976.58	9334.58	9437.6	4466.92	7805.68	9278.69	8036.68	8941.83	6996.84	7876.42	10991.34
K01465	107298.81	158813.21	95265.25	62744.69	78254.8	93441.85	98604.12	129329.52	146260.26	79217.36	111251.53	113211.19	202467.23	165630.9	91004.61	127821.27	89812.88	83077.4	158428.7	103894.3	138069	77956.19	128307.04	161875.82	175305.23	272862.28	124586.79	90046.66	139542.89	73518.62	103640.44	108439.48	116711.76	107401.94	148215.67	125353.82	121561.39	191346.4	136673.3	86023.47	79414.38	67580.03	78160.96	73377.47	89516.78	119285.07	96373.71	93831.51	103777.07
K01466	23532	27812	19297	12036	11201	11166	24604	25489	17158.76	13001	2484.07	24689	45645	23270.67	16368.67	2311	4909.5	4538	6905	24022.67	25838.5	7625.67	6121.5	4998.83	21237.5	13282.5	17862	10924	1546	6041	7493	34353.33	24064	20996.33	5090.33	14408.5	16302	15323.5	61685	39696	26616.5	41457	28104	45685	33908	38988	5667	15204	23458
K01467	3786.25	3040.05	1869.75	1685.25	1402	2474.05	2530	2289.75	2573.6	1196.5	1356.75	629.4	3936.75	4602.6	2914.7	781.8	7462	6131.2	8091.55	2453.75	3358	708.1	387.5	12732	1185.4	1386.2	3623.9	8781.55	4623	2253.32	5159.35	2481.8	2582.1	1405.3	1425.6	1496.8	2078	2412.3	2086.25	1322.25	2831	707.25	1853	1328	2227.5	4263.5	6664.5	3514.75	2156
K01468	20944.69	38509.75	23876.08	13736.47	14158.33	16827.25	18589.06	24280.03	26800.21	13659.11	22793.56	25985.11	48279.41	28203.61	16357.61	44838.17	22491.44	18906.33	32614.91	18129.36	12260.67	19360.17	37017.44	27893.19	46456.55	81459.5	13083	22033.08	20937.28	12252.2	17260.58	14812.61	18964.28	16603.49	31001.11	36310.61	25220.11	43317.06	5977.36	1342.36	5550.73	1437.14	3421.06	4229.23	5086.06	8054.61	9856.78	7026.14	9169.28
K01469	14816.69	14591.25	6985.75	7137.47	8685.83	9298.25	11272.56	13635.03	14134.83	7620.11	14954.86	7879.78	14845.58	19067.94	13358.44	30122.17	10179.61	12414.33	20419.08	12992.69	10625.67	14121.83	19850.11	21294.61	29070.22	50423.33	12723.33	9273.75	12606.28	8809.37	13044.08	13822.78	13531.28	11168.33	17873.11	30331.61	14021.28	26157.89	8795.36	3583.36	13512.31	3176.14	9928.56	7981.23	5051.89	6795.11	7539.28	5581.64	9693.28
K01470	12768.03	24226.98	14308.42	9979.47	11422	12938.65	13030.56	16980.68	22109.29	10559.28	19510.52	18646.82	34005.91	25355.23	13540.53	37623.24	12187.61	15456.1	27090.01	12689.85	69516	14617.95	31160.94	31686.95	40229.08	78399.26	16521.37	12644.47	17618.45	9904.89	14634.05	9839.5	10087.07	11305.55	21691.72	38601.01	21647.12	38822.63	62997.02	32869.86	18199.65	19565.64	38439.22	13233.25	43615.06	37019.28	19265.1	20063.62	63122.79
K01471	4252	3116	1613	1086	2281	2169	3952	4789	3793	2513	4074	2091	5037	10294	5878	4445	3153	3003	9343	5426	3322	3260	6789	12737	5033	8510	3962	2535	4354	2403	4851	3800	3683	2296	5179	1351	3981	5915	2346	243	1933	275	1859	437	1113	3271	2867	1915	1739
K01473	25268.63	21355.25	12261.75	8770.69	14159.66	15054.25	23591.37	29828.81	24730.91	16320.72	26622.97	11977.31	29245.16	70256.38	37762.88	15310.59	22740.97	19082.16	46343.66	38761.38	35633.59	20219.66	20061.72	101168.22	15454.19	34753.66	21236	21178.75	23452.81	14409.06	26122.41	20944.31	22709.31	12264.41	32840.47	5739.22	25251.81	28528.78	26097.22	3103.97	13143.87	3557.53	10234.62	7637.46	15692.37	23156.97	25905.81	24301.28	17354.06
K01474	21956.63	17871.25	10546.75	7420.19	12084.16	12634.25	20901.87	26900.81	22805.16	14881.22	23851.72	10582.31	24802.66	60735.88	32542.88	12296.59	20360.97	17196.66	39958.16	33736.38	33024.09	17149.16	16258.72	89213.22	12838.19	27694.16	18509	19063.25	20581.31	12501.06	22731.91	17516.31	19568.81	10380.91	28106.97	4718.22	21878.31	23508.78	24409.72	2823.97	11128.87	3333.03	9755.62	7263.96	15751.87	22874.47	25211.31	25979.78	15896.06
K01476	12843.44	15487.3	9445.83	7195.72	8517.33	10025.3	10122.06	13128.28	18231.31	8595.61	17726.48	10466.01	20434.16	10067.04	8251.64	35174.97	9902.94	12438.53	19204.96	6680.44	8893.67	12604.1	29403.94	9588.36	38947.45	63913.7	10545.9	9333.63	14594.28	8161.18	12123.43	8219.08	10998.38	9918.46	18552.38	32240.41	15030.11	31712.86	3866.11	8878.11	7642.73	4411.89	7000.06	5980.23	5069.06	7608.11	7623.28	7073.39	8776.28
K01477	23303	29106	20256.33	12273	11700	12336	24475	25643	26417	13855	1997.33	21162.33	43836.33	19368.67	15338.67	1907	4873.33	3883	6226.33	22348.67	26769	8768.34	5548.33	6956.33	20159.33	12790.67	17613	11093.33	999	5732	7109	33947.33	24472	21291.66	7421	13493	15520.33	13734.67	62660	39757	26448.67	41496	28744	46109	34898	40091	5931	16031	23223
K01478	11063	30227	20123	10121	8691	10578	9176	12150	23044.38	7003	11486.87	23963	43474	11540	7360	9327	10170.5	6873	12962	9275	3994.5	7418	10108.5	8127.25	11391.5	13714.5	5472.33	9987	9712	7738.67	7800	5816	11800	9006	17482	8108.5	13550	21212.5	2098	1314	2476.5	1126	1830	2044	2458.33	3287	3665	3941	2250
K01479	7330.69	23516.25	15159.91	6783.47	5634.83	7284.25	8159.06	10841.03	11000.58	5101.11	4748.11	17501.44	29735.74	13029.94	5993.94	12368.67	10050.27	6149.33	11789.74	8757.69	7590.67	4546.67	10561.27	6801.11	12782.38	22078.67	4652	13334.91	6774.78	3590.03	5396.08	7033.78	7145.78	6915.49	10756.95	5952.11	8920.44	13543.23	3597.36	1042.36	3433.9	1162.14	2066.56	3648.23	3874.56	5119.61	5737.28	3486.64	5258.78
K01480	42399.13	67655.95	41720.75	26398.69	28923.46	32008.25	42022.87	48634.71	50799.61	28947.82	29884.33	53348.31	92482.66	59633.72	37854.72	23111.59	28394.97	21591.16	50166.16	43609.72	75922.09	20245.5	27850.22	43862.88	50708.19	48831.16	34562.5	41001.75	37484.31	24369.06	36833.91	51536.97	47752.31	42427.27	44159.23	32525.22	44485.31	53838.78	100133.72	62426.47	34993.37	55349.03	56186.62	60520.46	60168.87	63577.97	28628.81	35966.78	68851.06
K01481	0	0	0	0	0	0	0	0	0	0	8.33	0	0	78.67	2.67	0	0	0	3	140.67	2	107.67	0	111.33	0	0	0	0	0	0	0	5.33	97	157.33	214.33	0	0	0	0	0	0	0	0	0	0	0	0	0	0
K01482	2635	3363	1386	2078	2161	2777	2676	2476	1777.25	851.5	640.75	614	3069	1557	477	165	1158	663	853	1313	1601	710	46	1305	307	5715	644	315	213	296	1128	1321	1216	816	873	472	434	835	1276	372	1456	221	973	884	1618	2421	3035	1469	1163
K01483	11510	9975.8	3831.83	4618.5	6493	6166.8	7557.75	9242.5	10342.6	5445.5	13303.08	4564.98	9109.08	21103.77	12926.37	4221.05	5314.08	4364.7	10523.38	12990.42	7774.75	6956.94	2966.83	23468.33	6214.48	2871.73	9129.4	8204.13	7867.75	7536.65	8361.6	8379.38	11973.35	3481.21	13050.85	3296.8	8957.58	11092.47	6054.75	1920.5	4469.92	2058.5	5510	2364	2929.75	6064.75	8596.25	6249.75	3401
K01484	5482.75	5123.75	2437.25	3068.25	3701.5	3807.75	5142.75	5572.25	3629.75	1815	907.75	2495.25	5351.5	11538.5	4951.5	804.25	5209.25	3700.5	8927.5	6045	13940.75	2099	1495.5	2302	5716.75	9176	3806	9536.75	3117.25	3029.67	5736.25	3908.75	3492.25	3560.75	2152.25	1687	1813.75	2750	9545.5	2212.25	4731.75	1467.25	5265	2390	6706.75	13842.75	16756.75	14763	6194
K01485	40900.19	47362.55	28529.25	19922.47	23697.83	22502.05	37373.06	41296.53	38189.68	22999.11	24284.11	39568.68	72017.08	41574.54	30187.14	40452.97	17819.61	18450.53	34252.38	33226.19	39802.84	23505.43	39094.11	26858.11	61046.12	96304.53	34317.4	31155.55	20042.78	18542.1	22470.18	45783.08	38608.38	32495.63	31564.21	53851.91	37985.78	60280.69	69384.86	42226.86	30673.06	44237.64	35113.56	50241.23	40605.06	48423.44	14539.61	23115.14	34127.28
K01486	9083.69	22620.25	15180.75	5518.47	5107.63	6494.05	8606.06	11657.03	10945.54	6402.31	10260.85	19284.18	33341.08	23406.54	11345.64	14645.47	11432.61	9081.53	20143.88	14021.69	6721.67	7177.93	15229.61	19685.61	18485.12	22893.03	6343.73	9538.05	10210.78	5666.1	9089.68	7080.58	9661.38	9238.33	17570.31	8383.91	13403.78	20151.69	3560.36	1087.36	5236.81	1217.14	1809.56	3189.23	2588.89	4105.11	4820.28	3894.64	5332.78
K01487	17493.44	17441.8	9984.33	8268.22	10096.83	11250.3	12333.31	14751.11	26641.18	9871.81	18089.94	9351.93	22629.41	26668.54	16870.97	31206.89	11448.19	13574.03	22395.72	16751.52	9693.42	17639.43	23088.44	30262.44	31540.53	56204.06	14446.57	16152.96	13919.7	9907.93	13583.6	12142.49	15966.79	11817.37	25350.62	31202.41	16257.53	29666.36	7353.19	9667.61	9902.4	4410.39	7173.22	6404.24	4391.31	6455.69	6745.36	5996.3	7784.95
K01488	51613.44	58634.5	36193.83	27406.72	30405.33	34059	47348.06	52727.28	67188.08	33170.81	36185.19	35152.11	73202.16	58366.11	38551.61	34048.17	24646.44	23550.83	39238.66	44245.11	47856.17	28469.67	33631.94	42519.44	57352.05	82827.86	37045	31945.83	26511.28	22500.62	29137.83	53176.11	45890.78	42784.49	46063.61	49316.11	44091.61	53404.06	73752.11	58015.61	54680.98	48565.89	38574.56	55410.73	42236.56	55446.61	22256.28	28190.39	37144.78
K01489	47661.53	75514.58	47817.42	29867.47	29097.8	33989.05	45629.81	50791.75	61563.67	30753.88	31135.34	50794.1	99065.66	57992.7	36140.97	22890.22	29586.86	20892.2	39203.65	45214.94	54982.58	23203.09	29043.94	39302.2	49205.7	54454.86	31731.4	36740.04	26584.53	23107.68	30808.68	49986.82	48097.46	42714.57	50293.21	30006.91	47015.7	56815.53	76957.94	44068.86	46776.98	44502.64	36521.56	52342.24	45083.81	58626.87	27991.69	36054.21	38913.12
K01491	64182.78	92317.03	55685.5	37454.22	43795.8	49340	61707.31	77951.5	90480.57	47027.88	60647.59	64123.53	116276.74	99340.1	56841.27	59157.42	56236.69	49072	95947.43	66979.19	99460.25	44073.66	61547.77	94917.7	92646.63	137895.19	74950.33	53836.82	80605.03	44228.7	63262.83	77028.02	74429.36	70465.1	83827.28	70868.11	71270.53	100593.9	117622.19	73148.11	57000.9	59981.89	65232.56	65364.24	73504.64	91200.2	63647.52	68061.96	81232.12
K01493	10165	24453.2	12078	6689	7056.8	6842	7136	12277.4	24031.58	11238.8	28514.9	17617	25272	12959.67	7229.17	12469	8375	5711	14614	11362.67	406	12571.17	10995	16299.08	10874	21190	24068.33	5352	29012	12260.67	7492	10628.33	18498	23685.03	36767.93	7571	12313	22953	702	591	1347	740	1157	818	394.33	2032	2560	2458	1018
K01494	56682.28	83627.63	52353	33653.22	41262	48839.8	56561.31	71107.6	73351.59	41635.78	42950.69	62321.93	109821.24	95981.03	53947.8	57814.22	51941.69	48550.7	91098.73	64164.02	85470.25	39821.59	59127.27	89403.62	91951.53	131300.89	71133.4	50969.12	72230.53	38356.43	59652.43	71758.99	66602.46	62605.37	65727.45	70221.41	68421.53	96802.2	99476.19	63744.11	56250.9	54929.89	56568.06	62930.24	62105.31	79885.2	52798.52	56490.96	64163.12
K01495	72394.28	105308.33	61504	41849.72	55401.8	60044.8	69517.81	92080	108711.42	57825.38	81188.34	77042.93	130352.24	124775.7	67981.97	63618.22	68305.19	62018.7	122299.73	81505.19	104284.25	54434.26	70511.77	123125.7	102825.53	168645.39	103729.73	65175.62	110520.53	57442.1	73689.43	89950.82	91153.46	88565.9	107146.88	88658.41	88788.53	136584.2	120518.19	72041.11	57317.9	59728.89	68898.06	67584.24	77075.64	95362.2	68648.52	72384.96	83837.12
K01496	52505.28	61469.63	36315.5	26924.22	33377	38047.8	47955.31	58893.6	65862.84	35904.28	41475.94	44445.93	81314.24	67725.03	42593.3	44778.22	33208.69	34283.7	59869.23	51129.52	75017.25	34638.09	42480.77	71282.62	69660.53	104672.03	64901.9	31825.12	49430.53	31190.43	44028.43	66091.49	60558.96	52436.37	54353.95	59045.41	48916.53	76644.7	98034.19	62122.11	53460.15	53947.89	54747.06	61328.24	60431.81	73929.2	41193.52	47062.96	59040.12
K01497	9132.19	12110.25	5488.75	5647.97	8522.83	12740.25	8433.31	10364.03	16855.33	9223.11	12663.44	4984.03	9578.33	19219.61	11288.61	6678.92	9091.36	8371.83	16824.33	11889.61	38021.59	5406	5630.61	23014.44	9598.97	10604.19	8907.5	14282.75	10907.53	7000.45	16335.08	9928.36	10046.03	9187.91	17689.19	4402.61	9082.03	13396.39	30341.61	18508.86	12822.81	8678.14	18545.56	10654.73	19530.81	23932.69	23247.86	19613.39	26491.78
K01499	9098.22	8566.13	3441.67	4473.94	8289.33	9898.3	5935.12	6956.38	8477.8	5463.89	9681.42	5631.13	9090.99	4990.47	5370.24	5544.64	5547.72	5414.53	10250.48	4745.71	20258.17	3785.75	4747.55	6686.48	9927.67	6513.19	5102.9	7807.79	6769.56	6088.29	9051.26	5842.52	8643.49	4224.12	9176.14	4763.02	6288.73	12133.42	18273.55	9506.72	3492.79	5428.28	13295.62	8329.47	11945.12	9934.06	6871.05	6162.6	21608.4
K01501	12717	15791.5	6300.83	6540.5	13018.5	13563	8161.75	13198.33	21037.75	11237.2	27206.5	13557.75	15808.08	20923.33	11794.16	33866.92	11007.08	16017	25913.59	12246.91	8004.42	18620.83	27279.83	20051.5	35562.41	83486.17	33678.5	8148.66	32922.42	15159.92	16726.17	17013.58	21764.91	21480.41	32836.58	38362.5	20093.75	43559.17	2548.58	9638	7733.09	4574	7099.16	4738.01	2437.08	5840.41	8175.91	6033.91	6825.67
K01502	6153.44	10498.8	3630.5	3948.22	10747.83	10327.3	5126.56	5876.28	9172.43	4125.11	9186.11	7514.18	12038.33	10107.04	4731.64	9351.97	7042.11	5806.03	14905.63	1933.44	18362.67	4359.43	14459.61	4240.61	13055.62	47852.53	6802.4	5143.3	7842.28	6327.68	6026.43	2533.58	3985.88	4334.13	12986.71	13428.91	10870.78	23270.19	18039.61	23552.61	14697.56	9114.39	12041.06	7759.23	12681.56	12137.11	7769.78	5906.39	21659.28
K01505	5920.44	26137	18144.83	6307.22	5057.83	7049	6958.06	9678.28	21059.33	6396.11	8063.61	21107.11	38233.66	10885.44	6256.94	38971.17	12071.94	12936.33	19628.16	7162.94	5050.67	13212	28842.94	10363.61	39164.05	61937	6204	9130.33	10617.78	4066.78	7435.33	5297.78	6994.78	11681.66	17296.28	32213.61	12496.11	25833.56	2310.11	7951.11	8187.73	3048.89	2865.56	4891.23	2714.56	4619.11	3945.78	3319.89	5086.28
K01507	63703.28	90192.63	55174	36716.22	45743	52773.8	60622.31	75991.6	80594.34	44533.28	51557.27	65635.93	117017.24	98460.7	56451.97	59385.72	54146.19	49834.7	95143.23	66332.69	87818.25	42631.76	61401.77	90772.95	97306.53	133058.89	72765.23	55648.12	76139.03	42564.6	61551.93	73196.82	72269.46	64406.7	72500.78	72479.91	71727.53	103315.7	100162.19	63498.11	57379.4	55234.89	56883.06	63306.24	63745.14	82155.2	54929.52	59329.96	66554.62
K01512	48067.53	59671.88	34559.25	25585.47	35929	40605.55	49879.06	64625.85	65029.09	39875.28	45923.02	45538.68	74061.24	76535.2	42693.97	47654.97	34390.94	35264.2	69466.73	52056.69	53461.67	34155.26	46251.27	71841.45	80145.78	103321.53	59122.9	44920.37	60963.28	32248.26	41262.18	61407.57	56979.71	56890.95	55691.03	63123.41	54832.78	78354.2	74167.69	42173.86	43813.9	43585.64	37903.06	53329.24	46068.06	57749.28	31599.1	39829.96	39054.12
K01515	50815.91	62597.28	37427.75	29330.41	36304.96	43420.75	47869.93	59705.81	69541.73	37838.3	45461.56	42567.09	77881.15	73301.98	42919.15	20477.76	30041.41	28911.66	58407.84	51678.32	59164.42	28563.32	30184.49	65754.92	54651.07	58434.35	59656	41041.57	59624.09	34695.34	44805.24	60039.58	60565.42	55167.26	60151	31615.83	52601.09	64294.18	77708.66	53276.08	52450.77	48461.92	43964.18	59500.2	46125.93	65960.59	43435.75	47314.49	45835.68
K01520	59923.94	98729	59549.33	35411.22	40820.13	46594.8	57817.81	70442.18	84742.26	44319.21	55291.51	72367.76	125991.41	88210.71	52175.81	64432.22	49990.19	43836.53	82869.71	63836.86	84962.09	43570.27	59821.94	81315.19	87183.7	141482.56	68769.9	45811.63	62621.53	37391.6	52214.93	71133.66	68456.13	70847.74	85527.06	69619.41	65068.86	96582.86	100522.36	64128.11	57755.23	55662.89	56689.06	63601.23	63112.31	79848.19	46814.36	52955.64	65728.78
K01521	24812.5	26009	18556	11068	10893.5	10951	24387.5	25173	16434	13121.5	1488.5	22377.5	41525	20175	16382	3926	5656.5	4391.5	6824	22240	25665.5	7256	7726	5089	26021	13811	19006	18348.5	2010.5	6256	8497.5	34856.5	24908	20429.5	5165	15876.5	17049	17269.5	61617.5	46430	33439.75	43223.5	28264.5	46994.5	33398	38923.5	5940	15312.5	24623.5
K01523	54467.82	64966.3	37317.33	27225.66	36646.49	38888.8	50557.93	62454.34	69800.09	37556.83	45853.08	47894.32	86584.07	71655.92	44455.52	48724.06	34503.91	35601.19	66712.87	51786.07	77145.43	36246.76	50463.66	68720.83	73324.64	129752.36	67981.9	33343.13	53380.59	33987.66	45663.09	67273.39	61583.19	54922.37	59566.35	65313.13	53619.42	88436.14	100518.58	62269.33	53647.1	54680.67	56479.68	65036.69	63943.93	78449.41	44526.42	52692.92	63261.84
K01524	108044.88	144644.8	87664.33	61550.94	74827.96	85498.6	104419.62	128045.86	138150.66	73800.72	78098.28	99955.19	186701.49	163604.92	95499.62	77531.94	87666.05	77032.06	149533.09	111967.72	152373.68	62716.37	85472.55	151380.88	140271.07	185057.59	111471.46	92020.93	115022.06	68343.54	103541.36	128707.32	119173.76	104494.45	111916.35	101856.82	110478.39	149687.05	195208.72	116336.72	101872.79	104473.28	104863.12	119756.46	120186.78	149964.38	95265.72	105485.28	116873.06
K01525	15207	16213	7138.33	8270.5	15477	18954	11056.5	19783	22596	13609	26761.5	13378.83	15592.83	27922.5	15527.5	34959	15984.33	21601.5	37476.33	15900	9423	18749.67	27518.33	29671.5	42398.33	68503.03	35959	21785.33	46716.5	19279.67	25959.5	18943	25553.5	22461.33	31165.67	37030.5	22807.33	42478.67	2402.5	9581.5	7505.92	4568.5	7497.5	4912	2330.5	7554	16177	12219.5	6921
K01531	4144.34	8426.83	4272.5	2891.5	4940.67	3651	4129	5295.32	5858.41	2611.17	6555.08	7991	13403.16	7289.99	2969.16	5269	3872.83	2844.67	10195.35	1688.33	17581.83	2649.66	9162.16	5027.51	8425.66	27895.5	4279	11160.32	5248	4008.83	3130.5	2156.16	2450.33	3307.99	7708.49	8473.5	7139.5	15452.51	17527.33	17504	10035.59	7919	9850	5480.01	11684	9587.34	4727.99	4891.32	20184.34
K01533	29920.53	47653.58	29206.08	18782.97	26203.5	29236.25	26864.56	38885.85	57636.24	25919.78	47080.27	35319.61	63538.57	62251.1	32498.27	46532.17	37724.77	35044	65360.26	35409.19	46198.5	32706.83	47238.1	78176.95	59395.21	115247.5	49121.83	27767.4	57265.28	28663.2	36439.08	32311.27	39691.11	34699.98	60905.6	53787.61	46348.61	81888.07	35986.69	20232.86	16447.82	10834.64	25260.56	13996.24	26725.89	33880.95	36440.27	33230.46	34355.12
K01534	16702.78	24870.03	12448.99	10574.72	16600.6	18375.8	14061.81	19541.4	33801.5	16126.28	34741.08	17720.92	27109.73	24526.7	12136.3	40733.22	15291.68	18991.2	31087.39	15363.52	19944.58	22535.1	33436.26	29115.62	44735.52	93114.71	30943.73	17488.11	34653.03	16139.6	13689.43	15758.49	23229.46	30250.26	46785.16	39978.91	23711.02	47864.21	15859.69	8356.11	10306.91	3847.39	6454.06	6676.74	17555.97	23470.37	24911.69	27784.96	14636.62
K01535	1994	4706.5	931	1229.5	5469	2262	1172	1565	5013.5	1356	7203	3581	4217.5	7698.5	2412.5	1942	2946.5	1995	7542	816	102.67	2390	7070	2817	3013.5	37344.5	4099	2076.5	4726.5	4414	1575	994	1828.5	1759	9131	10787	7669.5	15841	138	6	36	5	38	21	7	13.33	26.33	12	92
K01537	21270	26828.7	11842.5	12372.5	22738.1	25268.3	19304	25341.3	33818.01	16862.1	33344.22	18220.9	28559.5	47100.1	24490.37	25416.3	23515	20548.7	47095.13	21504.67	43318.17	16300.77	30506	47269.33	35208.9	69359.03	16116.73	23322.8	36499	20319.24	28600.1	14715.13	24561.6	21663.53	48915.13	21721.8	31394.5	47762.3	36032.5	20144.5	8320	11052.5	20307.5	6603	23711.5	23391.83	23116.33	19994.5	41929.5
K01539	4198	3613	1275	2748	5721	7055	3783	6966	4143	3042	3215	1918	2373	12208	5556	2285	7252	7123	16213	4717	944	1504	3833	11460	8509	3992	4534	7884	16369	6415	11013	3530	5444	2049	2962	4055	6598	7029	27	49	59	71	562	273	77	1788	8303	6411	41
K01545	2376.44	2667.8	1214	905.22	1656.33	1650.8	2297.56	2695.78	1974.93	1324.11	1566.11	1567.18	3936.33	904.04	730.64	2863.47	1081.11	558.53	2776.13	296.44	945.67	973.93	3816.11	1236.11	2464.62	7113.53	1120.4	2272.8	1771.78	843.18	1261.93	784.58	740.38	1290.13	1893.71	1579.91	1784.78	5340.69	181.11	92.11	444.56	192.89	444.56	1667.23	192.56	372.11	519.78	411.89	2228.78
K01546	72467.78	100865.63	65411.5	39558.22	43110	47818.3	70247.81	81883.6	82256.72	48084.98	43221.64	80299.93	143218.74	89835.2	57565.47	50569.22	33605.19	33132.7	63984.23	74150.19	93701.25	44031.26	52685.27	64060.2	94279.03	117461.53	74708.73	47921.62	45873.53	34717.1	39864.43	93948.82	83497.46	75537.2	62244.78	73820.41	67067.03	91653.2	155409.19	99783.11	80198.4	93151.39	73228.56	102016.74	91665.14	104967.2	31676.02	49889.46	76915.62
K01547	49957.28	75529.63	48110	28393.22	32706.5	37754.3	46803.31	57769.6	66133.72	35570.48	41731.81	58531.43	103518.74	71244.53	42583.8	48711.22	29336.19	29790.2	58463.23	52873.52	68102.25	36901.59	47054.77	60021.87	73953.53	104917.53	57315.73	37685.12	44920.03	29215.1	32960.93	60320.99	60336.46	55380.37	57760.45	59966.41	51515.03	77378.2	93857.69	60308.11	53800.9	51827.89	45270.06	56640.24	58290.14	66275.7	26198.02	34817.96	53998.12
K01548	49965.28	75924.63	48110	29019.22	32715.5	37824.3	46936.31	57929.6	66278.72	35597.48	41837.14	58531.43	103518.74	71331.2	42586.47	48721.22	29344.19	29790.2	58475.23	53014.19	68104.25	37009.26	47057.77	60162.2	73953.53	104917.53	57315.73	37692.12	44920.03	29226.1	32960.93	60326.32	60433.46	55537.7	57974.78	59966.41	51515.03	77378.2	93857.69	60308.11	53800.9	51827.89	45270.06	56640.24	58290.14	66275.7	26198.02	34817.96	53998.12
K01551	25353.5	33423.5	22912.5	14578.5	13159	14436.5	25812.5	26766	29223.5	14865.5	3811	25659.5	51251	21344.5	16938.5	3153.5	6066	5018	8249	23486	32433.67	9124	7354	11737.5	22121.5	16070	21877	12408.5	3548.5	7632	9875	35764	25366.5	22098.5	9474	15290	19004	18652.5	65008	43864	38542.5	44543.5	34650.5	49601.5	36400	43128.33	8596.83	18070.5	27673
K01555	34679.25	39498.75	25150.58	17133.25	18473	18670.75	32281.75	34302.25	28740.25	18089	12399.75	29189.08	57442.33	24196	20992	7837.25	10819.08	7521	15860.83	25235.5	38267.25	11638.67	19661.33	8226	29891.58	30722.67	26377.33	17060.58	11285.25	12673.67	16849.75	40459.75	32178.75	25157.08	16024.92	18702.5	26752.58	33636.17	70578	55511.25	39236.67	48138.75	37831.5	51890.5	41906.08	54219.75	23605.75	32690.5	34595.5
K01556	17106.69	35148.75	22088.58	11599.47	11456.33	14553.25	14569.06	18800.03	23545.08	11266.61	20001.11	25364.11	46418.41	16079.94	11780.94	39888.17	16594.44	16033.33	27012.91	11142.69	20473.67	15993.5	35098.44	14039.61	41359.55	71371	12695.33	13760.08	18609.28	11551.87	17304.58	10664.28	15467.28	15049.16	26775.78	35286.61	22542.11	40453.06	10099.36	4516.36	7188.98	4036.14	9845.06	7028.23	7870.39	12989.61	13236.78	9036.14	11995.28
K01560	37446.63	45623.55	20201.58	18875.69	35852.66	31819.05	29406.87	36903.81	60228.26	23513.22	53771.22	29965.54	52875.49	66802.48	38346.58	48517.89	30432.3	28948.86	65226.29	31119.38	48061.43	31195.43	57634.05	57332.22	59700.92	170852.53	38620.9	32809.88	39081.81	32328.47	37600.51	30012.11	37282.41	22926.54	66046.74	65372.52	48738.64	93692.25	32988.72	28632.47	31497.04	13377.03	24430.12	17604.46	25754.37	42403.63	46416.47	45272.78	27996.56
K01561	45951.94	50136.8	27290.83	20753.72	27926.83	25259.3	41227.06	46715.28	42982.68	25750.61	29451.36	35067.51	64971.16	34122.04	28074.14	40510.47	17370.94	17706.03	34432.46	31068.94	43839.84	23796.1	39362.44	19534.11	60583.45	97294.2	33736.4	26290.63	22005.78	20542.68	24293.93	46926.58	41078.38	34761.96	32719.38	53739.91	35875.11	61530.36	70225.11	41467.61	29065.73	44286.89	37707.56	52419.73	42523.06	50394.94	15995.61	27556.89	35355.78
K01563	48401.34	53457.83	38143	22754	22577.67	22789	49844.5	52522.22	36676.76	27243.07	5006.86	45057.5	82789.16	46372.66	34266.33	6617	20308.83	15279.17	23053.85	46912	57168.16	15767.33	15990.16	23506.84	48455.16	32168.5	39999	24965.82	11527	15197.83	22364.5	73257.49	50532.83	43410.32	12695.82	30204	38092	37190.51	126159.83	80217	64767.34	83727	57365	92863.01	71437.5	84901.01	21091.16	37251.32	49616.34
K01565	732	404.5	212	312	358	391	320.5	162.5	222	112	85	157	573.5	145	40.5	88	179	78.5	135.5	83.5	235	188.5	217.5	273.5	462.5	132	41.5	154.5	68	40.5	116.5	45	89	43	237	29	215	190	21.5	15	362	13	35	51	61.5	105	110.5	89	57
K01567	53	638.2	125	5	57.8	13	250	126.4	976.2	440.8	2039.2	0	95	38	31	3101	134	182	44	5	0	1138	1250	1576.5	60	4711	257	0	789	0	167	136	266	2898.2	4940.1	15	16	5	0	0	0	0	0	0	0	0	0	0	0
K01569	46223.84	55611.33	38410.17	23170	22296.17	22737	48262.5	50116.32	42854.91	26576.67	3700.58	43918.17	85125.33	38887.99	30746.66	6157	10249.5	8416.17	13436.02	43929.33	66904.17	16024.99	13641.33	12375.01	45607.33	27656.83	35811	23308.49	2958.5	11956.33	14858.5	68102.16	47988.33	41942.16	12205.32	29568.5	32982.67	32645.84	140788.83	88770	56655.67	87850.5	65516.5	93913.51	78589	85853.5	14014.65	33922.82	63181.84
K01571	4267	4266.2	1400	2753	5778.8	7068	4033	7092.4	5140.33	3480.9	5496.32	1918	2487	12517.5	5688.5	5641.5	8307	7489	16365	4867.5	1752	3117.5	5553	14512.25	9803	9990.5	4950	8021.5	17283	6594	11353	3815.5	5835	5696.7	9944.6	4154.5	6759	7193	1967	110	225.5	160	1433	466	842	6047	15404	13252	2330.5
K01572	398	1901	713	735	201	192	755	699	1444	705	710	0	1528	1093.5	323	3314.5	3154	568	872	888.5	61	1800.5	1653	2594	1074	5816.5	376	263.5	1131	170	428	279.5	436	2895	5307	99.5	274	112	179	5	16.5	0	7	4	48	338	465	223	88.5
K01573	0	0	0	0	0	0	0	0	0	0	23	0	0	167.5	48	30.5	12	12	23	67.5	58	16.5	134	647.5	200	159.5	99	111.5	86	121	71	116.5	102	78	80.5	99.5	129	112	179	5	14.5	0	7	4	48	338	278	83	88.5
K01574	5215.25	4412.25	2118.08	1659.25	3408.5	2986.25	5095.5	6030.25	4280.25	2988	4527	2847.33	6544.08	10304.5	6025.5	6281	4104.83	3849	11240.08	5458.25	5440.67	3615.67	9617.83	14091	9298.83	16257.17	4277	3791.58	5255	2879.25	5324.75	3215	3468	2554.83	5892.67	2664	4742.33	8151.67	3064.25	351.25	3119.92	816.25	2853	826	2563	5900.83	4228.83	2810.75	3853
K01575	2224	501	797.5	497	523	945	1021	1126.33	319	597	87	210.67	1274	1654.33	1173.66	315.67	1102	798	1257.01	1204.66	131	184.66	330	1367	1599.33	861.5	1500.67	6514.33	927.67	592.33	1318.67	1232.33	1764.66	514.33	725.66	540	903.67	671	211.33	45	208.42	46	86.66	170.01	211	219.33	470.33	274.66	109.67
K01576	10845	7241.8	3943	2721	5035	5335.8	8871.5	10631	7868.1	5555.5	8107.5	4515.4	11739.5	20696.1	12195.7	9449.8	6558	5815.2	17351.8	11262.5	6521	6631.6	13325.5	26339	12114.9	17270.2	8219.4	6404.8	9033.5	5323.4	9137.6	6663.3	7783.1	4970.3	11106.6	4415.8	9527.5	14479.8	6234	7311	10110	2513	3933	2638	3043	9223.5	11573	9937	6254
K01577	5727.44	5657.8	2485	1996.22	4993.33	3750.8	4376.56	5270.78	6213.93	3078.11	5390.11	4009.18	8030.33	6843.04	3450.64	5495.47	3942.11	2924.53	9317.13	2300.44	2875.67	2606.93	9811.11	3837.11	8364.62	26787.53	5248.4	3828.8	5901.78	4093.18	4276.93	3088.58	3801.38	3387.13	7682.71	8400.91	7144.78	15506.69	2064.11	225.11	1657.56	694.89	1539.56	2334.23	2787.56	3995.11	3378.78	3326.89	5277.78
K01578	15503.19	17625.55	6150.75	6027.47	11719.83	9358.55	11739.81	17790.03	24206.43	12847.11	30447.11	13041.43	16818.33	24531.04	14345.64	34419.72	9839.36	13476.03	26707.63	14999.94	26062.42	20992.93	25827.11	32885.11	35437.87	70795.03	32464.4	10244.55	32692.53	15616.18	11902.18	15286.83	22080.13	22916.38	33126.46	37935.91	19747.03	42710.69	23855.61	11201.36	4562.56	7497.14	15200.56	6428.23	16915.31	16185.36	11225.53	12621.89	24451.78
K01579	45550.84	74321.03	45445	28651.5	37634.47	41122.5	46529	59597.22	71249.24	36378.57	44069.4	56949	96400.66	76661.49	42523.66	52387	44159.83	40489.67	75105.35	50322.83	47046.16	35997.66	53028.16	65783.26	82591.66	132673.86	61380.33	41400.32	63466.5	33568	41066	59356.66	55204.83	58707.69	63084.09	67765	57831.5	83806.51	68411.33	50991.5	46715.59	47297.5	37908	52466.01	42076.33	54808.01	28589.66	34389.82	37634.84
K01580	23880.5	31720	22214.5	13576	12356.5	13409	25129.5	26355	27299.5	14221.5	2581.5	24486.5	48957	19527	15516	2418	5305.5	4531.5	7128	22343	27073.5	8736.5	6283	7303	20867	14031.5	18218	11422.5	1854.5	6811	7853.5	34256.5	24627	21771.5	7922.5	14589.5	17828	17059.5	63104.5	40789	36904	42031.5	29256.5	46812.5	35368	40390	6055	16175.5	25130.5
K01581	50501.57	53580.35	30060.75	22735.91	28837.49	29023.85	46220.43	51760.09	44196.44	27888.33	28204.58	35445.39	68725.49	65508.52	43394.72	45847.86	31215.08	30091.89	55928.59	47453.82	72813.1	28388.19	42690.83	60055.33	68581.71	107198.89	43096.8	38088.35	30688.09	24442.64	40158.94	58655.69	48672.29	39269.34	38119.28	56229.93	42982.59	66167.27	98264.33	53904.08	39270.93	51734.42	52938.68	61558.69	58253.43	70337.74	36905.75	44225.17	57823.34
K01582	7498	8742	4360.5	4171.5	4936.5	5031.5	4146.5	4977.5	10247.5	4028	11505.5	7131.5	10383.5	3775	5004	28923	5538	8814	10932	2885	3876	9819	17952	2446.5	29665	47299.5	6945.5	11122	8227	6074.5	5874	4644	6942.5	6473	10263.5	27617	7200	16214	1743	2360	9967.75	2042	5076	2025	1202	2673	3268	3124	5517
K01583	25	21	14	22	24	58	49	86	0	24	11	4	47	542	293	121	92	217	486	255	1171	12	4	303	126	274	498	245	664	82	1832	1221	385	103	653	268	262	388	30	822	909	768	490	1101	25	180	254	271	631
K01584	14454.25	17621.25	8309.08	7113.75	12105	14230.25	10539.5	15788.75	21792.75	12357	26396.5	15725.83	22071.58	14822	10705	37549.5	10233.33	14792.5	26054.08	10669.25	8511.67	19016.67	30759.83	18759	37714.33	66075.67	32213.5	9318.58	32344.5	14265.92	14059.25	14703.5	20124	23104.83	30965.17	33939	18261.33	42531.17	2427.75	9619.75	16832.92	4310.75	7494.5	4139	2897	6154.83	6744.83	5651.25	9819.5
K01585	6706.34	24469.33	17630.67	7084	5298.17	7779	7220.5	10929.49	12567.16	6265.57	7297.16	18757.5	33359.83	13238.83	5259.17	11299.33	12834	7842.17	15417.51	8111.34	5737.16	5141	13632.83	11302.84	15431	29311.83	5620.16	15152.16	11312.83	4919.67	8991.33	5156.66	7110.17	6059.66	14126.49	7070	13408	17198.84	1543.5	1164	2841.75	912	1127.84	1400	1942.83	4066.68	5962.33	4235.16	2634.67
K01586	93293.53	135214.38	84607.75	56246.97	64131.8	76239.35	90810.06	111361.65	129541.87	69188.98	75960.79	104231.58	185478.24	135927.8	80717.17	71178.77	66908.94	62020.4	115862.03	100739.19	134928	61134.86	77545.27	114192.7	127470.18	165059.09	120241.13	70894.67	106613.78	59711.17	86724.28	122789.87	114674.81	107935.45	111740.73	94059.21	101641.28	142990	174667.69	108216.86	88903.4	100542.14	97223.06	114206.74	106264.89	138042.45	81436.27	91521.96	97689.12
K01588	64326.28	92976.83	55990	38237.22	46571.8	54333.8	61642.31	77954	90474.92	47798.88	60001.84	65451.93	117377.24	98341.7	56722.97	63469.22	55294.69	50369.7	94014.73	66584.69	85336.25	44169.76	63466.27	94976.7	97262.53	141184.89	73539.73	54661.12	79819.53	43722.1	63521.43	74525.32	73892.46	69884.4	84576.38	71891.41	72013.53	102751.2	99300.19	63331.11	55904.9	54878.89	56480.06	62858.24	62375.64	80279.2	54364.52	58162.96	64184.12
K01589	63207.28	99816.63	62068	37498.22	45103	52598.8	59733.31	75080.6	80143.34	44443.28	50586.27	75742.93	130631.24	99075.7	57334.47	64420.22	53470.69	50307.7	95683.73	67373.69	84789.25	42922.26	64779.27	88509.95	96836.53	137714.89	73022.73	53784.12	75923.53	42266.1	61993.43	74152.32	73144.46	66447.7	75312.78	73657.41	74043.53	105964.2	99797.19	63866.11	56933.9	55555.89	56798.06	63486.24	62229.64	80274.7	54133.52	58012.96	64593.12
K01590	12	67.5	38	33.5	14	63	45	86	13.5	24	11	106	138.5	31.5	16.5	213	52.5	36	71	21	1171	0	141	14	113.5	668.5	45	45.5	61.5	0	128	30	39.5	5	0	21	103.5	95	27	822	909	768	490	1101	25	177	249	271	631
K01591	64339.28	93164.83	56051	38273.22	46589.8	54366.8	61688.31	78002	90498.92	47831.88	60001.84	65591.93	117548.24	98376.7	56718.97	63469.22	55376.69	50386.7	94115.73	66648.69	85345.25	44228.76	63466.27	95004.7	97265.53	141220.89	73491.73	54670.12	79857.53	43727.1	63525.43	74505.32	73920.46	69849.4	84585.38	71891.41	72042.53	102751.2	99309.19	63345.11	55984.9	54887.89	56518.06	62882.24	62375.64	80293.2	54382.52	58179.96	64206.12
K01593	4013.25	6434.75	4809.25	2708.25	3015	4164.25	3990.5	5425.25	4657.75	3058.5	4095.33	3425	9247.75	1948.5	1050.67	3987.5	2467	1479	4267.08	903.42	1266	1787.17	6370.5	4563.83	4960	10773.83	1708.5	2374.75	4495.5	1677.75	3176.25	1318.33	1907	1822.83	4285.83	1640.5	4644	7058	110.25	101.25	365.75	136.25	151.5	141	282.67	526.5	831	639.25	1095.5
K01594	0	0	0	0	0	0	0	0	0	0	0	0	0	0	0	0	0	0	0	0	0	0	0	0	0	0	0	0	0	0	0	0	0	0	0	0	0	0	0	0	0	0	0	0	0	0	0	0	0
K01595	53723.94	81848.6	51072.83	31159.72	38733.83	46031.1	51144.31	61655.78	71120.78	38482.11	41610.94	62701.66	109617.91	71726.81	44588.01	57860.52	37376.19	36273.23	66107.01	53376.86	82696.26	37091.87	55866.44	49939.94	86816.6	123331.26	64964.8	44266.93	53016.03	32325	45399.53	66498.46	62769.73	59763.84	63686.56	67714.21	61043.36	93783.16	97185.86	62536.61	45481.23	54435.39	56327.06	61893.23	61685.81	77708.02	44482.19	50978.64	64236.28
K01596	37445.94	44892	28444.33	20844.72	23072.83	26511	35589.56	42956.78	49232.83	27305.61	28056.44	35942.11	61891.16	39742.11	28454.61	34163.17	17208.94	20309.33	34372.66	38237.61	39030.17	28052.67	28737.44	30252.94	55099.55	67447.86	50536	21091.33	32510.78	20533.45	23592.33	53337.11	47613.28	46907.49	38838.61	48448.61	35192.11	54733.06	66961.11	49753.61	44641.23	46270.89	39368.56	55108.73	39503.06	47248.61	13558.78	22813.89	34453.78
K01597	977	1928	676	1183	1061	757	1315	1295	735	500	324.33	87	1839	1119.67	274.67	181	2716	638	1226	1087.67	158	926.67	151	595.33	642	6313	74	237	311	200	371	102.33	183	207.33	980.33	410	308	587	74	25	129	28	18	79	268	86	241	216	102
K01598	6.34	6.33	3.67	0	1.67	0	39	119.32	201.66	60.67	149.33	175.67	70.33	459.99	179.66	35	212	367.67	595.02	312.33	234.66	158.99	170.33	596.01	130.33	16.33	299	449.99	369	255.33	173	233.66	187.33	204.66	122.32	183	343.67	583.34	111.33	22	72.67	7	38	28.01	108	130.01	67.66	31.32	52.34
K01599	64018.28	91831.83	55464	37453.22	46427.8	54079.8	60894.31	77139.6	88869.82	47014.48	59795.64	65842.93	116297.24	98310.7	56649.97	60367.22	54303.69	50511.7	96640.73	66042.69	86294.25	42687.26	62393.27	93193.7	97857.53	136286.89	73718.73	55001.12	79946.53	44457.1	63885.43	74660.32	73387.46	67718.4	79787.88	72340.41	72304.53	103077.2	100311.19	63964.11	57165.9	55081.89	56999.06	63295.24	63293.64	82038.7	55026.52	59304.96	65605.12
K01601	11987.69	13561.25	6525.75	6906.97	10659.33	14904.25	8576.06	11462.53	12509.58	6519.11	12509.11	7907.28	15041.58	10988.44	8560.44	10811.17	7322.11	8142.83	16408.08	6123.69	10303.67	4246.33	14396.61	7281.11	12804.22	30483.33	12950.5	7279.25	13997.28	8462.03	18342.58	11249.28	11859.78	3617.83	14085.11	5801.11	11094.78	20310.39	2316.86	10528.86	8710.81	5495.64	8625.06	7284.23	2680.56	7278.61	10694.28	7313.14	9110.28
K01602	11113.69	11707.25	5405.75	5778.97	10105.33	13122.75	7596.06	9845.03	9513.33	5494.61	10245.36	6790.78	12979.58	7639.94	6916.44	10005.17	6275.11	6908.33	13891.58	4516.69	9692.17	3820.83	11132.61	4627.61	11960.22	25547.83	10386	6424.75	11759.78	7506.53	15727.08	8709.28	10072.78	3177.33	9629.11	3858.11	8127.28	13257.39	2165.36	3890.86	3485.81	3581.14	8162.06	5754.73	2457.06	6229.11	8352.78	6248.64	7107.28
K01607	117907.63	135130.25	86961.07	58901.19	68830.16	75210.25	114436.87	129051.31	115333.66	70329.72	52917.22	108234.13	203192.48	137904.38	93290.88	93744.09	54888.79	56475.66	109396.98	107895.88	124973.59	62664.34	99213.54	107266.22	160793.51	206372.7	95837.5	75260.07	62453.81	51706.07	73281.91	135906.31	111460.81	94243.23	74917.15	119047.22	104260.63	136464.96	219502.72	148467.47	153270.55	137998.03	106746.12	156168.46	131031.37	160059.97	60277.81	91963.78	105538.56
K01608	3699.69	4911.25	1878.08	1486.47	4503.83	2824.25	3513.06	4380.03	6136.33	2613.61	5375.36	3745.11	6593.41	5483.94	2635.94	4817.67	3286.94	2468.33	8744.41	1379.69	2947.67	2734	11477.94	2873.11	5418.05	30673.5	4901	3260.58	5481.78	3520.7	3647.08	2474.78	2177.78	3231.16	9313.78	7838.11	7945.11	18257.56	2123.36	7068.36	6030.48	2583.14	1831.56	3875.23	2891.56	4246.61	3103.28	3271.64	5121.78
K01609	63973.28	91302.83	55145.5	36881.22	46404.8	54084.8	60962.31	77204	89780.92	47524.68	59727.51	65451.93	115944.24	97373.03	56435.3	63467.22	53092.69	50064.7	93010.73	65612.02	85326.25	43427.09	63466.27	94435.37	97262.53	141182.39	73507.73	48245.12	79526.53	43623.1	63293.43	74454.99	73692.46	69722.07	83890.05	71891.41	71844.53	102751.2	99262.19	63323.11	55838.15	54857.89	56474.06	62816.24	62252.64	80269.2	54177.52	58022.96	64088.12
K01610	15716.34	35235.33	22343.67	11033	12416.97	14145.8	15420.75	19808.22	22753.46	11179.57	18865.28	25656.82	47084.58	35404.26	16430.36	18055.55	25247.25	18051.37	35099.74	18710.58	38092.41	10682.59	23872.83	41458.01	25866.48	47299.7	13400.73	21935.79	21466.25	12163.65	20387.1	12189.71	14733.68	11597.41	24589.77	15046.3	22033.92	33350.14	31544.08	11628.5	8339.17	7261	14793.5	5762.51	22097.91	27943.76	27398.41	25589.07	25085.84
K01611	15932	16028.2	9497.33	7121	12069.3	14841.5	12638	14657.3	18439.18	10910	18564.77	10070.83	18462.33	24381.5	16217	37433	14331.83	17133.5	27755.83	14116	28388.5	16830.67	24978.83	26115.75	39496.33	60270.17	11865.83	17566.33	15799.5	10018.17	15716.5	12269	16138	17343.03	27566.27	32134.5	18345.33	25436.67	21875.5	16728.5	9995.92	7597.5	13870.5	7653	15401.33	16010	14061	12837.5	24109
K01613	60372.94	92258	55054.16	36649.22	46174.63	55803.3	57047.81	72915.68	86631.26	46214.01	57426.51	67947.09	119617.74	86452.71	52181.81	68264.72	50426.52	46065.03	91182.54	60767.86	87544.09	41976.94	71326.77	77076.19	107736.03	151559.23	74886.23	54810.46	78726.03	42681.77	63915.43	70567.66	70633.63	64739.07	81074.73	73238.41	71305.19	110171.03	101991.86	66470.61	60525.9	57615.39	64028.56	65502.23	64317.64	83222.19	56070.36	59343.14	68267.28
K01615	0	0	0	0	0	0	0	0	0	0	0	0	0	0	0	0	0	0	0	0	0	36	0	0	0	0	0	0	0	0	0	0	0	0	0	0	0	0	0	0	0	0	0	0	0	0	0	0	0
K01616	23779.5	31720	22214.5	13576	12309.5	13385	24986.5	26078	26831	14020.5	2210.5	24486.5	48957	19527	15516	2418	5305.5	4531.5	7128	22343	27068.5	8721	6283	6989	20867	14031.5	18209	11422.5	1854.5	6766	7853.5	34218.5	24606	21751.5	7566	14589.5	17813	17059.5	63066.5	40781	36840	42010.5	29250.5	46770.5	35245	40375.5	6055	16175.5	25034.5
K01617	2340	4414	2012.83	2218	4147.5	6942.5	2572	2515.5	3489.75	2084.5	896.75	2811.33	5096.33	3327	2589	5000.5	3199.33	3429.5	5460.83	2363	12216	1287.17	3913.83	1162.5	7860.33	4602.67	4553	1776.83	2085.5	1266.5	4575.5	2043	1983.5	1818.33	2525.67	928	1597.33	2130.17	8529.5	2238.5	3234.67	2627.5	9795.5	3279	7908	14462	16865	15954.5	8497.5
K01619	46563.47	74343.08	47298.92	30727.69	32787.63	38159.05	46297.12	55199.03	64999	33290.99	32948.7	52051.63	97585.24	54406.64	33430.91	23518.14	31616.22	24409.03	49013.73	40882.63	43111.5	21742.42	30964.05	40163.81	56123.67	53516.69	31317.56	42083.54	38441.56	25852.05	33691.51	47722.35	46899.49	42659.65	46851.07	31771.52	47529.23	55034.42	66977.3	49365.47	47619.29	45211.03	32824.12	53611.47	40367.28	51034.23	23552.22	31523.85	36114.9
K01620	59643.53	87783.18	55007.75	33447.97	35877.5	41749.35	54973.31	66920.85	66288.07	38218.48	41050.64	64702.33	115947.49	85742.3	52333.67	61977.02	50644.19	43144.4	77655.28	60415.44	63091.58	35532.86	58988.77	77234.2	92325.43	116658.23	49304.13	51425.17	55984.53	34689.25	55103.28	63260.12	60989.06	52607.5	65405.38	63512.71	60971.03	82942.5	84513.94	46045.86	41797.65	47610.64	42972.56	55562.24	50649.64	69115.87	46770.69	50629.21	42302.12
K01621	36105.75	43390.35	27294.75	19852.25	24741.5	26938.85	35169	41198.25	38657.45	21744	13132	30573.3	60336.75	41546.53	26224.4	10441.6	17916.5	15664.9	35970.68	30929.25	34717.5	13682.2	19402.5	26680	38512.8	45762.23	29534.3	25835.35	25801	19545.55	28085.95	43061.6	36167.2	28320.6	20140.2	28548.1	33856	42503.1	66318.75	41630.25	39575.25	42466.75	30833	47883.5	38611.67	46487	18090	25684.75	28977.5
K01622	0	0	0	0	0	0	0	0	10	0	106	0	0	247	192	1546	589	464	587	147	6	218	1882	229	3079	1704	124	244	439	206	91	66	30	152	110	241	370	328	0	0	0	0	0	0	0	317.5	82	146	0
K01623	10304.5	12876.5	5790	5848	9243.5	7755	9709.75	10061.5	9292.25	4704	7605.5	8609.75	17125.75	21033.5	9627	6225.25	14840.75	11722	23469.75	10485.75	24315.25	5329	10735.5	21168	10408.75	36468.5	9136.5	7870	12818.25	7244.25	13622.5	7872.75	7279.25	8546.75	10748.25	10280.5	9972.25	19817	22266.25	11097.5	5578.25	6373	16458.5	7073.5	14976.25	18012.75	19628.25	16941.25	23115.5
K01624	60507.19	87474.25	53205.58	34829.97	41657.13	50983.55	55516.06	68942.43	84244.51	43730.91	54486.43	63172.01	112466.41	61938.04	42394.64	65388.97	38005.44	35290.03	62498.71	50208.69	59648.84	39450.1	62169.94	49941.36	87681.45	127425.56	66819.73	50130.88	57989.28	35095.77	46320.18	67035.58	67373.88	63240.66	79184.48	62952.91	62077.11	95812.86	72956.86	54585.36	51591.48	50876.14	46579.06	58511.23	47831.39	62727.94	31397.61	38954.64	46819.78
K01625	27761.28	41266.13	24316.5	15981.72	17586.5	20664.3	23548.31	29318.1	33371.22	16664.48	25439.31	30273.93	53360.74	40975.53	23873.3	46443.72	31311.69	27722.2	45039.23	25041.02	30886.08	20563.09	39456.27	44436.87	53353.53	88121.03	21969.73	26699.12	27304.53	17033.6	28356.93	21448.99	25217.46	19606.37	35177.95	40183.91	27064.03	48614.2	18002.69	12113.61	15373.4	6733.39	13132.56	9519.24	14594.64	25114.37	29613.19	26579.46	16860.62
K01626	73041.03	91511.38	53413.08	41441.97	53837	63594.05	65654.31	87259.02	110749.84	55660.28	76034.52	64408.59	116027.32	102242.87	60813.31	82270.05	53738.02	58207.2	104921.3	71680.28	87618.42	57175.77	75074.6	103915.45	117043.53	173058.92	103526.23	69978.87	102292.86	53535.52	70000.01	88449.99	89773.3	82688.7	96549.79	98302.91	76207.19	127293.37	101977.61	65217.86	56617.65	56479.14	63669.4	64975.73	65865.31	84257.7	57395.52	61193.05	68169.45
K01627	34288.03	55704.88	30925.75	21842.97	30799	36577.05	31144.06	45235.35	57735.09	30427.78	50501.69	38447.18	62021.74	61861.53	32786.3	54236.97	46056.94	40932.7	79811.23	34300.02	43568	30223.09	52009.77	69930.62	70130.78	110818.89	50951.73	38981.87	72630.78	33016.1	45924.68	34860.74	42743.21	41516.12	64260.7	55653.91	48357.78	80345.7	26597.19	20037.86	13768.9	10949.14	23175.56	12978.74	21970.89	28283.45	33287.77	31305.46	34662.62
K01628	45552.78	61942.33	35461.17	25112.22	32964.8	35848.8	44132.06	52578.5	64439.67	34620.58	44391.01	42249.85	78295.16	45371.7	30506.8	24467.47	19721.11	17675.7	41153.32	37331.27	56761.5	26131.92	31567.94	44483.37	46270.45	72739.53	51283.4	27895.29	43726.78	26707.51	29967.43	53082.24	50603.71	52293.99	56257.13	32935.41	44821.95	64062.53	81790.44	51510.11	42605.73	48433.39	43987.06	55190.74	49018.89	54920.45	17350.77	26900.21	51937.62
K01629	0	0	256.5	0	0	0	0	0	0	0	0	0	0	0	0	0	0	0	0	0	0	0	0	0	0	2.5	0	6252	0	0	0	0	1	0	0	0	0	0	0	32	22.75	9	18	11	0	30	37	32	15
K01630	10584.59	7779.58	3449.42	4562.75	6349.17	6804.75	6861.5	8696.57	11732.16	5897.87	13235.58	4136.67	7645.08	10022.16	7017.16	2092.5	4222.5	3342.17	7746.44	6386.58	3413.16	4710.99	3259.83	14371.51	3768.83	8101	4604.5	11873.24	7674.5	6597.08	8594.75	5469.66	8896.83	2561.16	11191.32	2792.5	7082.67	9349.34	2245.08	965.25	2930.17	911.25	876.5	1502.01	851.33	1508.51	2470.16	2489.57	1386.84
K01631	9696.44	12168	5248.83	6211.72	6974.83	7874.5	6691.81	7786.28	11950.83	4948.61	12824.86	7032.86	11961.41	10216.94	8154.94	30124.92	7499.69	11153.33	15609.41	6637.69	12697.92	10918	17374.94	6270.61	31120.8	46356	6545	13694.33	8780.03	7212.2	8841.83	6612.03	9912.03	8522.91	11493.53	28558.11	6931.86	17828.06	7872.36	8798.61	9769.23	3224.89	4984.56	4709.73	4499.31	9627.36	12312.53	12640.14	8866.78
K01633	59392.26	85765	50840.33	33693.38	39732.12	43551.8	54169.99	66557.02	75444.25	39696.04	52637.84	63809.1	112316.9	80060.03	50740.63	55752.73	44458.02	41144.52	76790.2	60324.68	91934.77	40853.76	54124.77	71349.02	83652.86	129624.55	71657.73	46665.13	58920.87	38689.11	53077.42	71915.5	70143.97	59547.73	70231.39	65512.24	58935.7	93562.53	103985.69	66236.44	58112.41	57621.56	63368.24	69850.92	65059.32	82265.35	48863.53	53798.81	68236.62
K01635	3762.34	3643.83	1731.17	1626	2586.17	3073	3660	4737.32	3917.91	2662.67	3039.58	1819.67	4518.33	1517.99	931.16	2861.5	1400.5	1007.67	3585.02	703.83	1206.66	1373.49	3999.33	3781.51	2535.83	7002.33	1496.5	1562.49	2272.5	1133.83	1965.5	1197.66	1078.33	1664.66	2482.82	1102.5	1707.67	4559.34	201.33	98	367.17	123	150.5	122.01	271	512.01	601.16	464.82	1044.84
K01637	67315.44	80149	50962.16	34560.22	39731.33	42180	64624.31	73915.28	73111.08	42246.61	35050.94	65733.19	116039.74	73174.11	49719.61	43350.42	32625.52	33383.33	57484.24	63352.86	77540.42	37767.84	46573.77	48136.44	87196.13	112247.53	76023	41271.16	43866.53	32946.37	39120.83	91330.36	75282.53	69687.57	49660.03	68917.11	57504.19	82591.23	139012.36	92331.11	85432.9	89655.89	71031.06	101335.23	82049.81	103506.36	40913.03	58253.14	65613.28
K01638	48098.38	59028.5	34791.33	25697.94	31700.66	35326	44912.37	54762.56	61821.91	33209.72	39142.05	43666.14	77898.24	64518.55	39963.05	44322.59	30979.8	32216.66	56503.24	48191.8	57436.09	33812	41373.05	60446.05	70041.02	99791.69	59458.5	33804.83	44172.81	28906.98	35013.66	60330.14	56226.81	51219.57	50976.47	55620.22	44279.14	70150.95	80911.47	52144.22	51376.29	48147.78	43454.62	57110.46	50249.87	66331.47	35415.81	43673.53	43643.06
K01639	1192.34	1363.83	760.67	962	696.67	984	978.5	1086.82	1541.66	618.87	744.33	858.67	2069.83	3143.99	955.16	293	780	1134.17	1540.52	1867.83	698.66	650.49	564.83	1645.51	880.83	358.33	632.5	911.49	807	540.83	698.5	690.66	1097.33	682.66	968.32	252	698.67	876.34	130.83	33	416.67	31	79	93.01	223.5	402.01	437.16	246.32	187.34
K01640	54084.13	77418.25	47980.41	29904.69	36089.66	42000.25	50220.12	62032.31	73331.16	38765.42	48060.3	64891.22	106676.57	89973.05	54777.55	132056.34	53742.38	63113.66	96274.57	62291.3	55638.01	61125.67	96941.88	84640.05	158627.1	232360.5	72435.83	42020.41	73045.56	35533.32	53071.91	69964.89	65320.56	69160.15	72548.89	136893.72	65810.22	112536.62	78926.47	52628.47	51492.71	49751.53	46864.12	58868.96	47847.45	68059.05	46389.89	47445.53	48395.56
K01641	0	0	0	0	0	0	0	0	10	0	67.33	0	0	78.67	2.67	0	0	0	3	140.67	2	107.67	0	111.33	0	0	2	0	0	7	0	5.33	99	157.33	322.33	0	0	0	0	0	0	0	0	0	0	4.5	0	0	0
K01643	345	1279	588	730	158	257	645	691	724.88	380	843.37	0	1433	875	286	0	2169	282	847	813	3	605	0	364.25	0	0	20	152	256	49	190	27	68	5	552	0	140	0	0	0	2	0	0	0	0	0	187	140	0
K01644	158041.13	187068.05	119716.08	79063.69	85477.16	90404.55	158052.12	176915.81	172732.52	102261.22	76224.21	145924.79	270477.74	192570.48	129352.08	85682.64	61290.55	61520.36	116344.54	170192.13	227406.68	92497.43	93448.55	140420.72	185787.67	216123.03	167470.9	85775.88	84250.06	68669.88	88664.51	218837.86	176578.16	163373.29	114497.99	149328.02	137548.89	178416.75	387257.47	242896.97	197511.54	231853.53	193651.62	259288.46	222852.12	262898.38	89914.22	134789.53	186780.56
K01646	0	0	0	0	0	0	0	0	14.88	0	194.37	0	0	0	0	0	0	0	0	0	0	0	0	2.25	0	0	0	0	0	0	0	0	0	0	0	0	0	0	0	0	0	0	0	0	0	0	0	0	0
K01647	130446.1	170642.33	108481.66	72849.38	84367.29	96514.3	128952.49	155248.94	161771.31	87672.61	79531.63	123660.43	233244.39	184851.19	112988.63	102472.73	93292.18	87252.69	161799.71	135534.85	153452.76	78619.43	105313.76	161341.69	182426.35	228986.05	130276.23	94334.78	116358.37	72589.44	106838.42	162646.32	141338.8	126392.71	114975.71	134268.24	127479.53	167117.71	232817.02	154663.94	141436.92	143672.06	124619.74	166122.93	137854.99	172264.03	83957.86	103854.13	125839.96
K01649	112899.81	145745.11	83209.25	61068.69	81740.6	91871.55	107964.37	135578.25	153189.24	85974.06	111322.85	104725.71	179354.48	166328.13	98460.07	112064.89	82631.13	82250.7	157134.66	114022.71	146971.75	78708.75	108933.54	160969.07	171636.91	239978.22	130273.73	94030.19	136653.81	75730.96	102596.01	133279.76	131276.07	128902.92	147752.58	131844.52	121435.31	176490.1	185766.88	113375.97	88469.3	102596.53	100307.12	116766.48	114813.7	141368.15	83243.29	96010.92	116426.74
K01652	172393	215209.66	125426.33	89498.66	112037.43	122461.6	163329.93	202550.28	222707.67	120394.17	149329.54	157005.22	281309.39	249111.84	149907.88	155933.36	114343.57	112840.73	221199.37	175563.07	218704.75	118413.02	158821.98	251002.01	245542.36	331301.78	202057.13	134865.57	186005.09	106803.73	144352.19	201847.17	192735.95	178557.21	193416.29	187170.43	168231.92	254241.96	283820.24	175523.83	163507.53	155754.67	152074.68	178713.21	175993.76	225953.43	136654.24	154150.06	167033.52
K01653	64612.28	90661.03	52575	36175.22	45967.6	52957.8	61176.31	80447.4	95303	51608.08	71774.08	67095.93	111870.24	103915.03	58798.8	62146.22	51412.69	50318.7	96336.23	71528.52	84253.25	49302.09	60827.77	106161.62	94117.53	131147.39	93373.23	54175.12	95616.53	48438.1	63451.43	81211.49	83316.96	82913.27	95836.65	73775.41	73310.53	110887.7	99201.19	63306.11	55771.9	54837.89	56424.06	62761.24	62071.14	80094.2	53977.52	57825.96	63877.12
K01654	9597.69	24030.25	12699.75	6190.47	9567.83	11918.75	9942.06	14306.03	15545.83	10699.11	16209.36	19304.78	26617.58	22331.94	10961.94	15654.17	10572.11	9696.83	24813.08	13250.19	10002.67	11505.83	13664.11	18622.61	16133.72	23302.33	26749.33	6215.25	25693.78	10021.2	8447.58	14868.78	16465.78	22160.33	25848.11	9727.11	15851.28	26153.39	2324.86	1336.86	4179.81	1235.64	3525.06	3224.23	3338.89	8113.11	7065.28	6766.14	9041.28
K01655	0	0	0	0	0	0	0	0	0	0	0	0	0	0	0	0	0	0	0	0	0	0	0	0	0	0	0	0	0	0	0	0	0	0	0	0	0	0	0	0	0	0	0	0	0	0	0	0	0
K01657	58241.03	84787.08	53078.75	34571.97	40321.8	49782.55	54981.81	69717.75	80818.17	42873.18	52611.84	61349.93	108272.49	92148.2	54058.47	58941.72	49710.69	47568.7	84176.48	64719.44	83306.92	40755.26	54477.27	90534.2	91488.53	108810.89	69587.73	51943.37	74423.03	40193.35	59728.18	72482.82	71880.96	66758.9	76567.88	64989.91	66146.53	89760.7	96820.94	63164.86	55616.15	54259.64	55391.56	62264.24	58653.14	75430.03	50626.85	52132.71	62397.62
K01658	57178.53	78360.58	47524.25	31654.97	38709.3	45618.55	53241.81	66589.25	68545.05	40618.68	50678.71	57193.93	98163.99	92230.2	53621.47	53786.72	50785.69	46539.7	84964.98	63528.44	81501.92	38404.76	51406.77	83851.95	90657.03	105993.89	68555.06	50399.37	73259.53	38654.52	58626.18	71750.82	69130.46	62135.4	68558.88	64147.41	62981.53	85893.7	95887.94	61984.86	45801.15	53687.14	54338.06	61093.74	57649.97	74909.53	50323.35	52232.21	61273.12
K01659	7077	7925	2897.33	4360	9978	9840	6274	10398	9342.88	5058	9867.37	5603.33	6663.33	18905	8726.5	29559	12644.33	15577	27424.83	6737.5	4885	10675.67	23577.83	16055.25	35466.33	71486.03	9443.5	10699.33	21599	9252.67	14016	5991.5	7854.5	7495.33	12437.67	35236	13465.33	24179.17	1125	7973	7490.67	2705	2372	2743	1500.5	3442	10007	7449	2556
K01661	26799.5	36141	23569.5	15105	14184.5	15164	28067.5	33747	36376	20304.5	16840.83	28215.5	51739	29762.67	19036.67	2754	8731.5	7307.5	15948	30780.67	28766.5	16631.67	6592	20766.33	22201	14432.5	39172.33	13683.5	21592.5	13534.67	10414.5	41859.83	36246	36566.83	22736.33	18186.5	24275	30311.5	63744.5	41394	38230	42199.5	29733.5	47325.5	36650.33	42017.5	7512	17722.5	26282.5
K01662	64631.28	95254.63	56827	37875.22	48462.8	54908.6	61358.31	77523	93900.02	48363.88	62265.51	68209.33	120084.24	102813.13	58076.5	66101.52	57050.69	51760.9	99851.53	67247.52	101785.25	45469.69	68961.27	95111.87	104118.93	154731.59	75674.13	57991.42	82764.53	46496.5	64380.03	75302.29	74810.06	71822.87	89404.65	79312.71	77194.53	113841	117909.19	72921.11	59889.4	60344.89	65618.06	65794.24	75612.64	91270.7	60000.52	64440.96	82710.62
K01663	0	0	0	0	0	0	0	0	0	0	0	0	0	11	0	0	0	0	5	8	96	5	0	29	0	0	0	0	0	15	0	0	13	10	0	0	0	0	6	15	54	5	11	11	40	5	28	5	12
K01664	31290.5	39190.8	25599	17883	20400.5	23232.8	32038.5	37338.33	34070.48	18970.7	8284.87	28702.57	56031	34626.93	22542.86	8819.47	15053.5	13462.7	29442.81	28617.66	30569.5	12077.26	15113	22375.25	35477.73	25932.2	24393.07	29280.63	21060.17	15164.73	21042.77	39135.63	31959.26	26482.63	13704.26	21593.3	28115.67	32107.3	63900.83	41215	39324.42	42366.5	30390.16	47626.51	36942	44233.83	16090.33	24418.16	27885.17
K01665	41163.97	64177.38	41876.92	25604.69	26395.33	31466.05	41146.62	49865.13	45995.8	25114.09	13620	46389.63	88536.24	53236.64	30937.41	22007.64	29299.72	21388.03	44378.23	40062.13	34941.17	17158.92	27528.55	33697.31	52086.17	48925.55	32955.23	37079.04	30807.06	19601.71	29481.51	49657.85	41671.49	33063.95	26231.47	28386.02	37941.23	46721.42	65808.3	42400.47	41719.29	43439.03	33097.62	51945.47	38332.95	47735.06	23443.05	30328.85	31990.9
K01666	49107.5	59133	40295.5	25625	24567.5	25619	50756.5	51951	44321	27137.5	3995.5	45076.5	89006	40393	31418	4598	11826.5	8638.5	13969	44852	54570.5	16478	12205	11926.5	42053	33195.5	37444	22687.5	3509.5	12843	15825.5	71413.5	49295	42765.5	12858.5	28589.5	33608	31713.5	128181.5	80673	64717	83769.5	60102.5	93321.5	71495	85642.5	22561	41865.5	51072.5
K01667	390	1597	681	1123.5	247.5	502.5	582.5	655.5	2489.38	761	1801.87	676.5	2112.5	875	237	0	2169	282	768	813	6.67	605	0	398.75	0	0	148.5	444	764	328.5	317	50	121.5	52	1727.5	477	343	869	0	0	2	0	0	0	0	7.33	193.33	143	23
K01668	0	0	0	0	0	0	0	4	51	36	197	0	0	0	0	0	0	0	0	0	0	0	0	0	0	0	0	0	0	0	0	0	0	0	0	0	0	0	0	0	0	0	0	0	0	0	0	0	0
K01669	64709.03	105409.38	63972.58	38945.97	53081.5	63942.55	62097.81	77947.35	93166.84	51043.78	60336.02	81539.26	134758.82	106645.53	63341.97	96545.22	64867.52	64483.7	115247.64	69755.44	100226.25	52765.43	84174.1	94813.95	132918.36	188984.39	76793.39	58482.2	84014.53	47166.19	70812.68	74582.32	77149.46	76090.53	93954.45	103608.41	83837.86	125166.87	105613.94	79162.86	71086.32	59725.64	60787.06	67207.24	67372.97	88686.2	59905.02	64582.21	73649.12
K01671	0	0	0	0	0	0	0	0	0	0	0	0	0	0	0	0	0	0	0	0	0	0	0	0	0	0	0	0	0	0	0	0	0	0	0	0	0	0	0	0	0	0	0	0	0	0	0	0	0
K01673	133908.96	195422.09	126340.17	80137.72	87278.64	102684.4	134344.81	158504.97	200792.57	96426.72	91591.78	136386.07	268851.73	191128.55	115985.69	82529.49	82042.52	72656.44	145753.71	148920.85	199426.74	86902.61	96185.76	174422.13	162280.15	207432.98	148213.2	104940.86	106183.2	70461.06	96714.3	166436.23	151666.98	141938.14	139806.71	112226.51	130085.37	173814.15	272388.18	162983.11	136764.08	151697.89	147408.22	172017.27	164966.14	199228.38	90256.5	117755.26	150986.47
K01674	15560	15700	5083	7189	15491	17771.5	11732.5	22999	25847.5	17868	34624.5	13699	11857	31257.5	16112.5	7976.5	12775.5	15686.5	37176	21722	7639.67	17993	10838	39223.5	16152.5	19633.5	50914	15944	61799.5	23984.17	26719.5	24315.5	34751.5	33355	39721	15001	24770	45959.5	1567.5	1105.5	2187	1249.5	5199.5	4440	1857	4642.33	12100.33	9992.5	5352.5
K01676	21481.69	28578.25	14999.58	12063.47	18562.83	21951.75	17384.31	25460.86	40390.08	20148.11	41175.69	21443.03	33327.16	34390.44	19432.77	39035.09	16960.69	20041.33	37468.17	20167.27	28364.92	23603.33	35861.94	40133.44	46173.13	86810.86	37863.17	20743.41	42871.7	21391.28	23582.25	19984.19	27468.69	28935.07	46840.02	40813.11	28208.03	53330.56	17345.44	11030.86	12350.15	5931.64	13272.72	8129.24	13559.31	24170.19	26845.86	25277.55	16028.45
K01677	896	2830.2	527	503	2705.8	992	687	815.4	3521.96	1080.6	6172.94	1943	2046	3762	1216.5	4755	1723	1290	3852	330	7	2814	5543	4189	3735	23429	2277	1738	3147	2271	1000	748	1201	4427.7	11543.1	6085	4063	8957	4	25	947	16	19	31	15	39	14	46	665
K01678	56	638.2	125	5	57.8	13	257	165.4	1049.96	461.6	2635.94	0	95	70	46.5	3101	134	220	51	28	7	1607	1250	3174	60	4711	291	0	789	14	195	307	276	3574.7	6922.1	0	5	0	4	0	0	0	14	8	15	39	14	31	0
K01679	61152.28	88192.43	54075	35878.22	43234	50503.6	57559.31	73872.6	78197.94	43101.28	50334.27	65075.33	115641.24	92792.3	53484.67	59314.02	53599.69	48779.9	92161.53	64533.69	80870.25	41150.86	59816.27	86928.95	94972.93	133630.09	73424.13	54956.92	75583.53	41896.5	62023.03	73525.12	71778.06	61304.5	69325.38	71018.21	67944.53	101306	99686.19	63778.11	57293.9	55024.89	56517.06	63097.24	62288.64	78648.7	52691.52	56472.96	62418.12
K01681	64643.78	95945.83	58928.33	38298.22	44521.8	50530.3	62188.81	78488.1	92296.07	47702.48	62980.22	71413.76	124725.57	99947.37	58307.14	86675.72	56918.02	56149.7	101989.06	66741.86	87073.25	50936.6	77704.1	97030.53	121678.36	178997.06	76479.23	57395.45	83283.53	45594.27	63722.43	76872.65	74285.46	74865.56	84824.38	97846.41	74718.86	109760.87	100855.19	78992.61	78473.07	59628.89	57921.06	67181.74	63368.14	81552.2	54585.52	58920.96	68321.12
K01682	10859.94	11740.5	5244.83	5177.22	9362.33	10995.5	6578.56	11234.28	18624.33	10414.11	23411.11	11033.11	12050.16	13648.94	8927.94	31114.17	8650.94	13251.83	18871.66	10393.44	7179.17	17254.5	21766.44	17069.61	32099.05	51337.36	29289	13064.83	27880.78	11918.78	10751.33	13151.28	18922.78	20455.16	27898.78	31867.61	14509.61	33548.56	2226.61	2246.11	1779.48	2050.89	6483.06	3777.23	2036.56	4481.61	5541.28	4690.39	7413.78
K01683	4.25	11.25	7.25	2.25	0	6.25	6	4.75	7.75	5	0	4	8.75	0	43	0	0	3	4.25	3.25	31	3.5	0	0	0	0	38	70.75	0	4.25	3.75	4.5	0	16.5	6	16	7	23	11.25	10.25	3.25	9.25	0	21	65	61.5	6.5	10.75	0
K01684	11234.28	12014.33	7493.5	7066.22	7645	11726	11690.06	15744.1	18722.49	11917.78	15106.94	7551.28	14858.49	12879.93	5323.6	27426.67	6055.94	10979.5	12867.68	7322.27	3612.33	10516.99	16871.27	15844.12	28374.88	43391.83	4097.83	11151.82	6752.78	2848.95	6856.33	4006.44	4266.11	8699.32	10113.6	27567.11	5886.78	14331.4	371.44	7070.61	6342.15	2113.39	884.56	3506.24	546.89	1271.12	1163.94	991.71	2928.12
K01685	17907.47	31874.58	18738.58	10845.69	12101.83	13554.75	14981.87	19018.63	23452.2	11341.89	19322.42	23819.14	40553.65	25206.37	14845.04	15909.09	13319.13	9890.33	22467.34	16242.71	15674.25	9925.99	17374.71	23361.98	19394.18	23068.33	9558.83	20647.9	15119.31	11327.56	14514.41	10273.97	16057.64	11048.73	23207.63	9482.72	15951.64	26647.46	10456.05	8359.97	11238.88	4080.53	4792.62	7488.47	7974.2	14056.98	16269.97	15155.1	13467.4
K01686	6501.13	22461.25	15562.75	6703.69	7538.66	12243.75	7614.62	10885.31	13109.54	8103.72	7811.34	19615.56	31679.41	16282.38	8036.38	12827.84	10384.72	9782.16	16615.91	10393.13	9676.34	4779.16	11959.22	10016.97	15153.94	16015.66	4807.66	13522.75	8189.06	5093.65	10859.91	4643.56	7755.06	7743.16	12693.22	5723.22	9100.56	13486.28	3502.97	1313.97	3172.12	1411.53	3669.62	4806.46	3415.78	6373.72	6130.06	4367.03	6413.06
K01687	106899.22	153413.13	87532.66	58196.94	79621.63	84922.6	99214.62	124855.78	144922.35	75755.99	113327.87	109195.02	193966.98	177257.57	102044.94	157388.94	89027.21	87595.23	175552.77	106669.71	140652.67	87003.36	151212.54	181137.98	196558.56	346579.76	110714.96	86742.08	124675.06	73861.54	103059.36	102042.82	108365.59	105731.11	152196.35	158083.32	126607.22	207670.73	135466.05	90246.72	92945.05	67833.78	75867.62	77929.97	90569.78	121013.56	91956.55	97991.1	97345.9
K01689	66984.72	101565.83	61118	41861.44	49071.13	58602.8	64645.87	81078.51	102600.1	49893.89	61423.9	67759.38	127650.57	101318.47	57949.07	63757.56	58690.8	52318.03	99154.07	68807.79	88688.92	46557.75	63901.38	99266.81	98700.08	142400.22	74527.4	55773.45	81064.98	45188.21	64850.43	75731.43	75978.9	72525.06	88285.15	72273.52	73149.98	103510.09	103107.63	64691.22	58534.13	55612.78	60087.28	66214.48	66221.2	85723.64	59480.63	63994.51	67954.57
K01690	16563.44	16249.8	7642.83	8456.22	9662.83	10644.3	11705.31	13461.78	15642.18	7207.61	13314.61	9426.26	18197.41	22128.54	14348.14	31999.22	18964.19	19207.03	26611.21	12790.69	17916.42	12718.1	23380.94	18971.11	36639.2	58268.2	15951.4	10998.63	17107.03	11266.6	19159.93	15336.33	15721.63	11011.71	16819.13	32630.41	13299.86	28391.86	10790.86	10688.61	10923.98	5133.39	10746.56	7117.23	6754.81	14454.36	18231.03	16083.64	11913.28
K01692	318796.51	389874.55	256187.24	166970.63	166041.82	179732.05	319899.99	352565.37	369556.17	196270.94	119265.01	291312.76	571120.31	369288.54	254348.14	163935.23	140687.68	134250.02	230256.61	328519.44	400123.27	173742.11	172096.93	295955.26	360160.52	376084.53	303822.23	169619.04	137395.37	127731.86	173315.17	429097.49	334535.47	301712.18	194239.12	277126.24	257470.86	308134.37	737609.44	445717.69	414433.75	449158.81	376936.24	510562.92	424175.82	528908.85	209025.03	295613.06	336789.12
K01693	58089.28	73023.83	42270.5	32153.22	42430.8	49042.8	55522.31	70240	82651.92	43850.88	56508.84	49327.93	89735.24	86177.7	51064.47	54895.22	44655.69	44559.7	82772.23	57875.19	81680.25	39735.76	54968.77	89563.7	87215.53	123302.89	70194.9	42998.12	73409.53	40811.43	57877.43	70852.82	67843.96	63876.4	74006.38	65989.41	63420.53	90282.7	98549.19	62719.11	54486.15	54108.89	55838.06	61865.24	61543.81	78945.2	51914.52	56525.96	62965.12
K01695	63986.28	91302.83	55402	36881.22	46411.8	54101.8	60987.31	77239	89880.92	47576.68	60107.84	65451.93	115944.24	97451.7	56437.97	63467.22	53092.69	50064.7	93013.73	65752.69	85373.25	43534.76	63466.27	94713.7	97262.53	141184.89	73507.73	54523.12	79536.53	43638.1	63301.43	74463.32	73790.46	69884.4	84148.38	71891.41	71848.53	102751.2	99262.19	63323.11	55838.9	54857.89	56474.06	62816.24	62252.64	80269.2	54177.52	58022.96	64088.12
K01696	65462.28	93664.83	55701	37082.22	47264.8	54533.8	62116.31	81722	96328.92	52221.68	70714.84	68941.93	116979.24	104849.7	59049.97	63467.22	53092.69	51448.7	97917.73	72004.69	85370.25	49943.76	63466.27	107677.7	97262.53	141184.89	93859.73	55342.12	98129.53	49297.1	64909.43	81507.32	84001.46	83175.4	97040.38	74908.41	76734.53	114521.2	99262.19	63327.11	55852.9	54859.89	56478.06	62832.24	62266.64	80275.2	54177.52	58022.96	64124.12
K01697	36715.09	59017.58	40750.92	22776.25	21520.67	23895.25	35785	41228.57	43497.41	21979.17	15435.99	45912.17	85017.08	34435.83	23785	12949	17862	12740.17	23871.27	32988.42	32522.16	15901.33	19222.33	16005.67	36317.83	37450.83	25164.83	23099.74	14851.5	15698.59	17296.25	43513.32	37956.83	31367.32	24887.48	23194.5	33435.67	39950.34	64645.08	41775.25	39894.92	42996.75	30542.5	48372.51	37708.83	44244.01	11176.16	21023.57	27901.84
K01698	64090.28	91575.83	55496	37053.22	46509.8	54269.8	61014.31	77321	89154.92	47217.88	59512.84	65842.93	116299.24	98680.7	56848.97	60574.22	55356.69	50853.7	96971.73	66332.69	86588.25	42787.76	62559.27	93573.7	98479.53	137090.89	73902.73	55091.12	80102.53	44594.1	64113.43	74919.32	73952.46	67790.4	79923.38	72242.41	72327.53	103053.2	100152.19	63974.11	57206.9	55086.89	57011.06	63302.24	63334.64	81840.2	55133.52	59362.96	65600.12
K01699	400.5	3394	2852.5	1633	400.5	774	626.5	549	678	230.5	85.5	5696.5	9434	31	16	257	160	83.5	54	15	14121	36	377.5	144	721.5	732	220	538.5	133.5	285	293.5	99.5	98	130.5	100	1242	1334	2178	16309.5	9587	1589.5	5028.5	8552.5	2568.5	10998	6867.5	2436	2669.5	16512.5
K01702	3092.25	1531.25	734.25	1161.75	1645.5	1642.25	2533.75	3123.75	2222.75	1148.5	753.75	93.75	440	2384	1147	87.75	1918.75	670.5	859.5	1208.5	668.25	503	207	561	169.75	277.5	1809	215.25	590.25	405	887.75	3508.75	1432.25	410.75	378.75	357	307.75	538	1079.5	434.75	1003	399.75	2404	417	919.25	856.75	3304.25	5081	520
K01703	72054.66	96059.33	56172.83	38760.66	49224.96	56797.3	67279.68	83376.46	99885.18	52781.5	70523.51	70016.57	120260.48	122876.08	69454.35	115340.31	64207.99	66668.86	113346.47	79249.82	94795.84	63736.59	90471.32	119991.92	147464.55	216737.72	80289.73	59312.45	86622.84	46650.58	69752.59	81338.63	79764.77	82587.14	98013.52	122476.63	79048.67	120433.65	107051.16	63894.33	60948.94	55637.67	58622.18	67647.7	67551.01	87942.17	62682.83	65249.49	71622.68
K01704	71859.66	95007.33	55411.83	38709.66	49220.96	56761.3	67160.68	83294.46	98301.18	52213.5	68335.51	68265.57	118461.48	121323.08	68240.35	89163.31	61148.99	59826.86	106802.47	78726.82	94609.84	56183.59	76333.32	118792.92	122987.55	174897.72	78888.73	58431.45	83955.84	46403.58	68501.59	80375.63	79434.77	78263.14	94509.52	97189.63	76534.67	111919.65	107018.16	63894.33	60926.94	55637.67	58607.18	67589.7	67529.01	87935.17	62682.83	65233.49	69872.68
K01705	0	0	0	0	0	0	0	4	51	36	197	0	0	0	0	0	0	0	0	0	0	0	0	0	0	0	0	0	0	0	0	0	0	0	0	0	0	0	0	0	0	0	0	0	0	0	0	0	0
K01706	20509.25	21346.25	9856.91	9856.25	15136.5	13773.25	13771.5	17253.25	23056.75	11111	26259.5	15434.66	26253.41	10491.5	10795.5	32774	10319.16	11542	20659.41	5715.25	8951	14867.34	28607.16	9530	36357.16	75851.34	17199	18723.91	17062	13288.59	13886.75	11052	15337	10528.16	24429.34	37640	18191.66	40345.34	3549.25	17333.25	12853.34	7558.25	10615	6960	3618	5983.5	7184.5	6790.75	9537
K01707	4030.69	6469.75	3648.58	2307.47	2662.33	2906.75	3721.31	4114.03	5058.83	2606.61	4143.61	6118.86	10630.66	6307.44	4393.44	30266.92	5354.69	8613.33	11362.16	3337.94	5070.42	9146	21069.94	3372.11	30067.3	50291.5	6915	4206.58	5653.03	2165.45	4798.08	3870.53	2342.53	7115.41	6083.03	27653.11	5601.36	15214.56	1878.11	8840.36	7537.73	4002.64	5711.06	5203.73	1909.31	2960.86	2700.53	2183.39	7752.28
K01708	11067	10638.5	4997.33	4658	6969.5	7053	7736	9594	12200.25	6264	13259.25	6816.33	12145.33	4832	5934.5	31121.5	6918.83	9363	13696.33	3309.5	5090	11305.17	24841.33	5605.5	31947.83	55472.17	8982.5	13230.83	9973.5	6254.17	8190.5	6099	7969	8128.33	13896.17	29873.5	10355.33	25281.67	1770	8615	6982.92	3777	5353.5	3372	1539	3215	3884.5	3647.5	6330.5
K01709	12060	12277.8	5701.83	5732	7367	8181.3	9245	12793.9	22511.2	10105.4	20086.03	6799.23	11453.83	7344.6	7052.37	28940.3	7638.33	10174.2	14857.46	5933.67	4018.67	11361.94	20045.83	9984.33	30157.23	49914.7	8447.4	9755.13	13949.5	7837.4	11621.1	10472.63	10332.1	11317.96	20954.6	31971.3	11527.33	26746.47	1704	13789	11760.17	4113	3658.5	6017	1142.67	2132.83	2662.83	2603.5	4620.5
K01710	72394.31	115868.71	70066.92	44241.19	55301.3	65958.85	70743.62	94788.35	113600.52	59894.16	77637.27	83438.53	144767.4	111560.73	64500.77	76758.94	70662.55	62826.4	121733.88	73620.96	90496.83	49941.68	79427.71	117170.32	115552.73	161509.75	82645.96	70846.16	108289.56	56183.78	81705.61	81039.31	83246.92	78370.44	106451.16	82647.82	90594.23	127649.23	101378.13	71352.97	64637.63	57827.53	57090.12	67384.48	63310.78	82390.07	59907.71	63158.67	68407.74
K01711	31462.22	46700.33	24839.5	18981.44	29506.33	36849.5	27907.62	38635.38	41664.45	25608.89	40302.67	33795.56	53723.32	58692.87	32391.54	32552.34	39196.05	34101.33	70941.51	34127.21	48064.84	23646.32	38390.38	73553.98	50644.1	55293.66	45930.66	29107.82	61180.56	27978.57	42374.16	29859.72	38927.89	33018.65	53351.21	24195.22	41384.06	65350.79	27036.55	21083.22	18711.46	11769.78	25290.62	15171.47	20821.28	28522.39	32470.38	27939.6	37192.9
K01712	21179.69	39226.75	24218.08	14135.47	14372.33	17123.25	18842.06	24577.03	26981.21	13693.11	22752.56	26228.11	49158.41	31783.61	17892.61	44626.17	28117.44	23962.33	37863.91	19849.36	12213.67	19599.17	35589.44	39204.19	45426.55	80957.5	13917	22516.08	23694.28	13283.2	20228.58	15405.61	19836.28	17045.49	31353.11	36200.61	25199.11	43029.06	5932.36	1380.36	5592.73	1435.14	2788.06	4258.23	5087.06	7282.61	9833.78	7011.14	9059.28
K01713	29557.44	30693	19679.83	13063.22	14732.33	13829	27260.56	28803.78	23811.58	15907.61	11898.86	24946.11	44458.66	21685.44	19378.44	29430.67	9565.44	12037.33	16412.66	23351.44	26266.67	16692	23019.44	6523.11	48555.55	56643.5	21690	21225.33	8078.78	10196.78	11700.33	37338.78	29646.78	25642.66	13275.78	40426.11	20779.11	28189.56	61775.11	46292.11	31734.98	43275.89	29367.56	48531.23	33630.56	40400.11	7510.78	17100.89	25370.78
K01714	170528.22	229954.29	131515.66	93000.6	116537.96	127286.6	153681.8	186537.76	216042.79	110621.76	155404.31	159947.36	296359.79	219632.37	135552.75	226881.95	126485.7	123299.06	228126.29	146230.36	183025.5	122294.34	206034.69	211221.41	288545.04	456110.58	152471.79	134943.72	159857.4	100489.87	137565.35	156905.81	161458.59	148328.41	193941.49	228601.15	163006.06	266916.92	203619.04	128123.55	127223.41	111707.45	117324.8	131927.18	131809.46	170874.91	111654.21	125457.41	138281.42
K01715	18933.5	34939.2	21859	13421.5	14836.3	19835.5	19690	28446.5	32876	16610.9	25815.01	22050	41691.5	43052.34	20093.34	14814.5	22918.5	16768	37189	24328.84	11882	12310.34	18125.5	45648.41	24264.5	29922.5	12442	17829	31639.5	14166	23695	14511.16	17998.5	14732.86	29399.76	10935.5	23702	25697.5	9573.5	1567.5	6871	1944.5	4478.5	3933	8072.5	13557	20774.5	17370	4875.5
K01716	12201.25	14452.55	7264.75	5616.25	9241.5	8875.05	12452.5	16657.75	16222.6	8714.5	14194.25	8444.4	15683.75	29846.1	15574.2	35994.3	17383.5	19620.7	34620.05	15495.25	28341.17	14518.1	27322.5	36158.5	35943.9	72765.7	15355.9	17465.05	17437	8744.65	17010.85	15405.3	11942.1	12707.8	18035.6	35643.3	14272	29344.3	24246.75	9798.25	4797.5	6081.75	13973	6227.5	17785	19079.33	16405.33	14332.25	21805.5
K01719	91091.38	135473.8	85594.5	51533.44	60972.16	67711.8	88495.87	108232.39	107137.76	62203.72	59668.47	105799.38	185230.91	121290.81	73334.74	72633.06	66077.97	57253.36	110509.72	90785.29	110658.26	53005.42	81243.72	97166.22	125082.92	182641.22	94861.9	69661.63	85444.48	52628.38	75064.93	109773.44	99364.57	87918.04	87670.73	94314.02	95514.98	136440.08	163877.3	104144.22	93031.29	97854.78	86303.78	111518.47	98909.2	121890.63	62715.47	77385.69	88742.73
K01720	31184.84	38878.83	24617.5	18142	22690.17	23564	31356	36426.82	35235.66	18909.17	10613.83	28813	54715.16	39257.99	24518.16	6792	21452.83	19192.67	36118.35	29525.83	30467.83	12627.16	15443.16	33986.51	33152.66	43084	27040.5	22131.32	25061.5	17434.83	24764	39638.16	32901.33	25579.49	16847.99	24632	29521	33409.01	63731.33	40915	37510.84	42380.5	30767.5	47513.51	36527	44684.84	16511.49	23968.82	25881.84
K01721	13534.5	9295	4750.5	3362	6739.5	6536	13499.5	16965	16349.5	10001.5	15007	6950.5	14091	34468	18710	10079	7814.5	7097.5	21434	19766	19248.5	11200	12886	52415	12318	17971.5	8601	8668.5	9717.5	6860	10252.5	8020.5	10126	7529.5	18732	4724.5	13482	17426.5	16194.5	1024	9701	1886.5	3775.5	3370.5	14061	14981.5	11406	14642.5	9626.5
K01724	89798.22	119297.63	73020	49333.44	61845.83	69475.3	85530.87	101984.04	101750.17	59698.89	60206.38	91816.55	160237.57	115555.3	73063.73	62392.73	59948.3	55404.03	102652.08	86840.45	112630.59	50946.91	66773.88	91894.56	116802.41	147454.36	91908.07	60687.28	79560.65	51896.04	72679.1	109582.76	100518.06	84776.19	81287.21	86270.52	88529.65	121329.59	161693.96	103504.72	83245.55	96466.78	86132.94	110179.99	96640.2	120495.3	62185.29	75521.17	90293.24
K01725	42873	55928.8	34039.83	25144.5	32539	36330.8	40453.5	47860	61189.6	28022	24788.5	41096.23	78441.83	42289.1	29926.2	41796.8	25158.83	26634.7	44814.63	33607.5	43166.5	25768.27	42032.33	31125.5	70459.23	96427.87	35972.9	30908.13	33462.5	24074.4	32169.1	45815.3	40980.6	34144.13	36474.27	56499.8	43153.33	63087.47	72303.5	50536.5	47387.67	46698.5	38401.5	52102	44248	54804	25037	34806.5	35326
K01727	0	0	0	0	0	0	0	0	0	0	0	0	0	0	0	0	0	0	0	0	0	0	0	0	0	0	0	0	0	0	0	0	0	0	0	0	0	0	0	0	0	0	0	0	0	0	0	0	0
K01728	20099	16561	6201	8718	12831	11229	10784	13185	18809	8143	23412	9085	16504	2875	6988	1789	5207	3163	7148	3937	418	6118	4189	2335	6675	3891	6470	8871	11176	12942	8190	7417	17698	4888	15799	4570	8321	16470	154	102	512	26	271	141	254	1504	4039	4851	1170
K01729	2363.75	4801.75	3428.08	1359.25	1546.5	2123.75	2220.25	3367.25	4813.25	2039.5	2102.25	4830.58	7118.33	8705	3188	2213.25	5800.58	3286.5	4699.83	4600.5	2155.75	1455.67	2958.33	4601	6026.58	1295.17	2799	5816.08	5369.75	2387	4804.25	3026.25	3854.75	2387.58	3793.92	2276	4027.58	5507.67	394.5	81.25	420.67	99.25	313	187	892.75	2653.25	4665.75	2637	716
K01730	1450	1024.5	536.5	725	930.5	1502	1552	2162	2922	2198.5	1597.5	258	595	298	106.5	70.5	301.5	133	377	216.5	301	371.5	206	2015.5	218.5	176	436.5	130.5	331.5	373.5	709.5	321	510	1840	656.5	392.5	239	642	46	223	680.5	120	156.5	245	38	322	249.5	360.5	991.5
K01732	0	0	0	0	0	0	0	0	0	0	0	0	0	0	0	0	0	0	0	0	174	0	0	0	0	0	0	0	0	0	0	0	0	0	0	0	0	0	0	0	0	0	0	0	158	0	0	0	145
K01733	97650.65	131505.24	80683.09	55245.69	67275.97	78235.05	95681.87	119421.17	126601.45	70957.33	78682.23	93208.05	170516.98	134283.12	81237.23	77393.39	71475.3	65307.37	128384.35	94905.54	123451.24	55955.07	87433.04	119465.58	139472.91	172289.88	101205.23	79429.35	109248.81	61605.29	90869.01	116085.92	107602.9	98383.55	103886.63	93394.02	101976.65	137860.77	163864.21	103455.47	84625.55	97020.03	87047.12	110814.49	98674.2	128593.83	75516.62	84351.74	92559.08
K01734	2830.44	19954	13636.83	4611.72	2337.83	3569.5	3906.06	5506.28	10776.71	4483.31	5373.98	17427.61	28342.16	10124.44	4167.44	13211.67	9389.44	5420.33	9903.66	7088.44	2713.67	4915	11226.44	6312.36	11207.55	19363.5	2506.5	11923.33	6998.78	2846.95	4294.33	2395.78	4577.28	8593.66	15589.78	5781.11	8136.11	12788.56	719.11	673.11	1854.98	841.89	991.56	2520.23	550.56	1438.11	2218.78	1609.89	2638.78
K01735	63683.62	92861.36	55626.67	38210.72	46995.47	53971	62348.81	78842.82	92567.48	48966.55	61954.84	65947.2	116429.57	100417.59	58362.76	63227.42	56162.19	52115.67	100892.12	68603.85	76046.24	45315.98	63701.1	98740.88	97964.46	141021.19	75011.16	57356.31	82025.03	44533.2	67896.33	77650.85	74552.69	72521.93	86521.77	72784.61	72900.7	104423.74	84973.02	54299.11	56048.57	50477.89	51404.06	63935.25	54314.8	75980.38	52890.35	57300.28	51151.46
K01736	64443.28	93539.83	56188	38372.22	46699.8	54485.8	61821.31	78120	90691.92	47935.88	60442.84	65809.93	117752.24	99451.7	56956.97	63641.22	55772.69	50892.7	96333.73	67011.69	86358.25	44418.76	63695.27	95503.7	98482.53	141565.89	73699.73	55036.12	80314.53	44079.1	63660.43	74748.32	74077.46	70519.4	84905.38	72135.41	72312.53	102942.2	99888.19	63540.11	56771.9	55006.89	56859.06	63163.24	63290.64	81687.2	55162.52	59399.96	65217.12
K01737	46201.68	85806.66	51687.17	31911.5	46535.14	53478.8	42302	63811.04	78606.75	41367.74	70933.81	63203.57	102332.49	89518.75	44118.19	69550.3	63186.33	56032.54	113576.67	45113.83	48501.49	38510.42	78978.99	92303.1	97853.39	179053.89	61985.56	56448.61	104668	47538.57	67455.1	41572.45	54174.76	51426.98	90640.84	77431.8	78194.67	121604.15	26596.66	21189.5	15758.76	12274	23118	13444.52	22323.66	31384.35	42048.65	36895.14	35070.18
K01738	133861.1	172432.33	105704.17	70816.88	84536.09	89345.6	129851.24	150872.74	166779.46	88094.31	89174.7	121261.09	231589.15	175719.12	109583.66	106593.28	84190.94	79073.39	153792.77	128982.93	189266.18	80557.35	111487.77	159745.86	181144.01	274755.74	128738.3	96508.09	104838.12	71603.92	101315.02	160587.54	138273.15	129575.64	128271.32	143576.54	127026.29	178933	264618.27	149719.44	125905.41	144797.56	134127.24	168081.93	157862.91	196636.11	99663.94	122864.38	146540.96
K01739	32157.28	40373.13	28376.67	18638.72	20324	24958.3	32737.81	36138.43	36130.09	21020.28	10553.85	29764.77	58666.91	39477.37	26881.8	11748.39	20401.86	18319.2	29875.58	35104.02	40619.08	15302.42	14534.44	42682.78	35718.53	26459.53	25326.23	27933.62	12689.7	13107.93	22531.6	41976.98	33379.12	28775.03	19540.6	19945.91	29458.37	31279.53	70233.02	41282.11	42124.4	42828.39	35115.72	52177.75	40261.8	49087.7	17868.02	26432.12	33724.29
K01740	68562.88	82397.9	48920.99	33313.44	43566.66	48279.4	62767.62	82709.06	100257.84	54214.42	80658.59	64175.75	109498.15	101447.18	62876.98	112210.74	42239.71	51747.26	92882.55	74054.38	79508.51	68984.97	91847.71	118934.47	131919.63	213577.13	97304.53	46202.39	86890.56	45821.77	54833.46	81647.46	85200.36	85462.55	107287.03	120746.62	79471.05	138169.19	101441.72	69391.22	61729.13	57625.78	60491.62	66354.46	63308.95	78344.05	47307.39	53742.28	65399.06
K01744	10744.94	17845	11897	7027.72	7942.13	10385.3	10178.56	15137.68	24187.89	12836.01	25361.05	12684.18	22497.83	19052.04	9137.14	8482.47	8190.61	7345.03	18949.13	11428.44	7780.17	10349.43	14042.11	22754.61	14677.62	20519.53	26881.9	14582.3	32268.28	12016.35	10985.43	13070.08	17207.88	22121.33	29765.81	10200.41	20236.78	30035.19	916.61	838.11	1935.31	370.39	1940.06	2160.73	1958.56	4877.61	5059.78	4462.39	6874.28
K01745	23257.19	45521.25	28602.41	16611.97	18104.83	24009.25	21494.06	28969.03	33927.46	17439.61	25997.31	31297.44	57773.24	38474.11	22387.11	49928.17	35643.77	28961.83	45347.74	24277.86	19519.67	21813.84	39453.77	43588.19	52460.88	84806.03	20147.5	28182.91	28708.78	15875.2	26976.58	19461.61	24001.28	20002.82	36691.28	37756.11	29359.44	47740.73	8030.36	23843.36	22217.4	8945.14	9868.56	10722.23	7553.56	12088.61	15195.78	10934.14	13670.28
K01746	0	0	0	0	0	0	0	0	0	0	0	0	0	0	0	0	0	0	0	0	0	0	0	0	0	0	0	0	0	0	0	0	0	0	0	0	0	0	0	0	0	0	0	0	0	0	0	0	0
K01749	67123.28	93906.83	56314	38002.22	49610.8	56168.8	62407.31	78991	91541.92	48338.88	62862.84	67542.93	119217.24	103671.7	58967.97	61545.22	57497.69	52326.7	101511.73	67519.69	86588.25	44081.76	66192.27	95191.7	100897.53	155518.89	77120.73	56237.12	83217.53	47265.1	66040.43	76374.32	76268.46	68952.4	84799.38	78152.41	76923.53	111527.2	100155.19	63974.11	57206.9	55084.89	57011.06	63292.24	63320.64	81850.2	55505.52	59493.96	65644.12
K01750	20853.82	27655.8	13485.83	12318.66	16173.49	20710.3	17870.18	25618.84	34129.34	18405.73	32868.08	18606.07	30125.82	33996.25	20422.52	40635.81	22751.66	24748.19	41271.45	21716.82	27211.01	22636.76	32462.16	48888.83	44422.39	78825.19	41249.9	20778.63	41895.34	19303.24	25885.09	25770.14	29451.44	27195.12	39943.1	37421.63	25647.17	49694.64	16042.83	19168.33	18960.1	9673.17	17602.18	14991.19	15109.35	24843.33	29942.84	28155.17	21644.34
K01751	3167.94	1010.5	300	657.22	1173.33	1245	2742.56	3405.28	5197.21	3061.51	6288.48	723.28	917.33	15319.94	8147.94	401.67	2315.61	2043.33	5968.33	8717.94	6750.67	4231.83	238.61	21444.86	264.72	490.83	2496.5	2400	2597.78	2414.78	2931.83	2526.28	3762.28	1571.33	7769.61	740.11	4459.78	3257.89	5681.61	248.61	3248.06	354.39	915.56	2177.23	2831.56	2560.11	1884.78	1407.39	2995.78
K01752	43675.19	65785.55	44591.58	25563.97	24040.33	27811.55	41052.06	46792.66	44724.14	26300.11	23295.58	50742.18	93195.91	50810.04	32344.47	53683.14	36010.94	30949.03	47609.72	40622.52	44591.17	27693.93	49369.44	37308.44	76811.28	111267.7	34096.9	37497.21	31266.45	21411.1	35323.35	52063.74	45423.04	44530.12	47545.87	54199.41	45796.78	63169.36	69755.19	42453.36	34153.9	43984.64	32579.22	51371.74	40396.39	51864.44	20725.11	25917.3	32197.95
K01753	7463	8159	3587.33	3870.5	4780.5	4697.5	4470.5	5407.5	10651	4193	11843	6329.83	9717.83	5141	4787	27949	5724.33	8877	10233.33	3456	374	9931.67	18608.33	2776.5	29661.33	44149.67	5108.5	5242.33	7326	5393.17	4722	4328	7064.5	6799.33	10567.17	28218	6269.33	16357.67	138	6990	6720.67	1964	466	1687	160	976	1549	1824	3600
K01754	103857.44	145582.16	87851.83	58957.88	69092.96	79555.3	91714.24	113875.49	146406.32	70770.38	111502.5	98441.52	185786.97	142925.34	91604.61	186551.65	90741.43	94061.86	155081.16	94681.25	130457.17	93958.24	145616.09	157571.04	219409.76	341966.05	107336.23	85219.1	114466.29	67545.19	95738.09	104149.4	109467.54	101919.29	139322.28	182388.24	111283.62	180392.05	126292.93	90739.94	84073.26	66857.06	75890.4	79977.95	81877.4	110505.62	79442.1	81614.86	91869.47
K01755	64510.28	93325.83	56486	37679.22	46611.8	54512.8	61719.31	78075	92150.42	48462.88	62975.34	67766.93	118574.24	99777.7	58534.97	91323.22	57059.69	57832.7	101444.73	66709.69	85702.25	51249.76	80090.27	96704.7	125306.53	184360.89	75933.73	56537.12	83077.53	44327.1	65640.43	76326.32	74675.46	74463.4	88033.38	98078.41	75010.53	112885.2	99442.19	70214.11	62048.9	56785.89	57497.06	64468.24	62516.64	81576.2	54920.52	58574.96	65344.12
K01756	64352.28	93164.83	56051	38273.22	46596.8	54383.8	61700.31	78028	90596.8	47881.88	60568.21	65591.93	117548.24	98414.7	56745.97	63470.22	55413.69	50408.7	94297.73	66694.69	85345.25	44249.76	63471.27	95415.95	97265.53	141224.89	73549.73	54670.12	79882.53	43727.1	63544.43	74525.32	73943.46	69903.4	84662.38	71891.41	72042.53	102751.2	99309.19	63345.11	55984.9	54887.89	56518.06	62882.24	62375.64	80293.2	54382.52	58179.96	64206.12
K01758	34576.34	43298.33	30600.67	19884.5	19473.17	20997.5	32765	36329.32	36865.16	19003.17	12073.16	30186.67	63670.33	26935.66	20414.33	5503	11643	8367.67	14309.02	27397.5	29025.66	12887.16	13266.83	11559.84	29467.83	29541.33	23481.33	18003.49	11171.5	12640.67	14287.5	41421.99	34072.83	25618.49	16541.15	18297.5	27148.67	29558.34	63251.83	40214.5	28251.17	41834	29413.5	46731.51	35784.83	41644.01	8477.16	18617.32	24614.84
K01759	60797.63	78831.85	39468.91	31113.19	46624.16	53395.85	48613.37	73090.81	87777.49	50218.42	93270.17	61666.77	90640.32	107589.25	60356.45	94467.19	57788.13	61938.56	118884.42	67861.55	83730.76	61495.87	81373.38	122474.3	109276.15	176951.26	115309.13	55564.51	127060.81	58878.37	77385.11	72793.24	88157.51	82331	115176.84	94849.32	74571.97	141059.72	61231.22	37038.97	35449.71	22833.53	53025.12	27914.46	43568.2	57504.3	66441.64	56443.78	66552.06
K01760	30227.13	65326.55	39938.74	20201.69	21759.16	24730.55	26763.87	34325.81	48921.01	21891.22	35874.47	48676.7	83562.15	51922.98	29461.08	56528.39	39033.96	33129.86	60518.95	31196.38	49352.26	24859.27	52410.71	49636.72	65973.08	115501.73	25775.9	35705.04	40756.81	23145.63	35784.51	24319.11	29921.91	29772.7	54348.08	52312.02	41613.3	71420.59	37406.72	28741.97	25266.38	14818.03	25804.12	18874.96	27300.37	35598.3	35907.14	32610.78	38313.56
K01761	14653	32565.5	20780.5	10599	9414	12110	14445	17843.83	16641.75	9301.7	11865.25	21747.17	43800.5	29516.33	14366.16	16469.17	19554.5	10716	26543.01	17423.66	17736.17	10236.66	20165.5	24663.5	19447.83	32372	9049.17	17821.33	16096.67	8521.83	15549.17	8938.33	11422.16	11283.83	20256.16	7926.5	16780.17	23369	12103.33	2875	7240.92	2411	6768.16	3491.01	7457.5	16110.16	20628.16	16854.16	8646.17
K01762	0	0	0	0	0	0	0	0	0	0	0	0	0	0	0	0	0	0	0	0	0	0	0	0	0	0	0	0	0	0	0	0	0	0	0	0	0	0	0	0	0	0	0	0	0	0	0	0	0
K01766	0	0	256.5	0	0	0	0	0	0	0	0	0	0	0	0	0	0	0	0	2	0	0	0	0	0	2.5	602	6976	0	20	12	386	10	0	0	3	0	0	6	0	0.75	0	5	0	0	0	0	0	0
K01768	183435.62	211365.36	133315.34	86834.72	101099.67	107136.2	186753.56	207956.59	200010.55	118723.95	88148.43	158109.05	306533.49	234339.83	151765.24	123076.2	79123.61	76133.47	160796.06	188124.28	231088	104536.39	136888.77	209846.29	228875.15	288956.29	162588.93	103876.35	90665.61	74665.38	102265.56	223143.13	179943.68	170221.68	132578.65	160133.31	161444.45	208951.27	394209.94	235044.11	222674.73	230775.39	190367.9	258442.74	234778.56	277301.29	97574.76	149243.87	197945.79
K01769	194	175	191	63	116	120	231	296	199	113	154	276	541	504	374	733	372	588	1457	214	192	87	1552	429	1269	789	597	247	735	262	746	331	261	132	79	157	249	410	56	0	0	15	696	21	59	1024	643	413	118
K01770	46738.84	75836.53	48061	29760	34213.97	41726.5	45236	57940.72	71569.74	37521.27	44962.9	56742	98239.16	65193.49	39415.66	54082.5	36923.83	35684.17	64530.35	47964.33	46601.66	35821.16	51526.66	54936.76	83587.66	103369.86	58708.83	43474.82	63436.5	33022.17	43075	58438.16	58889.33	59801.19	66444.59	59794.5	58660	78862.51	67099.83	51691.5	47745.09	47518	38293.5	53158.51	40065.83	53799.51	28184.66	34417.82	37871.34
K01771	0	0	0	0	0	0	0	0	0	0	0	0	0	0	0	0	0	0	0	0	0	0	0	0	0	0	0	0	0	0	0	0	0	0	0	0	0	0	0	0	0	0	0	0	0	0	0	0	0
K01772	64398.28	93597.63	55603	37849.22	48768	54689.8	60694.31	76484.6	89902.09	47027.78	59588.02	67503.93	117752.24	101924.7	57793.47	61102.22	55597.69	51365.7	100271.73	66284.69	86278.25	43499.76	65668.27	90530.95	99063.53	154361.89	75630.73	55879.12	82159.53	46576.1	64532.43	75036.32	73981.46	67764.7	81229.28	77610.41	75985.53	110836.2	100144.19	63959.11	57086.9	55078.89	56988.06	63279.24	63229.64	81709.7	54775.52	59230.96	65618.12
K01775	65669.94	95930	56700.33	39174.22	49639.13	56247.8	63136.81	80513.18	94067.39	49230.71	65316.63	67448.76	119228.41	103361.71	58099.81	65208.22	59284.19	51992.53	100993.71	67928.86	87079.09	45750.27	67724.94	98410.44	101636.7	160398.42	76266.23	56411.63	83175.53	46704.94	65295.93	75519.66	76001.13	71554.74	90461.06	78115.41	75971.86	111241.86	100091.36	64120.11	58501.23	55146.89	57167.06	63598.23	63869.64	82036.69	56098.36	59771.64	66209.78
K01776	33631.69	60372.25	34199.08	22754.47	28404.63	33842.05	31215.31	41827.93	65590.01	29735.71	51477.01	42781.26	72459.16	52182.71	28810.31	56092.22	31878.19	30794.03	60007.46	32302.61	55170.09	31979.77	49407.94	49844.19	64770.2	113348.06	46598.73	33024.88	53106.03	28017.52	36176.18	33419.16	39420.63	46750.74	70942.06	53629.41	43331.86	76963.36	36144.11	23119.36	27439.98	12707.64	27345.56	15863.73	28835.14	39220.69	37050.86	35564.89	40982.28
K01777	0	0	0	0	0	0	0	0	0	2.2	7	0	0	0	0	0	0	0	0	0	0	0	0	0	0	0	0	0	0	0	0	0	0	0	0	0	0	0	0	0	0	0	0	0	0	0	0	0	0
K01778	64387.28	93886.83	56223	38428.22	46698.8	54578.8	61555.31	77369	90268.67	47585.38	59025.09	65846.93	117874.24	99593.7	57116.97	63675.22	57659.69	51326.7	97791.73	67150.69	87762.25	44530.76	63809.27	94501.7	98615.53	142021.89	74185.73	55266.12	81159.53	44643.1	64559.43	75079.32	74294.46	70582.4	84843.38	72263.41	72529.53	103124.2	100179.19	64796.11	58117.9	55854.89	57501.06	64403.24	63359.64	82017.2	55569.52	59773.96	66231.12
K01779	25249.69	43879.25	26082.25	13522.47	13074.33	14838.25	19355.06	23596.53	27278.71	14069.51	25683.73	34088.78	56047.58	49861.94	27901.44	71510.67	24281.11	25416.33	41403.08	30007.69	16041.67	29899.83	45271.11	44393.36	68224.72	116251.69	19683.5	13417.75	23339.28	13528.7	19030.08	21249.28	22952.78	23733.33	39558.61	61594.11	26680.28	45404.39	16137.36	5054.36	11373.81	4892.14	11223.56	7681.23	7962.06	17253.11	25598.28	20402.64	12508.78
K01781	2568	2810	1382	964	1770	1769	2527	2991	2166	1291	1719	1808	4434	1400	1128	3503	1400	1129	4514	510	1240	1074	5204	1657	3514	7687	1740	1285	2487	1070	1965	1119	960	1439	1889	1091	1610	4395	152	88	344	136	806	121	402	1394	1140	813	1266
K01782	41239.59	53891.38	34069.75	21927.75	27990.67	29500.55	42064	49715.57	53892.01	30266.67	29517.16	44452.9	78718.41	63183.26	37714.53	43967.3	29230.33	30771.87	57388.9	48080.25	69896.33	32837.93	41486.66	58983.34	69708.06	106717.56	59232.73	33678.87	44431	23988.65	34331.35	56352.29	48236.43	51550.62	43797.42	56505.3	43968.5	68038.31	94135.58	54476.75	44058.84	52463.75	55970.5	57516.01	60952.83	69740.84	30705.99	42643.57	54669.84
K01783	96482.97	126899.08	76388.75	53030.69	65769.63	74826.55	91369.87	109700.03	115209.75	65314.69	71397.7	91791.71	165265.32	121804.14	77101.41	72198.39	66760.8	58792.53	111821.81	91114.38	119024.92	55176.09	75922.88	101783.31	127369.75	165517.22	98194.73	69954.37	88694.81	55744.63	78540.01	113302.6	105081.74	93402.23	97815.99	88164.52	92512.31	126686.59	163682.05	105243.97	84620.71	98359.53	91354.12	112094.47	98946.2	124647.31	66083.8	79074.1	93766.4
K01784	159331.25	201001.37	119005.26	85413.57	108519.26	122380.65	157020.61	191202.61	195852.98	111514.44	120192.23	142281.64	265228.63	201003.09	121177.07	110588.17	104863.24	93934.76	193397.79	147416.15	190101.08	89911.1	130801.31	197858.51	199475.42	261417.93	158732.53	114617.44	154325.43	90237.04	127858.53	177868.78	166239.55	156979.31	161267.17	129629.06	151254.94	220448.77	258661.48	156902.91	136600.96	148301.09	135503.36	175172.92	164129.94	199763.28	106189.4	130488.62	159542.04
K01785	43474.75	64562.21	38672.08	24070.91	28531.33	34119.55	33039.43	44494.73	47028.16	25873.67	38971.24	48280.82	82407.64	63649.9	38006.34	58476.56	49817.57	41736.03	74836.82	37942.98	32227.58	27744.08	52367.48	64614.85	76119.46	93236.86	32417.89	43934.02	54155.09	31331.25	50082.84	28920.71	43461.85	28061.35	51538.33	50973.13	44992.92	72952.66	15728.99	19098.58	22701.28	9085.92	14579.68	14348.71	10337.42	21996.6	34637.91	29046.81	19594.02
K01787	0	0	0	0	0	0	0	0	0	0	0	0	0	11	0	0	0	0	5	8	105	5	0	29	0	0	46.33	0	0	17.67	0	5	13	10	0	0	0	0	10	15	61	17	11	34	82.33	17	28	5	96
K01788	2968.25	3558.25	1671.25	1516.25	2787	2684.25	3554	2625.75	3208	1876.7	1804.75	1436	3136.75	8630	3935	610	3011	2415	5572.25	3584.25	5659	1764.5	1747	3122	2303	1620	1001	1679.75	1366	1485.25	1295.75	1758.5	1866	3569.5	3486	2230	4446	3371	499.25	569.25	989.25	99.25	503	282	1103	2900.5	2496.5	2896.75	3793
K01790	68899.28	100390.23	58981.33	41300.22	54343	63410.4	66503.56	86017.1	109579.42	53435.48	67176.56	70409.31	127575.82	109487.56	62152.2	67836.07	57311.27	53310.1	108171.24	70728.77	99164.5	48157.46	70698.1	105496.37	102065.41	158445.29	77995.36	58608.55	82267.78	46289.32	64220.13	78819.84	79473.41	72241.05	92005.57	79974.01	76367.11	118499.97	115037.94	79896.11	64357.32	62111.89	65246.56	67169.24	73941.89	87689.95	54174.27	60871.71	82834.62
K01791	28165.09	49119.58	26963.92	20131.75	28468.97	36476.55	26704	38882.47	46937.97	26311.27	40442.6	33655.57	53843.08	65422.76	30637.03	55621.8	41098	38894.87	74732.57	33780.25	31799.33	29092.26	51620.33	59932.84	74602.23	109704.03	45386.23	37358.54	78274.5	31333.32	49222.35	27753.79	35876.43	42869.99	59324.85	50200.8	47758.17	69533.64	14802.58	12097.25	13762.67	6438.25	13808	7947.01	13047.83	29867.84	47693.99	40905.07	16847.84
K01792	7651	7477	4017	4371.5	7636	9990	4343.5	5538	9340	4601	9760.5	5610.5	8899.5	3135	3940.5	5948.5	4798	5218.5	7689	2393.5	4474	2861.5	7055	4637	8030	15547	5061	11348.5	7297.5	5980.67	9737.5	4871.5	7964.5	2572	11281.5	3911	7456	13790	466.5	8258.5	7335.75	2767.5	2094.5	2978	984.5	2366	3463	3172.5	4714.5
K01795	0	0	0	0	0	0	0	0	0	0	0	0	0	0	0	0	0	0	0	2	0	0	0	0	0	0	602	724	0	20	12	386	9	0	0	3	0	0	6	0	0	0	5	0	0	0	0	0	0
K01796	58176.75	67931.25	45614.25	29672.25	28865	30685.25	59682	62965.25	54668.75	32608.5	9442	53092.5	104304.75	59057.5	41086.5	9375	18112.5	13692.5	27152.75	55666.25	74223	21727	21545	26744	49529	42470.5	45777	26991.75	10931.5	17098.92	24267.25	77337.5	55391	49592	22173	33049	43163	47447	139736.75	84136.25	70537.75	86979.75	68106.5	97469.5	80888	100423	34805.5	51242.25	58768.5
K01799	7333.88	16793	9975.66	6986.44	5444.66	8001	7237.12	8177.56	18502.41	5469.22	7398.97	10167.72	22438.32	11974.38	6967.38	29878.84	6930.38	9706.66	11858.82	7275.88	8946.84	12250	18064.38	18460.22	29142.1	45022	4627	5516.66	5487.56	3497.06	4667.66	3962.56	4777.56	7823.32	11143.56	27458.22	8587.22	14918.12	8942.72	15393.22	24427.96	4996.78	4224.12	8629.46	7202.62	12612.22	15120.06	14570.28	10613.56
K01800	11762.25	11256.05	5318.25	5278.25	6956	6745.05	8167	9599.75	11564.6	5236.5	10960.75	7545.4	13128.75	11791.6	8353.7	29742.8	10856	11716.2	15766.55	6863.75	8787	11347.1	22337.5	5476	35360.4	57463.7	11306.9	8315.55	11510	7221.65	11195.35	11270.8	10848.1	8389.3	13352.1	31341.8	11082	25648.3	3934.25	3060.25	4344.25	2515.25	7698	3177	3582.5	8468.5	10780.5	7252.75	6880
K01801	17946.13	16722.75	8131.08	7745.69	10577.66	10789.25	14240.37	16611.81	18923.66	9384.72	17795.55	10201.14	19836.49	25241.05	18672.05	59312.59	20931.8	26262.16	38840.49	14820.05	23626.76	23020.5	42302.55	32898.55	58409.52	107465.83	19976	10113.58	20236.31	11620.73	20909.41	16020.14	15198.31	16638.07	22658.97	55597.22	16694.14	36579.45	15949.22	11447.97	10385.29	7120.53	16762.12	10656.46	11310.87	23051.3	26198.64	22690.28	15548.56
K01802	98485.12	121937.76	74201.34	52230.72	63136.67	70109.1	98308.06	119149.42	105717.6	63032.95	51192.35	90198.92	163577.99	144221.29	81832.83	41486.27	71334.61	58476.07	122599.97	102737.27	168782.67	47155.18	60923.77	118040.96	103986.18	122453.25	99932.13	65702.58	82479.78	53264.08	81834.53	124323.03	103224.14	92073.58	75349.28	67833.71	84512.62	118267.67	215094.27	115551.61	88029.4	105104.39	109026.56	116110.25	133838.39	165022.45	101093.92	109508.03	127655.96
K01803	66997.28	94424.83	56856	39045.22	47362.3	55779.8	63273.81	79966.9	91608.52	48832.28	60947.54	65908.93	119256.24	101248.2	58256.47	63948.22	58778.19	52042.7	98868.23	68473.69	87093.25	44837.26	64146.77	97637.7	99636.03	142125.89	75516.73	61748.62	82064.53	45255.1	65791.43	76255.82	76386.46	71122.4	86041.38	72883.41	73384.53	103853.2	100185.19	64048.11	57629.65	55135.89	57096.06	63466.24	63647.64	82043.2	56100.52	59776.96	65607.12
K01804	2635	17065	12547.5	3432	2169	3349	3312	5206	6919	3097	3735	16111	24715	7172	3254	9987	6860	4376	8401	5392	3036	3050	9797	5126	10805	14340.5	1680.33	11227	5152	2161.67	3551	1944	3949	4631	9110	5022	7538	11306	692	705	1670.75	803	739	1229	1209.33	1442	2287	1465	1277
K01805	14866.03	27961.58	17685.42	9114.47	10169.5	11796.25	12165.06	16534.68	20984.74	10271.48	16453.94	21977.62	37295.91	15758.76	10193.26	14267.84	13191.11	9546.5	20642.11	10903.18	15621.83	7804.48	16384.94	14206.62	18074.88	24757.16	7987.5	25277.07	12937.95	10392.36	13063.75	8804.77	15079.27	10489.82	19642.09	8302.61	13968.12	23841.73	5231.52	1446.36	4060.15	1499.14	3053.72	3753.25	4437.39	10662.95	13949.27	12219.12	7583.29
K01807	27843.59	31543.88	16593.25	14248.75	24981.17	28528.05	23695	36626.07	39929.26	22638.17	37938.41	24670.9	36721.91	53184.26	28703.53	43991.3	33442.83	36774.87	69594.9	29959.75	46780.83	25289.43	42025.66	56445.34	57539.56	99931.06	49924.4	35335.37	63889.5	29633.65	45434.35	33939.79	38895.43	32948.12	46271.92	50133.8	36837	68722.81	27601.58	21226.75	14067.34	11506.25	22648.5	12173.51	22100	27925.84	30180.99	26495.07	30852.84
K01808	44106.53	69487.78	46114.92	27144.47	24543.3	30478.75	44737.81	51279.92	61069.82	30781.08	29057.26	48816.03	95258.16	63336.1	38007.44	22551.75	31426.86	20405.5	39946.34	47338.61	54163.58	23445.16	26262.94	56439.37	47696.47	44757.66	31874.16	33531.41	24577.86	20335.95	29109.41	50986.36	45340.7	41229.11	47175.62	26010.11	44218.53	44775.73	77855.61	51335.36	53086.31	46508.14	37078.4	54357.23	44799.64	60165.54	31379.36	36831.05	37922.95
K01809	45273.59	77286.08	50519.25	26718.25	25315.17	29718.75	45779.75	50372.07	53162.16	28442.37	17351.83	57729.25	108193.66	57025.49	34791.16	27623.75	29929.08	20050.17	42052.85	44508.33	53974.08	22874.16	32686.16	39918.51	49194.41	56771.5	29886.33	32355.57	19535.25	17637	25698.75	46292.91	40990.58	42165.24	41576.74	27993	41710.75	47381.51	78279.83	45138.25	48207.59	45448.75	39505	52208.51	46734.08	64438.59	35433.74	43043.32	38769.34
K01810	81256.28	112047.03	70090	46417.22	51993.8	60558	80675.31	96761	100368.32	57468.88	56423.84	81706.53	146365.24	111525.93	68969.77	60014.92	57928.69	51747.5	94033.26	86107.19	109476.25	48979.66	59590.27	95891.2	110412.13	127536.52	86589.33	61549.82	75989.53	46154.7	67154.83	105992.02	93705.86	87468.6	81748.28	77292.11	80538.53	101360.4	159818.19	110090.11	87259.4	97663.89	84126.06	109505.24	93930.31	116818.7	57748.52	71444.96	86118.62
K01811	2497.25	5123.25	4430.25	2093.25	1935	2979.25	3382	5085.75	7180.75	3175.2	3533.33	5532	8766.75	7970.67	4868.17	2134	4331	3768	8095.75	5393.42	16283	2133.17	3605.5	4248.33	4539	2297.5	3725.83	5781.75	4538	4155.59	8190.75	3903.33	5689.5	4058.83	4533.33	2691	4141	7115.5	5070.25	2047.25	3459.25	1360.25	2437	1817	4117.83	6592.5	5089.5	3647.75	3815
K01812	7170.78	22552.33	15062.17	6180.72	5161.5	7123	7049.31	8827.1	11386.62	5334.78	6043.31	17715.2	30505.41	12233.43	5850.1	8582.42	8204.86	6258	12243.6	8082.02	16508.58	4297.32	9087.44	8988.37	9868.8	12326.16	3960.33	13096.99	6574.53	4205.03	7625.33	4549.19	6128.36	6495.24	11029.68	5423.61	8640.2	12869.23	7415.69	1426.61	4025.73	1551.39	3386.06	3986.24	5634.64	12154.37	13464.69	11042.46	7600.62
K01813	0	0	256.5	0	0	0	0	1.33	12	0	15	178.67	27	128.33	37.66	1.67	13	26	113.01	68.66	253	26.66	16	338	32.33	2.5	52.67	6261.33	12.67	5.33	11.67	68.33	33.66	61.33	15.66	10	6.67	7	102.33	7	15.42	2	22.66	14.01	42	91.33	10.33	12.66	16.67
K01814	49197.56	67987.96	36553.17	27710.94	42294.3	50446.1	41855.37	57830.6	71761.51	38753.16	67875.28	46566.78	76007.9	82150.23	46114.77	66411.69	52847.8	50735.4	95918.88	47768.46	78415.25	38212.68	61794.71	93881.32	86132.98	133492.75	60051.63	49926.91	84026.81	42262.61	63773.86	45721.06	57197.17	51726.69	84986.91	61734.32	59117.48	96289.23	54384.13	32049.72	22413.63	18215.78	40197.62	22816.98	38963.2	49853.65	54897.79	48010.17	59364.74
K01815	4316.44	20105	13596	4565.72	3284.33	4484	4584.81	5617.28	7705.08	3315.61	3423.11	16729.03	27590.58	8325.44	3824.94	8197.92	7223.86	4964.83	9506.08	5694.19	11944.42	3387.33	8391.61	3952.11	8695.47	11588.33	2356.83	11610	5226.03	2397.7	3939.33	2980.03	4033.53	5418.58	8985.86	5359.11	7754.53	12026.39	3433.86	1433.61	3684.56	1490.39	2134.56	3778.23	3208.14	6000.36	4989.03	3102.64	5206.78
K01816	28733.47	50892.38	31999.58	16958.69	22507.33	26266.05	25658.12	37046.13	48332.17	26144.89	44786.05	45321.29	72278.4	48296.97	28221.24	79855.64	28876.38	34523.03	61238.39	30807.46	49590.5	36441.59	65380.71	53006.73	86755.83	145718.89	49015.56	39653.7	52635.56	24121.22	32967.01	29172.52	35724.49	39650.28	59421.98	77069.52	44143.89	87512.26	32549.3	28725.97	21496.38	15677.03	29247.12	18791.97	25614.28	33354.73	30948.22	30920.35	38748.4
K01817	66463.28	94700.83	56406.5	38509.22	48338.8	55856.8	63427.31	80112	92375.92	48813.68	62074.84	66983.93	119837.24	98353.7	57159.97	66237.22	54153.69	50628.7	95921.73	66053.69	89817.25	44504.76	67120.27	95982.7	99536.53	148194.39	74710.39	49279.12	81208.53	44406.44	64589.43	75242.32	74494.46	71087.4	85871.38	72778.41	73069.53	106601.2	100870.19	63411.11	56366.15	55003.89	56865.06	62925.24	63861.3	81855.2	55481.52	58923.96	66152.12
K01818	0	0	0	0	0	0	0	0	0	0	0	0	0	0	0	0	0	0	0	0	0	0	0	0	0	0	0	0	0	0	0	0	0	0	0	0	0	0	0	0	0	0	0	0	0	0	0	0	0
[truncated: 6,037 more rows]
[truncated: 39 more columns]
