# Supplementary material for: The Impact of Pipe Material on the Diversity of Microbial Communities in Drinking Water Distribution Systems
Source: Front Microbiol. 2021 Dec 21;12:779016. doi: 10.3389/fmicb.2021.779016 (PMC8724538; doi:10.3389/fmicb.2021.779016)
Supplement: Supplementary file 3 [file Data_Sheet_2.CSV]

Pathway	Description	AR_1_1-19-18	AR_1_10-25-17	AR_1_10-4-17	AR_1_11-15-17	AR_1_12-29-17	AR_1_12-6-17	AR_1_2-9-18	AR_1_4-20-18	AR_1_4-6-18	AR_1_4-28-18	AR_1_7-7-18	AR_1_8-22-17	AR_1_9-12-17	AR_2_1-26-18	AR_2_1-6-18	AR_2_10-10-17	AR_2_11-1-17	AR_2_11-21-17	AR_2_12-13-17	AR_2_2-16-18	AR_2_3-16-18	AR_2_4-13-18	AR_2_8-29-17	AR_2_8-30-18	AR_2_8-8-17	AR_2_9-19-17	AR_3_1-10-18	AR_3_10-18-17	AR_3_11-30-17	AR_3_11-8-17	AR_3_12-20-17	AR_3_2-2-18	AR_3_2-23-18	AR_3_3-23-18	AR_3_6-5-18	AR_3_8-15-17	AR_3_9-26-17	AR_3_9-5-17	AR_4_1-19-18	AR_4_10-25-17	AR_4_10-4-17	AR_4_11-15-17	AR_4_12-29-17	AR_4_12-6-17	AR_4_2-9-18	AR_4_3-6-18	AR_4_4-28-18	AR_4_4-6-18
1CMET2-PWY	N10-formyl-tetrahydrofolate biosynthesis	60610.0881	89943.814	55157.1289	35279.1449	40570.6395	45505.1352	58253.2058	71809.7399	42737.9767	82428.6052	53234.0557	65630.0092	118009.6587	87025.392	51822.7605	60488.8216	50750.3752	45685.457	83801.5161	63473.3493	90121.6326	42163.5515	59475.3548	80387.2768	88140.2826	136493.9452	70670.7975	49816.3885	68262.4098	38827.621	55934.4874	74460.9038	68855.6007	65143.2606	76402.8791	70109.3763	63867.042	96591.3034	110925.8925	69983.3851	58532.3931	60126.5827	61560.7245	67441.7054	69129.7953	86513.7691	54745.1917	58944.6392
3-HYDROXYPHENYLACETATE-DEGRADATION-PWY	4-hydroxyphenylacetate degradation	3950.6994	799.7421	456.5752	288.8285	1266.6393	882.8957	3182.7936	4039.756	2426.9343	3440.2431	4190.5451	430.7669	776.7775	6653.9363	5142.8711	716.4921	2438.635	2169.2198	7641.2815	4004.2322	7265.3232	3171.1665	470.8537	7809.8608	422.3239	1311.1074	6325.5933	2603.9406	4485.1929	2683.8387	5334.9683	4414.0664	3618.5047	1933.9663	5023.173	378.2268	4072.7516	3668.382	3841.5265	2990.7607	2153.8481	3040.2349	7593.4013	2890.7163	3036.4936	4644.9132	4365.3898	3313.9161
AEROBACTINSYN-PWY	aerobactin biosynthesis	5.6334	14.8569	9.6186	2.9871	0	8.2997	7.9406	6.3081	6.5505	10.0999	0	5.0286	11.4696	0	0	0	0	3.9946	5.6606	4.3161	36.6052	4.5754	0	0	0	0	0	94.0132	0	5.6546	4.998	5.9939	0	21.45	7.9186	21.1279	9.3171	30.4725	14.4375	11.1652	4.3107	11.9426	0	22.4	73.125	27.321	8.5585	13.1748
ALL-CHORISMATE-PWY	superpathway of chorismate metabolism	5387.2097	32101.7616	25341.8854	11696.982	7122.3379	12685.7226	6884.0015	12082.4164	6744.2466	12849.0993	8364.033	21536.6937	46736.4099	16125.1383	6126.8843	8204.9786	12737.2998	10343.5116	20810.3272	7036.074	2727.1918	6761.2352	16023.5318	14380.9504	27791.0723	29948.8066	8333.4228	16706.1096	15753.366	9872.5495	13343.6084	6229.5006	10693.8408	7811.2499	13952.9681	11091.6743	26370.668	29111.1928	2194.6844	535.8523	1753.8836	1111.1812	3230.8529	794.9454	2560.6907	9899.4374	6541.3491	8441.0858
ANAEROFRUCAT-PWY	homolactic fermentation	57340.47	79448.9141	46842.9236	33679.0027	44745.9968	52333.1279	53249.9606	71255.7657	43668.8897	79680.5843	54952.3691	62214.9989	104549.3146	90935.7849	52318.7955	60855.3062	50863.3316	48152.0227	91234.7861	58228.9637	60516.3709	41988.2516	61961.2956	85398.5606	93374.8605	134082.4574	69217.2897	56662.1654	75822.5471	43552.7529	61756.3871	62355.9085	68445.005	61490.1642	75090.5329	69958.3876	70547.8178	103695.5754	30481.3066	41245.3963	52011.3718	24679.6259	35804.6549	29825.1187	26900.3139	46616.4742	47982.6082	48325.5471
ANAGLYCOLYSIS-PWY	glycolysis III (from glucose)	73113.6938	107862.8399	65413.0828	43683.6812	52779.2582	61384.7098	70060.422	88753.7081	53972.44	101170.8734	66111.4393	77135.5883	137895.2226	109888.155	63490.1054	62265.8273	61434.967	52740.1923	103344.4914	74796.6345	91489.8409	47259.5036	67186.8037	103322.3459	102378.2825	147593.2961	76527.0254	64144.5812	84986.9964	49352.3054	69931.0883	82011.6823	83234.1117	74695.0387	93910.1899	76386.0933	82581.2921	114489.2336	107280.7205	70624.8867	66530.5741	61784.0699	60717.038	72132.4471	67159.8516	88327.517	57600.2033	64045.2338
ARG+POLYAMINE-SYN	superpathway of arginine and polyamine biosynthesis	34591.1763	39461.0102	23466.6039	17095.3423	25219.4032	30040.4714	29520.6769	35400.5588	24293.8565	42229.3028	34971.9109	25870.7241	47210.1928	51111.0483	32329.4945	41709.4885	27760.4629	29007.187	51629.5716	32153.8301	42882.1398	28255.4583	40258.395	50453.8743	65005.7997	85530.1507	29615.1372	33467.7531	35169.8716	21804.9604	32448.8731	31090.826	36637.0094	36575.8345	49520.1773	48236.7494	38381.6654	53356.1292	18853.3456	30434.2838	24753.2457	17470.9475	25413.0351	19306.8977	18989.4945	33166.3311	27457.8406	27821.6107
ARGDEG-PWY	superpathway of L-arginine, putrescine, and 4-aminobutanoate degradation	0	0	885.7578	0	0	0	0	0	0	0	0	0	0	0	0	0	0	0	0	0	0	0	0	0	0	11.5318	0	12741.8796	0	0	0	0	4.6615	0	0	0	0	0	0	0	3.4883	0	0	0	0	0	0	0
ARGORNPROST-PWY	arginine, ornithine and proline interconversion	13567.9308	18493.8642	8140.7554	8285.411	9461.7809	9633.7015	10130.1819	12675.0845	8059.8241	19877.9677	15955.4338	9178.2038	19636.6417	6467.5046	6744.3153	8976.6758	9542.8988	4518.1743	9266.037	6880.3423	4097.5108	8452.1994	7559.9889	7902.0459	7170.9222	15033.1095	7113.4024	8184.5199	11222.1373	9097.5412	7966.1018	7415.3995	13556.9157	10253.137	20611.4999	4687.1274	8503.3203	14915.0487	3604.0183	307.052	461.1285	1215.9852	1257.3869	1621.2032	4412.1895	5722.8369	6290.4783	7128.2596
ARGSYN-PWY	L-arginine biosynthesis I (via L-ornithine)	64680.5748	86761.5855	51774.4942	37276.6304	45716.7648	52492.7305	61705.3015	76498.8891	45877.1712	87323.1651	55879.6646	57843.7981	108853.1782	93217.1019	54756.36	65813.7766	48433.4271	44400.8764	84717.7488	63270.9707	84489.9586	39482.6004	59900.2015	96484.1939	87679.6591	128199.6485	63634.7649	53609.4602	67736.8662	41013.7875	58412.6952	72761.2881	70214.1961	63855.3114	74751.371	64926.8636	67064.037	90635.9085	102384.3228	64130.5477	56796.0867	55952.1286	56382.6552	64079.9659	63881.3462	81486.4251	53003.4435	58165.9697
ARGSYNBSUB-PWY	L-arginine biosynthesis II (acetyl cycle)	72339.6838	96794.6026	57810.0078	41545.6098	51919.1393	60929.3622	68638.7539	86755.7146	53645.396	100772.4635	68328.467	67818.1363	121784.9484	106259.8502	62593.506	74062.012	53967.137	53683.7419	99343.2393	72929.316	94379.9675	50625.4772	72089.6482	99561.5459	113763.2788	161553.2236	84788.4441	58044.7694	87346.56	48385.572	68583.6966	85467.2186	83569.0414	79572.4065	92512.7217	85604.2617	79317.2082	114537.2361	113891.1827	75221.0406	66191.2791	64230.4795	64981.1638	73213.9446	71124.71	91424.3079	59197.0083	64396.4534
ARO-PWY	chorismate biosynthesis I	73059.7331	102594.8301	61440.6635	42798.3882	53036.6859	61762.1262	69729.2564	88109.096	54583.5351	101795.7761	69345.5222	71696.0127	129077.5631	111599.7035	64771.4095	73097.5435	61640.2735	57473.1979	109757.6112	75476.245	96260.7049	50954.0167	72732.6311	108676.0618	112736.9603	160391.367	85444.1493	64848.9929	91713.688	50042.901	73098.8135	85043.9821	83833.7326	80163.6221	96417.8842	82325.9782	81562.5177	117398.5834	108170.6125	67260.6346	60706.0554	59298.1884	64289.9211	69717.3407	68827.7502	89669.3246	60914.7824	65344.0424
ASPASN-PWY	superpathway of L-aspartate and L-asparagine biosynthesis	17365.4402	29349.6176	19369.4769	11349.2593	12680.9812	16286.199	16393.2667	23552.187	18417.2204	35436.8423	31368.0397	21058.7022	37381.4113	29611.527	14907.789	14956.2971	13923.5922	12436.4899	29374.7046	18372.4999	13449.0192	15770.9112	22833.5988	32289.4862	24819.5537	35273.2439	31180.1127	22360.1869	37087.3512	16955.8167	17547.0241	19926.8371	25082.3527	29575.7815	41342.0949	16956.2619	29623.2845	43994.8045	1800.8475	1622.828	3628.4333	726.0311	3641.3398	3966.5077	3702.6568	8836.9341	8864.0974	8000.1701
AST-PWY	L-arginine degradation II (AST pathway)	0	0	554.6707	0	0	0	0	0	0	0	0	9.9761	0	106.9306	42.2969	0	4.9977	7.4928	0	133.2922	12.4933	185.1842	0	402.3875	0	6.2475	1620.8143	8498.8026	7.4909	109.4828	64.6114	919.4333	39.7369	0	0	7.4801	0	0	14.9859	0	1.8746	0	12.4823	0	0	0	0	0
BIOTIN-BIOSYNTHESIS-PWY	biotin biosynthesis I	46654.2595	56865.1088	28406.7386	24055.5979	36917.3344	42743.1225	36914.6782	55524.9046	37985.056	69103.0803	58739.3992	44724.9148	62395.052	69400.8489	40292.5124	63268.0086	37988.4014	42610.8134	75703.9431	46670.5963	43120.0773	41351.406	57301.1553	76091.7369	83174.8557	137735.0553	62916.1505	43332.4366	74079.7797	39645.4501	50730.3735	53312.5491	62639.6376	49832.9076	75838.2588	69984.9791	55150.4126	97541.4352	16868.042	30383.6222	23851.1082	16831.5133	30443.1194	18819.9266	17311.2533	30633.7873	36332.2693	33061.5829
BRANCHED-CHAIN-AA-SYN-PWY	superpathway of branched amino acid biosynthesis	99899.065	147241.9633	86711.3771	57325.7483	72142.9767	82273.6758	94745.9744	121313.5578	74015.5462	138688.33	98645.2869	106240.0305	185095.0904	166949.5866	94814.1196	107747.4853	86582.2945	80466.0134	156180.1838	107782.4146	127498.4012	72309.352	106124.7418	169497.901	155205.2957	226208.7763	110033.3733	85736.556	124498.375	69041.8674	99110.5465	109077.5038	112440.9056	104670.7732	137793.4166	115459.2619	114747.2288	167951.2296	139368.1679	86372.9028	82867.9163	73284.2092	77117.7185	85784.8951	88408.5679	115452.3292	83798.9452	88033.3479
CALVIN-PWY	Calvin-Benson-Bassham cycle	77203.3695	107494.5912	64211.541	44298.8718	55959.4719	65634.0913	72022.259	91369.4669	55822.7716	104147.2338	70950.0744	75976.5326	136435.2908	113058.0116	66114.8997	73332.9789	65610.5408	58643.1337	112583.3765	76420.4237	99837.2262	50543.0063	75707.9842	107788.9932	113217.6236	164849.5815	86196.2249	70713.8777	93235.9601	52089.1086	75917.6739	85995.8478	86930.9715	78943.2498	99386.5218	81629.8278	84163.4154	123128.8431	112576.3033	73572.0196	64503.9528	62321.2024	66622.5809	71951.2628	71774.6027	91942.373	62876.891	66590.023
CATECHOL-ORTHO-CLEAVAGE-PWY	catechol degradation to &beta;-ketoadipate	1968.0595	2720.1676	1982.0117	1018.6861	819.5109	944.339	1159.4815	1139.9544	473.7558	1252.0472	599.9563	3691.7807	6288.5127	2512.2949	1764.524	1846.8502	1297.3305	1103.1701	2392.2506	1259.0003	2969.0821	723.2846	4890.8075	1850.9312	4717.4005	2067.2549	2799.4489	2709.9972	946.6361	708.5023	1328.708	2344.8035	822.1324	741.7054	837.8878	1733.1662	1784.0496	3318.6293	3739.995	17049.3888	14348.7879	5159.9844	2449.0874	4428.8688	2389.4804	9602.9949	13414.3765	11737.5052
CENTBENZCOA-PWY	benzoyl-CoA degradation II (anaerobic)	0	0	0	0	0	0	0	0	0	0	0	0	0	0	0	0	0	0	0	0	0	0	0	0	0	0	0	0	0	0	0	0	0	0	0	0	0	0	0	0	0	0	0	0	0	0	0	0
CENTFERM-PWY	pyruvate fermentation to butanoate	1069.8756	3666.9882	1670.9413	1974.7771	535.0771	569.8294	1569.6106	1614.016	717.2839	1504.8419	1042.9996	0	4096.687	2429.1594	696.7228	0	5567.5806	876.5687	2265.7319	2090.0889	10.4817	1578.3133	0	1132.7324	0	0	68.3885	514.5956	775.5066	163.7484	597.0274	89.5398	221.1253	17.3441	1324.8419	52.3102	505.4972	17.4874	0	0	6.9882	0	0	0	0	24.4176	637.3923	483.6379
CHLOROPHYLL-SYN	chlorophyllide a biosynthesis I (aerobic, light-dependent)	433.2826	907.8359	344.7703	69.2415	355.5897	27.9667	68.8283	85.9112	157.4978	55.3732	24.1987	911.666	932.0757	808.5243	173.1894	2625.4316	910.3898	663.4766	545.8624	366.0369	214.2373	211.4395	2673.9676	330.9755	6406.693	1646.3735	446.1477	2137.7953	396.0539	359.1446	573.2254	145.7975	275.5504	81.3121	386.1712	1954.9446	897.9905	3185.993	73.0944	861.9723	2537.1017	53.0847	17.4734	135.3137	0	55.8823	59.3778	52.4103
COA-PWY	coenzyme A biosynthesis I	65364.6595	96363.9046	58118.3687	39098.4537	47260.0101	55176.9056	62357.7487	78759.8527	48287.2154	91692.05	60947.342	68013.0886	121742.021	99836.7076	57375.1381	65019.6113	57235.721	51341.6651	96553.9211	67609.6101	86266.3833	44910.0197	64982.3302	96746.653	98984.1402	143878.5918	74057.9833	55395.4974	80885.0216	44367.1362	64329.6235	74985.8182	74628.477	70916.3012	86658.1111	72765.8047	73389.1217	104547.9856	99723.7015	63745.7356	56869.7943	55128.8996	56776.6681	63213.4907	62723.1508	80951.626	54941.185	58703.1779
COBALSYN-PWY	adenosylcobalamin salvage from cobinamide I	55294.4114	67122.0507	39960.1591	29363.1244	37529.4581	43637.716	51752.1241	65345.5434	39454.6843	68303.1089	45802.6269	48463.7237	87006.2234	79684.647	49035.8918	52619.3935	35367.0378	37379.0593	71066.8295	56774.3353	72957.7077	38280.3718	48722.8572	70948.1888	84051.4945	103196.9952	69867.6924	40184.9366	67481.4145	36908.2155	51573.2149	67701.9088	66961.3727	61444.7702	64445.6228	62274.9258	59466.656	84854.0141	95368.222	63119.6032	52115.7411	54696.193	55115.0188	61717.7924	57893.2374	73166.6104	46602.813	52976.5903
CODH-PWY	reductive acetyl coenzyme A pathway	8857.4297	9592.5706	3803.9713	6104.2951	11849.7515	15611.8091	8728.1234	14926.5456	7566.5935	10849.6482	11237.5749	4950.5647	6931.0864	25441.1232	12388.952	7163.8044	14601.5889	14608.4172	31732.3785	11255.5462	3621.3125	4575.7389	9850.3354	29920.7387	19363.6269	12399.9615	9737.2124	15793.5236	28660.4767	11908.3443	22518.8545	8439.0321	12051.4545	6534.981	12399.0963	8314.367	14817.6347	16024.3731	107.8465	195.0383	232.0878	280.4434	2141.3237	1030.0635	306.0711	6089.8994	17607.768	13945.8591
COLANSYN-PWY	colanic acid building blocks biosynthesis	50742.3104	74605.8262	40389.0064	30072.9869	42592.7946	51445.4956	45520.8313	62556.1153	39987.2384	69127.8914	54808.5291	54255.6162	90047.8741	83158.5217	46895.9899	46338.4349	50649.0429	44286.5179	89610.1222	52279.0549	69544.7836	34758.9362	53630.8227	90980.8167	76090.9768	93006.695	66526.8561	44540.1952	79029.4442	40449.3746	58233.8637	50324.7046	61359.7613	52126.1272	74120.4235	41472.0564	59553.8131	91536.4786	59111.0843	37066.2086	30575.9218	25161.2417	44195.096	29138.2832	41437.6704	51881.0988	49415.2405	47560.2076
COMPLETE-ARO-PWY	superpathway of aromatic amino acid biosynthesis	76974.4	107990.5437	64751.5093	44968.6293	55732.8126	64970.9419	73403.4652	92742.1532	57417.7292	106712.1176	72920.5235	75628.5866	135850.7544	118063.7063	68478.5138	76711.7485	64960.7342	60563.8764	115509.193	79828.8263	101712.3975	53576.8722	76236.8219	114798.2896	118682.3052	167764.2635	89940.7547	68110.3388	96556.3111	52635.0241	76991.8269	89780.4521	88556.8319	84400.472	101229.7333	86605.2608	85811.7616	123235.4271	114559.2152	71396.6741	63944.7066	62867.8828	67871.7394	73826.0495	72714.2637	94677.3236	64290.7568	68861.2761
CRNFORCAT-PWY	creatinine degradation I	0	0	0	5.9986	0	0	26.9793	14.995	0	0	0	0	0	2260.4742	1137.8322	143.6434	1143.1255	924.556	1975.1468	1094.7985	939.6342	74.8259	345.7161	167.5693	932.2842	179.7246	1535.365	181.9732	338.479	113.4459	2315.1233	3184.1057	1788.7133	170.0477	176.3224	194.5014	107.7745	397.1044	320.3694	191.5761	286.2821	47.9571	343.7786	47.9387	287.2497	655.4884	1160.647	657.3397
DAPLYSINESYN-PWY	L-lysine biosynthesis I	73017.2166	104360.6766	63075.6066	42631.8773	50437.5002	58852.5971	69971.3121	86956.7694	53555.9705	102257.0524	64573.4797	73276.0165	134356.039	104301.0197	62000.7564	68679.4674	56022.9883	51733.4738	95655.8074	74481.7359	100364.3459	49685.9074	69318.3306	97897.1179	104737.5156	156380.3313	82875.9134	59680.8873	79218.2062	46299.9501	65837.3329	85460.1104	82424.8381	78812.397	91667.5973	79865.8531	78012.1062	113737.3482	120156.973	78182.0525	69894.3058	66730.6372	67911.7257	76411.714	75234.4829	95279.9174	57622.2298	64240.5113
DENITRIFICATION-PWY	nitrate reduction I (denitrification)	7635.7252	17305.0463	6717.1284	5690.6121	8812.8854	7631.8279	7151.7679	13479.7193	11373.2605	19626.7626	23917.9832	15663.8414	17726.877	20958.4107	10604.004	7192.3873	9144.7752	9279.2037	23947.682	14073.4927	6928.341	12799.3669	10485.1991	23834.4065	12010.051	36880.3691	31541.8034	10373.6631	34147.9011	14431.32	13377.9731	14784.0547	19847.0002	21692.518	31009.4036	15717.6643	19465.109	37495.6873	2085.8063	943.7135	2747.3657	1430.5221	4810.6476	5779.1077	1572.5148	2959.9875	4307.5243	3092.0411
DENOVOPURINE2-PWY	superpathway of purine nucleotides de novo biosynthesis II	24780.1882	42928.0077	20892.7575	14541.0586	20050.7369	23476.4241	25273.4454	33522.7626	26537.035	59094.767	43190.9654	17779.5027	39859.1738	20372.5055	11246.2795	37296.5963	15598.1506	13327.721	41311.142	8367.9761	18208.1378	19634.465	35224.7081	31983.2502	32607.6586	78188.4207	16579.055	40379.4426	42312.3712	19380.7751	23625.571	13581.5839	17253.0596	44825.8161	63279.5728	13394.2135	19649.9526	37892.6249	7318.1017	3563.1884	11806.2135	2846.7087	5408.5685	4434.2762	10996.1	17860.6577	12418.4567	15176.5913
DHGLUCONATE-PYR-CAT-PWY	glucose degradation (oxidative)	205.7513	34.8885	7.4953	0	0	12.4897	151.1336	244.662	77.0477	258.0432	34.8724	14.9413	9.9944	197.764	616.3323	9.9895	9.9911	59.6863	57.3447	64.6076	83.3726	19.8958	0	114.3219	52.3692	44.8275	516.2171	1770.6605	0	0	266.2357	216.4386	91.9668	79.0374	29.9099	19.9451	44.8101	37.3899	107.8984	3466.6892	6097.3407	2378.9642	670.3554	2755.8257	55.7872	539.2477	220.42	194.5156
DTDPRHAMSYN-PWY	dTDP-L-rhamnose biosynthesis I	73715.2352	111447.3497	67065.1741	44223.396	55507.9026	64787.2148	71849.6386	92756.4973	57370.0827	111619.9914	68271.5248	81019.5443	142697.3412	112036.8041	65224.7192	76468.8368	65653.2977	58255.9136	114193.8258	75365.4931	97434.1215	50029.8256	76679.464	107024.3356	110544.5426	162252.6498	82510.7682	64245.6396	95464.2319	49900.1768	71669.4062	85347.5324	84773.0092	78237.4146	99405.2154	83347.043	84466.2872	124383.8602	115400.0388	80590.5021	69120.9052	65768.035	64181.3651	74505.8058	71997.4124	90554.6108	55940.1437	63726.0981
ECASYN-PWY	enterobacterial common antigen biosynthesis	0	0	486.8607	0	0	0	0	0	0	0	0	0	0	0	0	0	0	0	0	0	0	0	0	0	0	5.3474	0	10089.5252	0	0	0	0	2.142	0	0	0	0	0	0	0	1.6064	0	0	0	0	0	0	0
ENTBACSYN-PWY	enterobactin biosynthesis	6047.1317	30619.1775	23440.2235	12880.0228	8591.6106	15134.2157	8325.6142	12628.6445	8454.7083	37657.419	5739.9431	14029.6694	43128.4028	7447.0174	3269.685	6375.0148	9260.4692	6755.5679	9845.422	6369.6283	5967.591	8712.5369	12319.3597	17254.4496	13668.4367	21293.757	4720.8531	23498.1625	12084.0199	5619.4267	8414.1468	3376.4853	9782.1132	6595.1925	16663.072	4354.5019	17334.6032	16767.4428	5912.6446	1833.952	596.962	1106.9965	4264.2539	3010.567	6216.4926	7770.2134	3152.7206	5560.0556
FAO-PWY	fatty acid &beta;-oxidation I	102688.2039	150416.4288	93857.5261	59155.315	66659.4615	75753.7747	97103.1173	120198.2183	75649.2251	142040.2538	91210.3866	119124.1502	207154.9352	135555.157	85918.047	129920.3284	68077.9505	73470.184	124889.3826	105911.9453	128293.9433	86265.1153	116061.0374	123855.8364	188534.2715	275818.7236	136808.6795	83219.2537	111452.9213	65617.1039	81343.5863	130100.9041	124701.1271	122902.9462	125699.9933	157669.582	115323.5683	180757.9961	175532.6605	118409.7323	110205.9247	103159.0693	101055.9517	120710.0963	111439.2993	141083.1832	70684.2421	88309.7015
FASYN-ELONG-PWY	fatty acid elongation -- saturated	84335.3351	123502.8552	67032.0129	48076.3972	68592.7327	78268.0779	77893.8699	106876.4415	67619.6929	125851.0878	102701.2385	83591.9182	143036.3213	159754.4811	84653.1177	107681.6323	91386.6574	81751.9104	165698.4311	94835.0187	139297.2911	70470.7827	106884.6132	173322.3837	145821.1374	246215.3175	110745.6665	83283.8887	137312.6687	69535.4783	102076.8967	89783.5094	99070.5804	94670.6613	137992.975	108561.869	105604.1849	171169.8129	106674.853	54489.6085	47067.2076	34623.2099	70501.4131	44324.7679	79917.7334	99366.781	94216.8614	89069.7637
FASYN-INITIAL-PWY	superpathway of fatty acid biosynthesis initiation (E. coli)	61078.2479	80368.3154	44560.2015	33009.2204	43974.9488	46518.786	51505.1773	68922.7684	41016.4581	86222.1304	67351.0601	53684.8026	96092.7296	79466.1591	49350.1906	65621.0967	54700.1124	48792.0293	87508.7668	50173.1185	63432.7655	39979.0892	64748.4388	86039.609	87950.818	144878.0616	53408.9991	61803.2769	68638.6357	43881.7001	59662.5255	53847.8228	65345.9682	43153.0827	78911.7118	73575.1873	62786.9793	105450.8934	54384.5272	37131.8548	23752.8801	21503.9354	37860.5915	24797.0562	40104.2756	47792.1934	44574.6367	42137.2369
FERMENTATION-PWY	mixed acid fermentation	41337.1688	70836.9832	43960.3208	24208.9751	32003.2905	33748.3567	37283.9016	42281.2912	23231.8237	45431.3098	30720.7452	53472.2661	90301.8134	66989.2621	36777.444	35651.0175	32879.977	27379.2775	55659.7583	40304.0494	51754.5388	24396.3847	42493.4369	41642.8752	52601.7365	106194.7698	38456.6486	49338.022	26508.4779	23368.1308	33797.7873	37193.7494	37415.6687	39271.57	53533.0773	48138.9292	51226.5133	72230.0866	18007.5751	42815.0503	40392.0013	23512.3071	23578.4103	26035.1694	14163.2409	30525.2982	31639.5483	32879.2584
FOLSYN-PWY	superpathway of tetrahydrofolate biosynthesis and salvage	69614.8933	97731.0958	59753.8395	40049.2379	46915.0697	53192.1902	66738.4631	82433.8426	49544.3026	93490.5664	56372.0369	71567.0103	128188.4151	96523.2688	58451.5102	61066.8363	51327.8559	47902.4713	87699.4004	71695.4935	98232.1581	46562.7326	61774.4587	83226.5085	100615.7859	142218.8642	82056.511	55700.3313	72576.1575	43535.6871	60508.7656	86776.7542	81246.543	75580.0577	79196.1588	77609.4381	72157.3767	105312.4542	125866.1444	80815.6928	68335.7578	70154.9939	70366.9052	79181.7209	77968.8831	97093.5344	56439.6718	64808.0266
FUC-RHAMCAT-PWY	superpathway of fucose and rhamnose degradation	0	0	0	0	0	0	0	0	0	0	0	0	0	0	0	0	0	0	0	0	0	0	0	0	0	0	0	0	0	0	0	0	0	0	0	0	0	0	0	0	0	0	0	0	0	0	0	0
FUCCAT-PWY	fucose degradation	0	0	0	0	0	0	0	0	0	0	0	0	0	0	0	0	0	0	0	0	0	0	0	0	0	0	0	0	0	0	0	0	0	0	0	0	0	0	0	0	0	0	0	0	0	0	0	0
GALACT-GLUCUROCAT-PWY	superpathway of hexuronide and hexuronate degradation	7267.0165	12445.8646	7278.6854	5220.8861	4734.2587	6478.5275	6641.805	7444.542	3816.0622	7664.1272	4207.4837	5697.0745	15932.426	11217.4654	6191.3559	3678.9586	5257.8528	5551.2943	11533.3319	7252.2546	7869.8879	3246.1106	6439.0338	6262.1634	6948.1242	6738.6992	4659.781	13961.5268	4791.5169	4600.8677	7938.1211	5026.4197	6170.8701	4976.1632	5204.0291	1756.3507	3412.2714	5389.0798	2745.7758	1398.6724	3414.3029	1564.7377	2649.5822	4482.3134	2246.3928	5440.6765	8642.6919	7565.604
GALACTARDEG-PWY	D-galactarate degradation I	12681.8177	10417.6062	4647.9005	5407.3911	7913.3698	8278.733	8495.5727	11013.7459	7490.4575	14655.9299	16509.5073	6011.0114	10681.2556	7480.8725	7740.4679	3950.8922	5879.8466	5342.9449	11368.7643	5057.2223	4806.0623	7413.442	5891.5669	9011.8147	6858.5282	14507.116	7176.5184	14084.0007	10713.5927	7989.6217	10165.1443	7200.1245	10458.2078	4334.9532	15130.2108	5198.4029	9922.9784	15104.3032	2387.0916	1766.8892	4405.5459	1555.2671	1586.8805	2322.3082	1825.0301	2353.6308	3544.2054	3512.4199
GALACTUROCAT-PWY	D-galacturonate degradation I	13573.8056	29380.826	18448.6421	9079.1107	9219.2993	10872.8925	11249.8607	14105.5958	8449.5795	18548.7779	16012.4384	23332.4702	38791.8239	19617.0442	10026.9067	14886.1153	12963.1222	10064.6343	19606.3746	12678.8339	19364.7277	8129.5623	15589.2117	16018.3489	17956.9579	21765.5919	6912.5583	19270.1975	13499.5991	9492.8997	12210.1056	7653.0195	13819.6275	9963.6747	20231.6196	10699.5112	14762.1859	25036.2545	10176.0557	3033.4836	7215.4111	2770.8128	4915.4689	5971.3982	7917.5356	15874.0586	18147.13	15639.3673
GALLATE-DEGRADATION-I-PWY	gallate degradation II	2098.713	3012.4827	1578.1977	1133.2368	1226.9332	1347.6733	1499.4999	1410.8696	2251.4199	5616.9844	4668.4381	3386.4466	4307.5023	4716.6959	3829.0997	28420.8954	4980.0093	8395.0912	10264.3835	2588.6292	6716.7292	9064.3474	19390.2017	2541.2627	26869.5887	50528.153	6149.3011	2255.5065	5755.357	1766.2717	4666.9989	3403.4406	1791.7751	6369.9543	8722.5394	27670.5633	6802.498	17681.0311	5514.2431	7840.9673	6333.2975	2866.2232	7935.7605	4299.6174	3810.9733	9525.3341	14813.9628	14029.1056
GALLATE-DEGRADATION-II-PWY	gallate degradation I	1705.1426	1656.173	532.799	675.9746	1226.9332	923.1188	1368.5422	1390.7462	853.5975	1173.6815	885.8325	415.5945	923.1027	1583.4948	1081.1065	133.5437	819.2334	478.8783	617.2436	728.8866	6716.7292	348.5851	348.4355	679.5923	777.2287	921.8281	1254.17	144.3203	150.5017	274.5583	812.3828	1367.8738	312.4818	481.9229	354.7489	68.1376	173.2232	561.9798	5514.2431	7840.9673	6333.2975	2866.2232	4218.7558	4299.6174	3810.9733	9525.3341	14813.9628	14029.1056
GLCMANNANAUT-PWY	superpathway of N-acetylglucosamine, N-acetylmannosamine and N-acetylneuraminate degradation	2319.4937	2797.3158	1527.2329	1734.428	1448.1685	1959.2485	2025.7644	2158.9251	1271.9401	2958.7304	1464.7969	1629.9994	3830.8921	6012.9333	1996.1599	586.0049	1670.1611	2146.3629	3207.4426	3435.0415	1530.0866	1305.6945	1195.568	3044.9262	1809.1993	802.4386	1145.6997	1740.7349	1503.444	1090.2794	1327.7282	1368.0942	2021.8895	1499.2231	2061.1952	587.3255	1579.8916	1895.5647	279.5974	79.3043	819.8151	66.4603	178.6496	195.933	483.0114	884.1946	955.2307	567.5671
GLUCARDEG-PWY	D-glucarate degradation I	14608.5656	11875.9984	5249.699	6384.6533	9344.5539	9662.1487	9657.6033	12621.848	8613.7973	17069.7414	19517.2365	6854.8535	12112.3325	12662.8823	9641.0812	3957.2247	6322.4727	5490.8284	12223.7037	7454.7856	5350.8994	7716.5427	5937.9133	13471.0559	6903.4626	14766.5022	7933.5381	15276.6909	12059.033	9811.1936	11845.6255	8297.6189	12940.6462	4470.8281	17142.0852	5245.4882	11064.8112	15996.3622	3142.421	1813.6627	4747.545	1639.7133	1647.3913	2548.5133	2199.7749	2571.3779	3958.9931	3952.9021
GLUCARGALACTSUPER-PWY	superpathway of D-glucarate and D-galactarate degradation	12681.8177	10417.6062	4647.9005	5407.3911	7913.3698	8278.733	8495.5727	11013.7459	7490.4575	14655.9299	16509.5073	6011.0114	10681.2556	7480.8725	7740.4679	3950.8922	5879.8466	5342.9449	11368.7643	5057.2223	4806.0623	7413.442	5891.5669	9011.8147	6858.5282	14507.116	7176.5184	14084.0007	10713.5927	7989.6217	10165.1443	7200.1245	10458.2078	4334.9532	15130.2108	5198.4029	9922.9784	15104.3032	2387.0916	1766.8892	4405.5459	1555.2671	1586.8805	2322.3082	1825.0301	2353.6308	3544.2054	3512.4199
GLUCONEO-PWY	gluconeogenesis I	64540.0104	93561.0769	55291.8723	37274.0305	49026.9073	56468.1937	59435.4583	79495.2588	49792.9524	92217.0573	66710.7213	69045.4982	118389.5652	101321.4637	59433.9728	70039.3559	58178.126	52569.5633	99140.0959	67214.7404	88621.3509	48333.8073	69503.3616	98976.2826	103279.9524	152800.4791	81695.1955	58978.958	87984.8901	47498.4059	65606.0559	71621.4152	78457.0713	73007.145	88810.2546	79993.8013	76517.4942	115517.613	91003.816	51954.1679	57920.1035	38770.0056	51461.1142	42403.958	59119.8334	75856.3456	57347.0271	59591.8141
GLUCOSE1PMETAB-PWY	glucose and glucose-1-phosphate degradation	13887.3166	13917.7989	7547.8525	7914.9421	13246.9062	17166.4649	8179.1385	10427.2836	8446.811	17008.214	16962.4371	10421.2845	16658.0565	6087.9456	7404.0901	10911.2414	8915.4365	9501.4007	14324.3467	4624.1987	8479.9383	5366.5367	12861.0992	8870.9658	14926.5757	28059.2286	9482.09	19410.1591	13534.4452	10609.1763	17168.0254	9151.7177	14412.7115	4954.4976	19962.713	7442.467	13678.7458	24675.4316	928.4424	14724.7535	12786.2879	5268.0677	4026.9682	5676.3783	1937.3798	4594.0413	6530.3248	6032.2129
GLUCUROCAT-PWY	superpathway of &beta;-D-glucuronide and D-glucuronate degradation	6471.3875	9962.4654	5732.091	4617.3739	4116.7069	5906.358	6099.569	6481.5958	3167.6972	6239.6961	3274.5492	4199.9981	12657.9784	10922.4894	5775.0743	2787.2403	4305.3509	5115.0253	10743.576	6739.8877	16936.9264	2688.4956	5330.3781	5605.5593	5720.919	5306.9114	4573.3719	13351.23	3878.3707	4070.056	7751.9916	4826.5695	5323.4416	4327.7859	3938.6317	1282.2642	2541.4484	4012.3487	9357.7045	1808.3593	4667.791	1747.1352	4922.3701	5619.8138	6952.857	15076.1653	16467.1133	13597.9397
GLUTORN-PWY	L-ornithine biosynthesis	69675.7752	97960.312	59067.5891	40358.3504	49673.1706	58445.9866	66161.8366	84832.5248	52606.7041	98564.2808	67492.556	70433.1404	124644.2908	104529.2885	60734.5677	69293.12	52593.4851	50613.3363	97181.2875	72355.2177	88879.3185	49003.462	69087.4638	100260.0459	105320.6655	149239.6317	84471.6047	57933.4405	87931.3082	47723.9813	66727.0241	82738.0772	82491.8902	78390.8536	92724.4536	78111.1646	77658.4138	112813.4195	108173.3939	70970.5919	62628.1194	60911.3965	61567.4432	69432.9834	67248.8837	86131.5009	56049.0582	60573.6417
GLYCOCAT-PWY	glycogen degradation I (bacterial)	50443.4747	80365.675	51231.986	32992.0611	38697.8223	45154.0503	51784.2715	66028.4477	38121.0831	73087.7774	38589.5014	55278.0576	106744.7566	80775.2903	44999.7875	28590.8784	41653.9032	34938.1805	77036.8752	52091.0853	58807.7362	26928.3325	43249.3448	66466.1717	66490.2647	73950.2307	46258.4067	52500.0646	51651.7746	34039.7556	52977.4854	58221.5138	55077.6652	50764.9956	55165.2771	39649.2664	56873.7311	76246.4194	78943.4764	50904.2937	48709.0256	48053.2684	40697.069	55964.3041	47722.2208	64605.6001	40454.4662	47887.6321
GLYCOGENSYNTH-PWY	glycogen biosynthesis I (from ADP-D-Glucose)	64937.0441	102365.8608	64661.4053	41202.1706	44667.0947	53608.3008	64299.941	79229.1598	46078.5797	87523.7855	47314.0248	72001.8876	133543.8386	85663.3547	51818.3284	56405.341	45977.0107	42923.3909	81783.6808	60618.7935	69021.5588	38565.5531	64979.3376	65535.5237	98039.6157	130975.3098	54482.1193	58027.9405	61622.3398	38513.6556	58742.0361	72148.7166	68532.3959	65104.0119	72403.6744	65003.2877	73600.5116	95888.3904	96077.5663	66438.7117	60208.9329	60460.963	49416.6327	69093.9346	57269.6615	77641.8797	44856.1262	54180.9105
GLYCOL-GLYOXDEG-PWY	superpathway of glycol metabolism and degradation	0	0	411.9828	0	0	0	0	0	0	0	0	0	0	0	0	0	0	0	0	0	0	0	0	0	0	0	0	83.7054	0	0	0	0	0	0	0	0	0	0	0	0	0	0	0	0	0	0	0	0
GLYCOLYSIS	glycolysis I (from glucose 6-phosphate)	74886.9356	107053.4883	64647.0094	44421.0479	54467.213	62847.5401	71949.0123	89472.6154	53485.1307	100234.8268	65205.6239	76692.5056	137795.0458	108635.4112	64418.849	65155.4415	60781.4524	54360.6453	104184.8998	75681.7778	91898.5947	47757.3349	68824.1957	98396.3484	108189.2219	147208.0879	80753.874	64758.1214	86715.3651	49319.7071	71518.1829	87598.3679	84364.7403	76829.2012	89318.8312	73736.0883	81885.2824	115222.9611	115970.0201	74692.2481	71733.3446	67775.4777	65340.5184	79103.4997	71415.9784	93035.2995	59650.9122	65551.8999
GLYCOLYSIS-E-D	superpathway of glycolysis and Entner-Doudoroff	54799.3196	77148.4078	45759.1951	32054.5287	39522.6545	45992.8213	50350.7353	65557.4332	38998.7485	73296.4178	50785.8438	60756.6398	102009.3813	84857.1735	49314.1663	53933.78	48793.7496	45341.2944	83069.1655	55112.4052	57297.0841	38672.9214	58405.0794	81007.4596	89900.0542	125158.3386	57394.2453	52542.5946	63506.4757	37686.0589	55760.3702	55330.5868	60689.9368	51736.7192	69419.1982	65267.569	61551.5587	93413.4054	41263.6111	35692.4988	42712.1902	20437.7848	32874.3557	26162.231	26768.965	47636.3514	45978.4513	46338.9369
GLYCOLYSIS-TCA-GLYOX-BYPASS	superpathway of glycolysis, pyruvate dehydrogenase, TCA, and glyoxylate bypass	67094.9454	96259.7037	60054.4956	39166.3128	47796.809	55204.0283	64985.1259	80197.6643	48124.6707	93566.6435	61112.2346	70304.4051	128282.3983	100184.2618	57463.0099	66330.3782	53605.2619	51446.0215	96707.0368	69048.733	81710.0968	47506.6443	66663.6624	93391.2896	102596.5886	147853.9163	80730.8302	59009.641	81120.6192	46890.2697	63078.796	79316.9508	75922.6327	70854.8391	83322.2825	78174.8371	75668.6695	112279.2476	99802.265	64776.4836	65563.0013	49261.9201	59168.202	59544.1729	65440.6966	85585.1522	52107.4239	54302.8434
GLYOXYLATE-BYPASS	glyoxylate cycle	62399.696	80277.4887	47029.2312	33197.9951	42099.2758	48401.26	59031.8698	70807.0219	42126.9261	78370.0008	49329.9645	59100.721	103681.72	88197.4734	51203.1256	55548.2677	43767.3962	43043.1793	76880.4124	61858.585	76013.6881	41119.308	57085.0136	78398.0886	93376.8451	132257.6221	73439.2088	48842.6176	60041.4971	39746.3298	51033.6993	79604.3703	71519.6155	65243.0789	64433.0154	71013.8997	65614.5394	96401.0809	110475.2711	71876.0269	69319.4706	67054.6543	58713.1963	78573.5299	67518.7352	87684.9065	49628.6191	56456.3797
GOLPDLCAT-PWY	superpathway of glycerol degradation to 1,3-propanediol	1016.0778	1557.9447	1586.1136	513.9292	603.7285	632.9613	1368.5826	1496.5708	1076.8866	2223.126	382.1211	737.3502	2006.3061	2600.486	891.5224	690.5092	1083.2918	844.5129	1446.0442	1696.5127	2922.0168	457.7339	479.7499	1234.6302	606.0385	1578.0585	1393.3304	7821.3283	421.2218	168.7402	1777.1738	2527.4089	1565.9116	1107.2541	896.7663	153.9678	163.629	308.8057	2706.1035	764.5791	656.6466	751.9391	756.7023	1002.6935	2158.6882	1994.4848	2722.0603	2097.6098
HCAMHPDEG-PWY	3-phenylpropanoate and 3-(3-hydroxyphenyl)propanoate degradation to 2-oxopent-4-enoate	7664.2676	18633.8982	13580.6871	8305.5029	5893.2168	8303.2959	8120.9598	9713.2489	6395.2459	18603.7612	3156.7831	14115.9295	30891.9259	16548.354	9854.745	1856.5156	4122.2861	4071.2578	7654.0199	12493.267	7841.9005	6860.9666	2217.0627	9229.7732	2585.3199	4874.2492	5553.7527	5738.265	3045.5204	5059.8746	5311.9716	4892.2787	8587.3067	6499.249	7524.1163	4185.5869	11322.4111	11296.1471	9846.8977	4361.8645	26304.7621	2318.7068	4268.3045	4968.3008	6806.7005	6570.5864	3002.0822	4244.1673
HEME-BIOSYNTHESIS-II	heme biosynthesis I (aerobic)	44463.9091	64285.0821	37829.0533	25964.0234	31177.7053	36132.0326	44613.1579	53033.9306	31602.4713	60510.0683	47341.4119	48187.2773	80125.2172	73213.6633	40336.1592	55749.223	44119.2669	41544.1944	78421.181	45604.054	64376.2615	34481.9277	53895.145	73270.9536	74657.5842	126016.1219	59217.1236	40200.3705	65909.2138	34079.5568	50029.0893	52575.5057	51195.2638	47046.551	64840.7303	60209.4457	52395.8	86423.6445	78425.14	50300.5525	46726.588	47924.0724	40093.6706	54534.4107	47307.9732	59701.8764	44297.883	42591.2553
HEMESYN2-PWY	heme biosynthesis II (anaerobic)	69192.6451	99652.8106	59572.5376	40376.4879	51044.7276	58818.7488	65394.2075	83156.866	51340.5535	97166.5564	66742.7007	71384.8322	125613.9935	107573.6488	61774.7195	68679.5594	59537.6543	55463.0836	106962.4275	71381.9903	94107.6748	47881.5191	70921.6531	101206.0538	107853.6036	158321.8496	82187.6177	60712.8066	89169.0744	49261.1096	69877.9261	80769.7386	80064.8302	74535.6658	90023.6478	81753.088	79943.1532	116881.2892	106510.9716	68036.3581	60148.3872	57474.5094	61934.5549	66626.1923	67521.9016	87314.2779	60427.776	64125.3143
HEXITOLDEGSUPER-PWY	superpathway of hexitol degradation (bacteria)	0	0	0	0	0	0	0	42.5217	292.6248	393.303	1411.5651	916.5674	163.9498	791.1616	190.8378	29.3043	102.1772	199.4475	771.2088	456.6695	102.2525	202.913	127.0501	3049.0403	254.7901	0	171.9709	74.4718	93.6013	41.4573	86.2158	351.6753	249.1273	372.678	1177.8523	76.4739	52.5486	54.3754	248.4132	51.6146	112.3993	15.445	130.4207	101.2299	290.7194	535.1373	80.9858	97.0365
HISDEG-PWY	L-histidine degradation I	21539.8753	40243.2828	24996.9694	14464.4854	15033.5463	18272.7186	19306.1935	25383.8928	14451.2542	28335.8844	23496.2743	27202.4307	50583.6225	31160.6154	17951.3226	45898.9557	26222.0752	21972.5832	36435.2362	19813.0107	13488.7721	19983.0241	36847.0499	33291.2861	47273.2611	82014.315	14579.4563	23437.344	23180.3135	13266.5413	19765.2716	15916.2979	20249.2123	17458.3978	32345.9689	36605.3559	26130.2347	44192.8968	6359.7119	1772.812	6847.8342	1817.1813	3600.413	4993.74	5538.6565	8307.3414	10792.1041	7706.496
HISTSYN-PWY	L-histidine biosynthesis	63959.6033	90453.9712	52343.7636	36678.6733	49170.8288	57420.8178	58637.1816	76938.4522	48732.1749	91383.306	65861.0621	63988.2109	109720.5336	98365.5162	56834.539	68716.8851	55704.8425	53070.8116	99156.2917	63757.3918	89945.3588	45220.353	68305.3497	98913.8135	101298.5348	152014.5013	74924.9083	56884.3383	84838.7889	46470.0216	67470.8693	68198.3127	73513.3071	68576.1977	90029.5902	74609.4502	72819.3015	109496.5026	93769.4769	60216.9524	54128.4927	56177.5754	55529.9387	64104.2577	58134.9637	74289.0207	57633.2755	59311.3835
HOMOSER-METSYN-PWY	L-methionine biosynthesis I	40125.4195	51856.4308	35653.1064	23314.4835	25705.5832	31297.4114	40113.6407	45321.9724	26612.5378	46681.9851	14837.7563	38263.2726	73979.6089	51438.3056	34237.9567	16643.7113	27103.8803	24381.2006	40117.9561	43653.8982	51210.5052	20372.2911	20197.6819	54776.0938	47393.1276	37190.524	33305.6319	34695.7854	17905.5041	17593.9289	29859.1409	51321.0419	42480.8751	36874.0466	26930.3743	27349.7589	38005.3125	42099.6138	80331.5057	47467.9312	47350.942	47103.888	41792.3859	56522.2297	46957.0817	58860.9532	24050.3771	33875.4608
HSERMETANA-PWY	L-methionine biosynthesis III	71205.9851	98717.3434	60274.7316	37793.143	47056.9427	53560.6848	64815.4878	81268.1101	51049.7912	95845.5824	69016.6071	76277.2227	131240.8692	108114.5228	65003.7246	91362.8259	53667.7349	55426.0832	101766.9903	75116.0952	89066.056	57036.8061	85054.9229	112653.2931	121256.63	188980.6387	85701.5865	56190.9371	82949.5119	46634.7673	63413.152	80963.8505	82432.0674	77253.9343	98999.7521	98000.2332	82072.676	130219.6309	105149.1081	69366.0275	64051.5499	58190.1802	62228.4234	67177.7842	65439.3998	83909.9991	54463.2234	59181.0366
ILEUSYN-PWY	L-isoleucine biosynthesis I (from threonine)	111073.6088	176761.8133	102942.9167	65810.0189	81355.186	92744.5345	105506.9348	137078.5533	82805.6691	155831.8632	112586.6971	127320.63	223858.2622	194199.7177	108462.8155	129585.9061	102975.2111	94473.9515	186108.6513	121917.5895	138342.9514	82311.9937	128767.4268	204770.2754	179895.4646	268894.4313	119874.321	98698.6619	144333.6701	79018.1389	114693.6575	117484.0677	124187.8223	113029.2772	159863.0478	131280.7651	134824.9246	199276.9851	144143.744	88527.0742	89832.1281	74461.2529	79542.6212	88483.6028	92491.4258	122411.0306	95771.6462	97720.7015
KDO-NAGLIPASYN-PWY	superpathway of (Kdo)2-lipid A biosynthesis	3422.8281	4310.168	4816.3733	1857.4234	1380.8628	3622.3587	2463.8709	5852.1331	1388.9951	2810.2254	1820.3035	2577.097	4987.365	12379.766	4805.7177	1751.0027	1406.9741	3542.105	6730.4975	5019.7183	412.6589	293.5856	3190.444	8404.0135	1922.1759	2452.8599	9484.9537	23787.0697	6325.4393	2247.9072	5327.6036	6047.4952	4585.2077	39.9675	1381.8564	720.0893	1653.4384	2195.3816	39.9393	0	5.998	31.9352	269.4823	55.8083	103.5325	3878.9156	10372.7748	4872.2533
KETOGLUCONMET-PWY	ketogluconate metabolism	9798.684	7212.422	4003.9461	3257.5444	4953.898	5943.4181	7863.976	9440.132	4647.1143	6156.7353	4035.8689	3628.6329	11053.4311	5973.5379	4950.1283	6731.5116	4381.8153	3377.1345	9084.6338	3641.8682	10053.3174	2675.5463	8998.6809	4724.0457	8761.1553	14093.191	6651.7043	13686.884	5058.174	3287.7976	6365.7436	5056.9001	6002.1702	4110.1053	5323.4107	3324.9239	5166.7581	9916.4031	3641.4394	13257.5262	11181.3255	4186.2808	3178.6118	6584.5287	4048.1275	5986.2403	4537.7125	3130.4457
LACTOSECAT-PWY	lactose and galactose degradation I	0	0	0	0	0	0	0	0	0	0	0	0	0	0	0	5.0295	0	0	0	0	0	0	0	0	0	0	0	0	0	0	0	0	0	0	0	0	0	0	0	0	0	0	0	0	0	0	0	0
LEU-DEG2-PWY	L-leucine degradation I	43983.1546	63460.0485	37620.8868	24932.6453	32668.4704	38896.7351	39245.4679	55709.2434	35966.0191	64675.4405	54122.9864	49742.0839	80512.1663	89812.56	50671.2027	69267.075	51216.8739	50269.992	90617.6233	56400.8643	44156.4333	44646.9957	62357.1015	102576.7924	85559.8111	131731.7258	66365.7514	38113.3343	79124.411	37427.146	54177.4787	49829.0578	57815.8631	51518.8116	74366.1379	68695.3428	59358.3828	95356.1125	33748.1156	22455.6315	25221.9615	15221.4873	26568.991	19524.6961	24615.0222	40375.1431	39532.8784	38660.3459
LIPASYN-PWY	phospholipases	0	99.3269	32.3517	34.8309	0	17.4665	106.1444	142.9956	37.3354	207.9827	17.4857	64.6216	96.9561	91.1202	98.6936	153.2457	251.1907	91.8064	301.9004	112.3086	157.1933	19.9706	124.1003	42.1563	277.0959	167.9428	317.5084	72.1878	710.1532	47.2753	217.6837	52.1205	72.1121	14.9785	22.4785	99.5354	67.1823	117.0575	76.723	72.4263	182.215	42.2692	67.9424	205.6178	189.7369	116.9712	101.4136	73.4085
LPSSYN-PWY	superpathway of lipopolysaccharide biosynthesis	0	0	0	0	0	0	0	0	0	0	0	0	0	0	0	0	0	0	0	0	0	0	0	0	0	0	0	0	0	0	0	0	0	0	0	0	0	0	0	0	0	0	0	0	0	0	0	0
MET-SAM-PWY	superpathway of S-adenosyl-L-methionine biosynthesis	52271.9344	71623.7756	46792.2643	30450.6649	35000.5451	41628.1267	51365.6832	60914.3534	36197.1754	65606.0824	26287.155	52142.9597	97971.0279	71875.4023	45178.3866	29519.0598	38132.9327	34537.9396	60505.3679	55293.0631	66534.4626	30199.4624	34194.3522	72934.891	68648.7724	65897.5118	47952.0313	46424.3261	31651.7345	26793.6369	42683.8573	62149.6075	56196.7326	50572.1974	44547.5009	43137.8021	53019.7402	64649.0454	90110.8691	55075.087	52907.1729	51251.1927	48816.4897	60288.287	54860.4568	70062.4901	35338.4547	44484.7814
METH-ACETATE-PWY	methanogenesis from acetate	0	43.185	0	0	6.7866	0	14.9653	3.87	16.3974	197.72	5082.6759	0	0	0	4.9997	0	0	69.8935	0	0	9.9991	620.9405	0	1402.2875	0	0	0	0	0	0	0	0	0	1553.5878	4562.5555	0	0	0	0	0	0	0	0	0	0	20.1915	0	0
METHANOGENESIS-PWY	methanogenesis from H2 and CO2	0	0	0	0	0	0	0	0	0	0	0	0	0	0	0	0	0	0	0	0	0	0	0	0	0	0	0	0	0	0	0	0	0	0	0	0	0	0	0	0	0	0	0	0	0	60.3372	0	0
METHGLYUT-PWY	superpathway of methylglyoxal degradation	776.1789	2200.7845	1613.9381	1833.5169	5873.3068	9451.9643	721.5112	1016.1936	2394.5399	1522.0885	337.388	3429.2679	2904.5466	2429.4653	1858.8935	3577.3999	3967.461	4522.7106	5563.8588	1319.8236	4922.7349	1128.6689	2729.7999	337.3014	8499.9524	5977.8073	1156.6135	11729.9688	842.3405	747.2807	4229.2568	506.2696	2059.7892	595.9958	2942.3533	7.4988	803.6235	550.5814	589.5241	395.6633	1754.1777	177.7923	2629.5835	396.0275	1843.9211	3162.3825	3433.9779	2628.2775
METHYLGALLATE-DEGRADATION-PWY	methylgallate degradation	2594.2919	3715.7965	1948.8891	1401.7728	1520.1881	1670.1822	1859.8357	1752.7549	2766.9103	6858.6326	5610.6503	4129.7416	5300.9261	5790.0458	4667.9782	27607.425	6002.3445	9749.2554	12290.4464	3187.8562	8066.4872	10325.1489	20868.0366	3142.5921	29880.2564	53961.2994	7365.4451	2781.9203	6984.8586	2172.9354	5669.14	4181.2222	2217.5805	7696.3489	10450.7893	27935.0374	8188.6972	20154.4203	6761.2955	9369.7457	7673.8311	3524.5791	9363.5763	5259.8112	4658.39	11436.7433	16888.4931	16292.7595
NAD-BIOSYNTHESIS-II	NAD salvage pathway II	12959.4358	13578.1588	6537.792	6624.9064	11529.6982	14134.158	7752.3411	9541.5292	8143.4559	15986.7604	13574.9601	11061.9536	15596.4587	8615.3485	10114.8575	17088.1016	11623.5996	15316.1529	20018.302	6171.1541	11009.9034	14391.7303	19366.0687	4764.5741	39433.7715	39107.8803	12348.7459	16863.611	11489.4841	8548.7698	12329.8811	8846.38	13254.4301	11373.0527	15331.1494	26554.4614	10821.3138	22786.0242	4185.3085	14081.1131	10815.4657	6575.0725	11265.3106	8528.6955	3824.4159	8262.027	9068.8777	7953.7464
NADSYN-PWY	NAD biosynthesis II (from tryptophan)	4931.1643	8558.6911	3728.7144	3972.9436	3201.0592	4870.8719	4452.5887	3544.6341	1564.3384	5828.0116	3254.4151	2020.7238	9179.9914	643.1341	357.9163	704.4261	2058.9436	1362.9729	1608.4501	834.4101	5368.6159	1384.1153	580.5603	955.8909	2387.0876	21214.079	722.5512	948.2461	226.9115	951.7628	710.5901	1184.8977	596.7933	2407.5247	1923.0349	1620.7775	1082.9996	2295.8006	3848.6485	1042.6337	3792.3062	860.061	2777.5405	2687.7896	4113.5806	6480.327	6781.9268	3738.2598
NAGLIPASYN-PWY	lipid IVA biosynthesis	35586.8106	59487.6879	33288.4862	22993.6467	31902.9565	37810.0935	32502.3305	47016.0114	31394.5764	59566.9684	51359.9664	41303.655	67002.421	65109.0565	34317.8582	56267.3558	48254.2431	42810.124	83526.5498	36606.0242	45275.9901	31278.8579	54165.7729	71861.1566	72879.8194	115997.4515	52117.566	40869.2661	74846.0353	34060.0714	48689.979	36442.6163	44196.2598	43181.3201	66577.5764	57229.0165	50687.7465	83567.1919	26642.6457	20582.8654	14711.3321	11257.4582	22857.6865	13902.6478	22112.147	28895.2385	32900.5146	29744.5657
NONMEVIPP-PWY	methylerythritol phosphate pathway I	67838.2449	97823.0136	59004.4078	39831.689	48660.7905	56327.0204	64534.0322	81228.5833	49949.632	94711.8615	62211.0083	69508.3548	124090.3455	102655.3301	59490.1012	64971.8507	56907.1782	51724.3063	98968.3127	69402.3096	93484.2292	45876.2831	67068.7943	96133.0015	102589.4037	144200.0154	76953.7136	57538.1862	82335.8206	46148.2374	65561.9377	78904.9669	77949.1433	73407.4097	87761.9702	75865.8913	76663.9863	109307.3238	110698.4771	69923.6141	60081.7121	60210.6294	62257.5204	67958.3743	69860.3003	88550.7643	57549.4492	62918.5184
NONOXIPENT-PWY	pentose phosphate pathway (non-oxidative branch)	115331.0003	155063.6095	93772.9319	63683.674	79618.0377	89737.0108	110721.2657	134470.0532	79371.2152	140178.9238	86417.6803	111522.1098	202140.2642	158937.6192	96394.4014	84639.2838	82524.3845	71687.3893	142090.613	112962.0831	145564.1303	66506.7277	95437.9508	138836.5995	151883.6207	204861.7403	114476.2148	94299.7282	111562.9802	67636.4263	97419.0063	132822.6639	125532.1109	111991.7139	121898.9217	107420.8099	117752.6797	159543.1918	193016.4985	136657.7999	107278.7863	115896.5361	106519.8231	130540.1418	117555.8039	145620.2934	80569.615	95676.8632
OANTIGEN-PWY	O-antigen building blocks biosynthesis (E. coli)	65572.9089	92809.8631	53842.9923	39220.0785	49378.5425	57324.4735	62328.158	81979.2165	50594.9299	95695.475	62379.6492	63994.8364	114841.8597	101965.298	59230.6776	63508.4405	55736.0524	51998.2412	99880.1261	67811.5008	85357.7201	45530.1748	63792.9527	98804.8783	100215.62	143966.84	77063.9237	57339.4496	82791.1835	46594.5355	66956.4974	74227.0181	77166.8682	72534.4741	86018.5067	74854.7497	72695.9997	105441.1541	103288.5935	67300.5021	59460.1436	60416.3471	54146.6834	68126.005	61717.3106	75372.9573	56343.1341	60790.6462
ORNARGDEG-PWY	superpathway of L-arginine and L-ornithine degradation	0	0	885.7578	0	0	0	0	0	0	0	0	0	0	0	0	0	0	0	0	0	0	0	0	0	0	11.5318	0	12741.8796	0	0	0	0	4.6615	0	0	0	0	0	0	0	3.4883	0	0	0	0	0	0	0
ORNDEG-PWY	superpathway of ornithine degradation	0	0	1254.7547	0	0	0	0	0	0	0	0	0	0	0	0	0	0	0	0	0	0	0	0	0	0	736.4615	0	10740.933	0	0	0	0	970.2324	0	0	0	0	0	0	0	2363.1899	0	0	0	0	0	0	0
P101-PWY	ectoine biosynthesis	36672.3659	51977.0615	34100.1824	21885.2594	21269.7064	24123.7675	37375.115	40417.8987	21930.2087	44788.5304	5604.4987	36196.5336	74885.2283	31687.1964	23293.1047	4984.2071	10710.8504	8472.145	13759.5535	32427.2405	39828.3621	15241.5548	11513.6736	14893.9467	32039.7767	25499.5047	27684.5202	20725.2853	4020.6872	11312.5682	13385.8032	45449.9986	35598.4669	32766.8593	15605.3755	22067.7053	27216.0019	27915.9291	76211.8931	48311.5155	44629.2408	47034.5396	38711.2686	53588.4823	45059.7177	54069.3875	15319.3237	27790.7516
P105-PWY	TCA cycle IV (2-oxoglutarate decarboxylase)	75061.6768	113219.515	66321.7607	45818.4114	58811.7268	67617.3487	70930.3064	94332.4468	59057.4723	112513.5434	76659.9404	81880.2957	140161.7517	127105.93	71955.9301	86805.2913	70945.3445	66740.2894	125464.901	81214.2874	105556.2208	59211.0232	86345.2859	118523.9707	131145.2419	196312.0779	96038.5985	69521.4998	101480.0661	57574.7353	79450.9277	83824.454	89076.4349	85174.8401	103840.0299	101172.4136	91911.9171	138644.6749	120578.8443	78145.2708	72515.9063	73278.8806	61987.6036	83935.1511	71899.2063	91888.9035	71208.5122	76113.641
P108-PWY	pyruvate fermentation to propanoate I	61161.3019	97349.0142	57244.7246	38131.8861	43957.3948	50017.7014	59092.8421	77652.383	46934.511	91219.3564	53114.654	69851.1152	119969.9924	95591.1955	54586.47	43504.7523	48904.0775	37076.5795	77663.4721	66424.527	91356.4144	37712.0156	54835.2211	78179.3102	85519.0313	113700.7607	60926.6244	50367.6225	53850.6918	37316.6446	54326.9047	67203.2044	68015.3364	63894.5267	72298.2075	59829.9951	69562.3603	96706.0973	78239.4672	48027.754	53839.615	31191.3421	51047.1946	39098.4844	56557.6999	76680.7768	55026.8395	63126.7596
P122-PWY	heterolactic fermentation	8055.1203	8369.5786	3171.5706	3359.0014	3897.254	5460.8319	7162.7265	8869.3236	7354.9388	13383.967	14123.6963	3379.0658	7289.9638	7533.533	4712.0288	17435.9315	5969.2891	6344.0257	9953.9335	5108.1211	7205.8391	10170.5555	15935.3854	21357.4981	17694.79	38326.4495	5821.5876	4692.3775	8205.362	2907.2201	4364.316	4040.454	6582.3432	20154.1393	28113.7762	2295.3449	5600.5211	7257.3896	2041.1347	31622.4259	27411.7773	12073.2567	5294.9553	18962.7186	2887.575	4740.413	4302.7396	2735.0916
P124-PWY	Bifidobacterium shunt	60142.0556	77174.7355	48212.6553	33544.9896	40751.4258	45549.4106	58014.9675	70063.1769	38965.3413	70039.2953	31060.5526	55084.2013	103948.7792	76408.0641	46910.2295	25959.1822	36635.5999	32026.1788	67627.1903	54876.9344	64706.8398	27960.5358	40540.6109	56770.798	73080.4773	91595.9776	52581.7286	46321.4514	50292.2275	34759.7743	50207.305	69126.5156	62644.3681	51259.5162	45961.6502	53518.6351	60271.9957	78814.8175	97176.5517	62932.9227	59279.0156	59263.7307	49013.2507	67553.0541	58260.2476	73907.3158	36272.4793	46253.5693
P125-PWY	superpathway of (R,R)-butanediol biosynthesis	52049.6109	56809.6897	39041.1536	23894.2762	24183.3055	23201.3021	53799.805	55861.854	29466.8291	37702.3438	3795.9586	48241.7523	88365.5675	44528.5587	35465.4313	4659.3624	11108.3801	8454.4904	14254.3685	49495.2768	60952.9056	16705.622	13890.717	9842.6597	48579.9318	30378.0868	42121.7845	31182.8379	2504.6091	13149.0988	17409.4317	78885.1533	54353.1174	46756.7694	10527.0827	32265.2295	36025.029	33536.2369	141507.6571	89158.6784	60819.7672	92291.4399	66410.8103	103412.9721	77630.2117	93247.9547	23103.7443	45722.1756
P161-PWY	acetylene degradation	73679.4931	99896.7036	61302.7994	44104.8171	47098.2607	52793.7038	71420.7577	85707.6282	51328.7654	84370.0503	14301.2408	68915.9204	132412.3026	73206.4466	55546.8463	23183.8703	24190.2351	20816.2813	31802.3724	74476.1666	91200.8963	32905.8872	32847.1701	26287.3216	82209.5313	70299.7065	67280.0779	52702.7674	9323.0766	24660.5944	32062.7601	90978.0234	85004.5442	81311.3953	40738.2113	52206.9678	61738.1499	60058.017	135423.3027	89541.0425	87441.173	82799.3701	74033.6618	96136.189	83890.0194	97185.435	31635.3779	47438.2089
P162-PWY	L-glutamate degradation V (via hydroxyglutarate)	0	0	0	0	0	0	0	0	0	0	0	0	0	0	0	0	0	0	0	0	0	142.4708	0	0	0	0	0	0	0	0	0	0	0	0	0	0	0	0	0	0	0	0	0	0	0	0	0	0
P163-PWY	L-lysine fermentation to acetate and butanoate	0	0	0	0	0	0	0	0	0	0	22.1963	0	0	208.6172	7.1178	0	0	0	7.9989	366.5453	5.3324	282.5289	0	294.9546	0	0	0	0	0	0	0	14.2045	255.499	412.4083	562.5612	0	0	0	0	0	0	0	0	0	0	0	0	0
P164-PWY	purine nucleobases degradation I (anaerobic)	30881.5301	40195.8551	23626.2177	20521.4857	28240.6232	32949.4984	28813.1715	42255.109	22895.575	36985.2317	30346.7764	20731.4115	45762.4799	55778.702	28914.476	21831.6517	35806.6883	32184.99	66378.1535	27282.0053	10729.7852	16111.5818	34174.0998	56783.7637	54790.1467	49260.0865	28075.6517	35927.5912	53490.8063	28403.3673	42798.9754	23130.0374	31735.6277	15231.3222	31313.6608	29157.3081	40927.2044	52889.0774	239.2546	412.2261	598.2988	625.7861	4544.7138	2842.1968	773.2743	12965.5714	33707.7693	29299.9276
P184-PWY	protocatechuate degradation I (meta-cleavage pathway)	2369.5241	3490.6509	1851.5638	1346.6058	1210.0777	1540.7887	1663.9155	1552.8252	2625.1923	6793.1524	5512.1337	4087.383	5047.2064	5603.6484	4520.6992	29535.2893	5875.1221	9879.4454	11902.1191	3123.3234	7853.2461	10498.2535	21308.2733	2819.5069	30770.8051	56101.3435	7518.4363	2689.1615	6928.5417	2081.8755	5593.6617	4181.7508	2099.9951	7652.4462	10422.7282	29926.859	8131.3804	20435.9468	6416.2003	4277.8131	1776.3558	3313.2655	9710.7034	3887.3373	3935.8886	10711.1686	16089.0012	16206.5666
P221-PWY	octane oxidation	119244.997	141104.8977	91980.1177	60390.4217	62448.4942	63491.5489	118235.5013	125531.6358	67714.5505	108371.5519	24112.9149	109187.4989	206149.7981	99449.551	78504.9769	13791.6568	30664.2873	24600.8163	40968.7547	105631.2888	127287.5264	43529.5825	35350.3676	29524.7647	109788.7725	84416.8625	91320.5161	58014.0029	15620.3821	39108.5644	45696.403	159517.577	120953.2113	102400.4846	40382.6106	76163.0538	86018.6466	89417.0007	273189.9254	173668.4703	146264.7004	177139.8904	129491.6475	197317.9959	154361.1534	182661.999	37829.7064	80788.1487
P23-PWY	reductive TCA cycle I	60114.3779	90040.7601	48858.3779	36558.8706	49011.6735	57293.2851	56379.1083	77290.3548	49473.0962	91915.1458	74881.7714	62298.7	97382.918	107535.553	58638.1615	71908.9933	60787.1332	55021.5046	106250.4556	64809.6582	45422.1977	47078.2049	75054.4263	105033.2358	107892.312	146671.8982	78558.7539	61095.1689	88407.0422	49087.8293	66442.6954	64617.3538	73781.1435	71985.0671	98881.3266	81549.3915	81915.8722	121240.0797	3736.7305	3358.8638	5136.3681	4981.2743	26858.6665	20817.5981	6082.5714	49287.0982	55952.4919	54434.5278
P241-PWY	coenzyme B biosynthesis	0	0	0	0	0	0	0	0	0	0	0	0	0	0	0	0	0	0	0	0	0	0	0	0	0	0	0	0	0	0	0	0	0	0	0	0	0	0	0	0	0	0	0	0	0	7.8697	0	0
P261-PWY	coenzyme M biosynthesis I	2711.6112	6066.2508	2335.3974	3214.5228	2402.3635	3523.7699	3291.6091	5367.2275	3131.1766	5451.2872	4115.175	3449.0081	4371.5384	8470.2502	3913.4576	3698.8976	7585.1348	5196.307	10157.0273	5155.9902	1415.1798	2144.4878	5607.084	6434.4355	9661.553	6276.3156	2390.1803	5927.0863	7092.278	2898.7225	4841.1458	2636.0802	4397.0555	2987.9205	4756.8291	4668.4822	7664.7221	9127.907	52.0003	91.8131	113.7679	129.579	610.978	422.9609	135.9683	1435.7966	2549.1987	1807.3952
P281-PWY	3-phenylpropanoate degradation	10253.0252	10944.3595	5462.87	4211.4135	5764.5923	6607.1448	8952.4374	10019.5275	5759.4034	11221.352	11088.276	6928.6828	14281.6952	18678.5235	12433.9846	41272.0218	10675.4367	15129.0785	24441.9353	10338.0365	11153.6158	16095.4485	29033.7835	23525.537	40313.3219	70598.7162	13107.0755	6142.836	12358.5146	5518.3546	10844.9896	8491.5418	7016.0232	11405.7114	14160.8941	37035.9204	11082.4517	22512.8042	7282.8584	9990.7755	9479.0398	5189.2266	10252.3437	6222.8279	5332.3621	10667.0278	9980.6987	7003.9518
P341-PWY	glycolysis V (Pyrococcus)	0	0	0	0	0	0	0	0	6.2496	15.6236	61.8405	0	0	0	0	0	0	0	0	0	0	0	0	0	0	0	0	0	0	0	0	0	0	0	0	0	0	0	0	0	0	0	0	0	0	0	0	0
P381-PWY	adenosylcobalamin biosynthesis II (late cobalt incorporation)	13771.9662	1849.3605	3789.3438	803.7366	4757.1986	3611.9291	11635.2505	14869.1608	10062.0987	14342.385	13368.5932	102.349	896.4598	18973.3691	13582.7313	2332.3367	8898.3978	7319.9546	22087.7208	8189.9635	11027.6105	11667.7948	0	22890.5013	0	357.4092	11452.1655	16309.5178	10076.0246	8695.3876	12242.56	10560.042	11929.1402	8017.5694	19453.4694	548.4152	15589.515	11418.722	663.9196	670.1912	1437.8528	988.8984	2658.1542	2042.9409	1759.2355	7355.0578	7466.0015	5650.4614
P4-PWY	superpathway of L-lysine, L-threonine and L-methionine biosynthesis I	60675.9737	86765.2879	54689.8286	35768.5589	41403.273	49035.8585	58824.4448	72050.8204	43652.8682	81008.9968	39338.2368	62811.2973	115374.4869	87673.1606	53092.921	43167.3626	47120.8432	42905.9243	77206.2788	64438.3819	80988.8766	38085.0998	47385.1098	86498.169	83787.6981	96259.4163	61432.6507	53019.692	48970.8109	35260.4628	54088.6558	69494.8747	67380.776	62746.3541	63012.5935	56156.7115	64247.6357	84967.3789	90892.0022	49626.5758	49588.0145	39726.0307	51449.4948	49258.8233	58657.4481	77111.5867	45495.4919	53436.855
P42-PWY	incomplete reductive TCA cycle	74421.1612	103084.5694	60839.2607	47548.5807	60346.6339	69761.4967	71108.5962	100365.998	55095.5046	96866.8472	73629.1769	73923.832	128467.8535	122268.3514	67660.4007	60689.5073	74505.2974	60997.8267	122605.0694	73760.4512	88830.1033	40673.5933	72868.2341	120272.7043	114221.8912	120999.9505	74397.6056	67566.4166	92417.6789	55353.5752	77227.3667	74469.5065	82976.7018	73060.7781	92123.3319	70451.4248	86222.0981	114247.9396	84320.1022	52953.9002	58945.0976	35157.3469	53719.7127	43954.042	59696.6627	82225.7947	72722.4296	72369.1438
P441-PWY	superpathway of N-acetylneuraminate degradation	5710.6003	6382.2373	3693.5586	3925.236	3774.8131	4753.0274	5275.7151	5533.3695	3243.6074	6794.6996	4160.366	1904.3061	5078.719	13447.1388	5032.3209	1875.3864	4162.8865	5005.9175	8054.3403	8043.4006	4205.5081	3708.9397	3585.472	7793.3279	4915.5958	2616.3095	3111.4525	5266.387	3959.3142	1814.2461	3572.7359	3427.8688	4683.2605	4592.8898	6221.7295	1428.0313	2548.3722	4068.5896	822.2879	265.4198	2401.5359	222.0557	589.8736	652.5513	886.456	2643.9315	2659.2801	1649.9941
P461-PWY	hexitol fermentation to lactate, formate, ethanol and acetate	1415.1088	873.1011	1054.3435	933.8326	986.545	1657.6374	1491.3257	2195.9155	850.9658	1350.7373	1352.4186	303.5089	682.6238	1059.7834	313.3764	3486.3977	847.048	765.489	1593.7714	1287.0476	987.8165	513.7958	3194.5669	2797.7801	3975.9306	6419.8135	39.9922	2560.5775	107.9431	143.8275	99.9408	107.9455	838.6404	299.5388	900.3898	169.8512	361.3488	163.9053	59.9873	127.9112	609.2409	53.9819	209.7319	329.4276	409.3319	433.1864	884.44	349.2375
P562-PWY	myo-inositol degradation I	6427.1236	5057.135	3823.5822	3529.0014	3372.3436	4333.377	4560.9425	5167.6633	1999.4699	2499.2344	1338.4888	3846.2209	8946.0741	10915.9536	6232.9267	1212.5694	4223.0233	3610.2108	6668.1421	7038.521	4767.4772	2094.9901	1461.6304	3122.1967	3351.6911	2707.0835	7123.4789	11434.3238	3537.7773	2890.1231	6153.3737	6254.7257	6052.0879	3261.238	2674.1521	2583.4086	4525.7004	5346.8529	2020.5277	2067.9552	730.8578	2078.0999	5555.943	2161.0415	2147.9757	2907.5396	3584.0949	2446.3042
P621-PWY	nylon-6 oligomer degradation	7389.7352	5677.4908	2991.5676	2002.3638	3944.0711	3761.39	6960.6663	8294.5191	4339.5872	6498.7744	4377.8814	3864.689	9122.2345	14246.8812	8929.983	6035.2066	4485.2841	3984.2515	11451.8844	8842.6173	6129.4559	4884.1881	9564.9518	8308.886	8594.816	13142.0487	6815.893	4303.1167	5283.6293	3759.2477	7075.9314	6917.4513	6458.0082	4195.5683	6603.2969	2498.3627	6638.0668	9539.3359	4544.2453	483.2187	3681.0924	546.6382	3537.1159	866.2732	2169.9763	6186.932	5186.0207	3639.0683
PANTO-PWY	phosphopantothenate biosynthesis I	73691.6257	104161.2544	61788.3993	41788.4984	53201.8339	59489.1883	69452.899	86115.1939	51654.2302	98138.5921	64625.4121	75163.5744	134251.436	107223.06	64302.8797	71522.8886	57657.4194	53153.7078	102898.5525	72900.5702	96744.7233	49479.257	73979.0164	100796.5874	111790.7689	165198.705	77071.1096	61103.2652	79328.9812	47732.969	66713.9182	80468.4594	79999.1592	71819.0272	89069.5695	83612.6127	81181.8874	118036.3824	118164.9275	75964.3333	67331.0868	64971.5387	66349.6597	73606.5253	74233.2195	93753.4644	59652.3728	67303.1033
PANTOSYN-PWY	pantothenate and coenzyme A biosynthesis I	67983.1415	98277.4324	58709.9187	39694.2376	49129.2543	56216.339	64549.0169	80884.8429	49154.3206	93437.4842	61856.0155	70251.1455	125040.2228	102256.6289	59941.7772	66851.7878	56931.9614	51774.7716	98361.6333	69467.8986	90318.3649	46357.5173	67811.5577	97483.7352	103900.8597	150392.4869	74293.1863	57514.8276	79443.1323	45494.8984	64830.8614	76695.6225	76508.0636	70415.8377	86335.4954	77043.9067	75836.9433	109167.1413	107089.2895	68588.907	60906.8712	59066.3224	60606.6433	67390.3966	67288.6815	86022.9008	56762.8142	62089.6583
PENTOSE-P-PWY	pentose phosphate pathway	98855.3659	130521.2982	81779.7037	54528.5111	64395.9396	72630.1081	95650.8432	116958.6921	67564.3105	119769.2232	60691.7819	95958.3539	175143.8204	132137.5119	81188.2632	45170.2442	58218.4868	51898.357	103014.5086	98888.1994	127293.4547	49322.4382	65256.93	98951.8315	120793.8713	135962.6804	95060.0566	81048.366	81828.4192	55001.4468	77384.2585	118922.592	109332.209	91247.3961	83286.1198	80411.6321	97201.0662	123241.7303	171670.1254	117735.0143	96759.0204	101336.2264	91914.5262	113500.8201	103976.966	129522.5183	61387.855	81368.1911
PEPTIDOGLYCANSYN-PWY	peptidoglycan biosynthesis I (meso-diaminopimelate containing)	67977.6438	98419.4437	58876.8239	40237.0075	48913.2953	56900.6944	65008.0853	81754.8701	49853.5638	93807.5485	62359.6168	68927.6055	123545.685	104163.4511	59979.2227	65611.421	59602.8065	52951.6333	101462.1975	70468.934	90245.0247	46155.8244	66015.6927	98654.2037	102467.3044	145576.2794	76628.1321	57831.2199	83767.5947	46435.3932	67278.5618	78510.1574	77690.3703	73574.3586	88012.112	74265.6833	75254.2687	106187.4598	105297.5238	67487.3374	60301.1062	57978.3902	59723.4275	66686.3862	66375.5378	86326.8142	58479.6982	62725.2105
PHOSLIPSYN-PWY	superpathway of phospholipid biosynthesis I (bacteria)	91506.5761	127739.1872	77459.7276	53752.0383	65119.5448	77112.8811	87049.9726	108916.5742	67065.2531	123908.3142	81742.8157	90794.3874	162461.8589	129812.4427	77814.0443	94056.326	71519.5149	67100.0626	124648.873	92536.3113	121146.6911	62545.5054	90055.776	115310.7334	142319.0699	205202.8404	103927.6348	74810.6894	105906.4622	59754.8392	85570.2005	108557.2079	105336.1846	99297.0961	113504.6031	107859.5648	100760.5064	142175.5461	145908.9115	96503.7863	86448.4362	81614.5524	84041.7332	93908.0248	91597.4642	118622.5272	74287.9034	82228.4818
POLYAMINSYN3-PWY	superpathway of polyamine biosynthesis II	24004.5941	25856.6457	15419.9026	11316.7333	17549.8076	21308.6787	19805.4673	23337.4243	16690.2799	28493.3374	23706.2133	16767.0802	30534.2618	34691.077	22714.7128	25760.0245	19363.2078	21489.7749	35711.6415	21726.2693	29507.6671	21474.677	26953.1867	35075.5833	48771.0063	58088.0879	19254.8225	23399.9324	22652.1646	14537.7836	22123.7146	20210.8675	25020.6302	25905.1033	35763.7707	33566.6468	26508.4874	36393.3327	10999.5069	20780.6544	16094.9374	10982.5677	17219.531	11979.5741	11736.1182	21843.7937	18968.1812	18936.8306
POLYAMSYN-PWY	superpathway of polyamine biosynthesis I	24042.7831	25716.0094	15246.8005	11256.9186	17822.964	21441.165	19695.668	23295.8063	16684.1945	28023.0517	25609.6859	16748.8044	30313.029	35362.4971	23107.7813	38155.7607	19489.8897	21892.245	37231.3374	21716.5623	28954.7887	22148.5846	31840.3874	35611.5438	51659.1682	67575.7935	19553.8859	24406.2557	23900.7902	15093.1912	22606.5872	20114.4022	25236.7442	26140.7734	37137.5716	39961.6859	27167.7536	37981.9658	10457.2119	20304.3785	16024.9671	10654.5776	16821.5131	11629.8715	11260.2679	21233.1208	18816.7887	18704.6024
POLYISOPRENSYN-PWY	polyisoprenoid biosynthesis (E. coli)	51156.5771	77064.8211	44079.5072	31291.6763	41382.0689	49814.3376	47033.2471	64520.5349	40642.3644	75878.2749	60431.3237	52645.3364	91182.0297	87842.209	47636.0824	65336.3533	56166.0905	50191.7178	96419.6009	53171.2782	69760.2842	39735.3681	63519.1321	92748.5124	90303.5446	140900.734	64733.0765	52243.8743	82023.377	41533.1055	62285.6141	52908.7314	59840.1519	56237.2132	80736.9715	65176.3079	63040.2474	98065.6841	53816.3359	33770.3599	29549.9801	21147.8198	37416.9581	25970.3889	38594.3779	53895.6913	52717.9102	49816.4034
PPGPPMET-PWY	ppGpp biosynthesis	37949.4546	43570.7971	19271.767	19394.896	34563.1553	38366.1393	33045.3876	43196.2601	29154.6113	50693.7434	46213.8481	31492.2148	47469.0445	57002.8876	30316.5492	30768.7026	28936.132	26837.3672	58262.1333	33372.9247	31031.8409	28585.4139	37996.4713	44019.9754	42316.5341	92222.0285	55471.4974	30849.926	56374.9523	29681.341	31245.167	38645.7863	45811.8794	44565.5248	60425.925	33012.2608	41436.7504	74714.0442	8096.018	2457.8059	8170.5506	2415.3435	9783.0397	3657.8217	13868.9571	23870.0332	23511.9464	22602.4103
PROTOCATECHUATE-ORTHO-CLEAVAGE-PWY	protocatechuate degradation II (ortho-cleavage pathway)	64930.2539	74313.8648	43253.123	29954.7314	39311.0631	36900.229	62307.9077	69796.4652	37467.2181	62270.1009	32554.2081	58018.0004	107199.2909	64327.2566	44640.746	47182.4586	26111.0274	23566.6751	53245.3681	49582.4195	69335.5032	32752.0856	52061.4675	42421.417	76141.0467	106315.1573	49005.3788	34669.7554	27489.4934	27984.9603	34605.9174	67445.6004	55666.3504	50203.7982	44231.373	58642.9745	52712.4583	78574.0474	115110.617	77535.6197	73458.6512	68835.0589	51704.8318	78096.8162	73175.2694	89380.7171	33309.3554	54844.8062
PRPP-PWY	superpathway of histidine, purine, and pyrimidine biosynthesis	26009.7014	42122.9921	21100.6285	15367.6295	20727.5743	24513.7897	26741.2015	34979.7585	25082.8291	52351.448	39129.606	18871.682	41205.5403	25708.3113	14078.6469	35332.7564	17431.0166	15115.8211	43565.0043	10996.9893	21882.8536	19323.8993	34660.5851	37176.569	35623.4176	73183.9693	18623.0977	40372.7026	40445.6778	19294.5053	25284.0043	15943.2822	19533.8805	40456.5075	57855.6181	14752.945	22143.7791	39914.2303	8863.5811	2968.239	11827.3486	2552.3826	5955.3536	4308.5848	12602.6148	20471.1606	15122.243	18173.8749
PWY-1269	CMP-3-deoxy-D-manno-octulosonate biosynthesis I	32309.7515	53186.1749	29979.5561	20588.1321	28969.2831	34787.249	28582.4848	43519.181	29042.671	55277.3797	49134.6767	37657.1031	60394.9087	56931.0485	30323.6812	53997.6737	44168.1009	39716.7965	76395.714	32584.8731	39568.3446	29024.6838	51063.5164	67265.2376	68827.6186	110935.9903	50490.9759	38064.3594	72203.3785	32180.4268	45920.8341	33979.8322	41707.8779	39129.9764	61812.7522	54153.1478	45383.3135	78187.0294	26182.3708	20073.2428	13405.6985	11074.7546	22914.9829	13073.2764	21183.8485	26161.9693	31450.6568	29178.4395
PWY-1361	benzoyl-CoA degradation I (aerobic)	1059.685	1620.9688	615.3961	1667.3933	451.4946	1398.9631	673.0575	870.1938	2083.4382	7245.7395	3847.1247	2827.6207	3152.2006	3499.5137	4146.718	98.2582	217.1505	220.4055	2228.1131	2880.4289	11185.7226	488.9738	253.9224	640.3539	201.1568	808.1155	9636.7945	2253.1004	4033.7275	2262.2005	4975.5736	4646.616	1818.844	432.6157	4548.1532	2009.2611	2650.887	4269.0271	5866.1696	4701.7832	308.0678	5338.261	12539.0746	5121.3831	4091.1057	7448.7044	6187.5195	5433.9367
PWY-1501	mandelate degradation I	1426.0835	502.5798	262.4989	140.931	413.6198	421.1244	1216.7248	1592.7237	1346.4695	2337.2924	2704.0018	96.7745	533.247	3138.4043	2518.6724	692.4036	2101.9129	1807.9612	5371.8582	1343.6048	2253.2295	2370.5669	366.3215	3106.2109	201.7625	339.7763	2290.4378	1466.7959	2306.1381	1155.49	2351.3973	1744.8802	1437.8058	1634.9258	3370.993	145.4647	2640.3243	2827.4464	516.1268	234.9672	1046.1233	293.1896	1655.9511	328.5279	838.9494	1708.7863	2059.0403	1715.3079
PWY-1541	superpathway of taurine degradation	0	0	0	0	0	0	0	0	0	0	0	0	0	0	0	0	0	0	0	0	0	0	0	0	0	0	0	0	0	0	0	0	0	0	0	0	0	0	0	0	0	0	0	0	0	0	0	0
PWY-1622	formaldehyde assimilation I (serine pathway)	14454.4244	20741.7966	9433.3706	9671.1423	19144.2184	24016.5422	15503.4548	19258.1437	13461.9397	16469.3689	11663.4498	14645.5201	21519.9295	23973.242	15988.9024	24150.8967	17988.6245	17157.4913	36562.5825	15778.6365	49769.4789	9923.9319	23978.2566	31245.1289	34404.3909	46622.8332	17065.8299	21047.5912	18444.3106	10479.8937	26079.6951	18717.3866	17343.4174	14308.2635	20767.4712	19716.7275	18648.9843	38586.1765	43064.2302	24870.3021	13668.9997	14547.8388	28134.4467	14943.1613	29972.7649	29167.3323	20307.3711	18299.1209
PWY-181	photorespiration	29940.9273	45262.8362	19941.3424	16067.1138	29944.2652	37743.1599	26181.2392	46034.0469	33638.6508	54717.8811	41280.3409	35159.2916	41844.5746	65240.371	33648.4841	32551.3664	25058.99	28856.9773	56991.2495	44041.0532	37214.3305	31825.6026	38029.4445	66111.7502	52185.1054	83124.7271	59164.4181	29902.834	49717.6695	31136.4254	41688.8979	49959.9271	54155.4818	47471.9601	62262.5987	37380.8033	47371.8332	74747.7254	6614.5493	13077.6874	21179.0051	10445.3084	19276.3928	15041.1399	12884.4779	24626.1447	28167.8982	23412.445
PWY-1861	formaldehyde assimilation II (RuMP Cycle)	9957.9328	7674.5096	6763.7206	5040.1334	3809.5893	6377.2424	6046.9287	6160.6604	2817.7985	2525.6509	686.4144	7859.8025	17525.9855	8459.7137	5136.6514	7851.5283	4934.1706	4215.7172	7255.3879	6156.0842	716.4539	1160.1722	8088.5832	6352.7617	13964.3379	14553.8152	6110.0885	2540.8097	4515.935	3738.4661	5879.2631	5323.7689	7295.2931	2326.5428	3408.266	4252.2905	6482.3241	6255.7016	1646.9865	362.9243	624.5615	113.8825	197.6232	221.6146	802.2302	2895.4629	3129.5725	992.2844
PWY-1882	superpathway of C1 compounds oxidation to CO2	4280.56	3307.6629	1822.2642	2158.372	3594.6431	5476.4839	4678.6179	6349.4055	4228.2737	5573.1641	3868.5817	523.8837	2244.4912	783.2778	758.3582	501.7927	806.291	543.6555	2140.0623	458.3365	2278.2504	1076.7747	1852.6031	6048.606	3297.0903	2526.5666	3332.5648	3330.8455	1264.1648	730.3733	2880.9973	2576.542	1121.6869	1247.0122	3031.3392	1645.7153	1066.7177	1304.5198	3051.5659	259.8049	1063.1353	233.1935	1068.6669	684.3974	1703.3195	5478.1063	2689.6281	818.0771
PWY-2221	Entner-Doudoroff pathway III (semi-phosphorylative)	0	0	0	0	0	0	0	0	11.247	28.1155	111.1679	0	0	0	0	0	0	0	0	0	0	0	0	0	0	0	0	0	0	0	0	0	0	0	0	0	0	0	0	0	0	0	0	0	0	0	0	0
PWY-2941	L-lysine biosynthesis II	71.9541	788.3115	330.9327	155.6432	83.912	183.6391	71.9525	55.9769	8.7991	103.9317	19.9959	604.9617	1161.7958	689.1363	469.7185	6683.1636	1161.4074	1446.5527	3063.6142	362.8571	0	203.459	6146.6397	347.2207	8909.2251	12364.4918	35.9895	199.5801	187.727	243.1922	91.9199	19.9969	0	59.9704	47.984	339.0533	719.8049	327.3917	0	0	0	0	7.9993	0	0	0	0	0
PWY-2942	L-lysine biosynthesis III	86477.5847	128218.01	77815.6241	51609.4249	61056.6758	71268.1462	83570.7186	104292.711	63453.5212	120805.2957	75082.5516	91392.4463	165607.3744	127220.3587	74290.4872	81265.9713	70913.0481	63392.2593	120747.9155	88016.9705	110710.0275	58473.5051	83562.6472	119244.6018	127010.8325	182006.6316	93781.2231	71945.129	97854.916	55661.4572	80164.2522	97036.3006	95752.9912	91731.2191	109284.7824	91663.2782	94195.6813	133925.8401	130712.0367	82426.0819	77126.3857	72537.6023	73943.7815	84525.9527	82169.4997	106530.5329	67999.0357	74715.0716
PWY-3001	superpathway of L-isoleucine biosynthesis I	80059.7197	119281.2641	72001.1516	46608.5646	57411.2471	66497.7737	76736.0401	98431.3263	60599.3552	113756.4673	78089.6744	86713.4286	151266.1653	126977.6101	72854.6177	83522.7741	71249.7897	63700.6268	122934.8815	85423.2085	104001.9965	57652.0115	82945.897	126117.516	123728.7759	177453.9707	91493.0331	71022.7427	101302.4605	55225.1389	79041.5418	91166.838	92256.0215	88726.4494	109617.9639	92399.4275	91639.1237	133011.489	118241.3487	74748.8299	68459.9839	64433.4593	66581.4307	74625.5855	74451.2975	96738.1748	66336.9778	70772.0198
PWY-3081	L-lysine biosynthesis V	0	0	0	0	0	0	0	0	0	0	0	0	0	0	0	0	0	0	0	0	0	0	0	0	0	0	0	0	0	0	0	0	0	0	0	0	0	0	0	0	0	0	0	0	0	0	0	0
PWY-3661	glycine betaine degradation I	251.2872	411.0464	615.1255	37.4653	82.3417	62.4227	769.8214	1016.3335	457.3762	584.7626	470.8901	308.8419	1394.5565	5777.1949	2998.2936	652.0487	3792.0759	2301.4725	5347.6629	2828.5063	2589.4355	574.876	2301.5053	1032.1531	3464.5217	1753.3874	3738.8556	1381.9811	1228.0411	508.3853	5806.8198	7452.6384	4572.59	1061.0342	986.875	640.0866	338.7284	1447.5337	893.6357	543.5286	752.6071	206.7026	878.5468	324.5083	1391.3816	1882.1289	3039.9984	1748.8473
PWY-3781	aerobic respiration I (cytochrome c)	254855.8505	364303.8166	224302.5594	149898.7501	177834.1732	200385.6261	247754.5826	304030.5457	181452.7289	343644.0923	200451.4327	267427.4939	481920.7491	360386.5162	213920.2606	192449.9774	188176.388	168153.6791	325676.9317	258728.2151	327540.5289	156358.3928	216910.8523	307888.3524	354037.7038	492079.2139	278658.1654	196151.1121	265272.5749	160386.3475	220412.7949	310849.5717	288355.4068	261685.1234	275962.7767	267607.8435	274368.7498	381688.4271	451922.8007	287456.8904	253400.1785	262116.9541	243147.1749	297560.8866	275763.1613	342793.9081	186271.1589	221888.8305
PWY-3801	sucrose degradation II (sucrose synthase)	6379.0831	7929.5057	5862.1628	3438.7352	2561.5784	6636.3119	4611.0259	10781.286	2575.4521	5196.4255	3336.7309	4767.2235	9265.3159	24732.5947	9340.7226	3214.3457	2594.5351	6460.7554	12865.4971	10244.3622	772.2003	723.8941	5790.2364	15295.1353	3566.8578	4512.8571	17701.4778	2920.3517	12129.221	4191.7045	11944.5075	12131.3568	10352.6473	550.7967	6117.4903	1341.6913	3069.5632	4065.9106	74.8812	0	0	59.8886	504.4679	104.7452	193.9988	7258.3633	18414.1286	9027.3083
PWY-3941	&beta;-alanine biosynthesis II	696.2377	1254.222	257.3561	276.9506	734.436	735.1502	425.7984	426.7792	224.6032	483.8718	459.2894	363.3158	626.9392	136.7887	109.1952	357.021	461.4756	662.1938	816.0607	47.9803	251.8965	65.7815	225.4108	69.8491	43.4621	571.7521	447.1997	898.8612	1017.5149	1433.3989	766.6127	145.425	171.5785	215.4165	260.0396	226.154	2001.1931	1700.8654	317.9086	969.6737	4118.92	360.7842	294.2895	610.4969	293.7235	147.6236	45.7034	50.9033
PWY-4361	S-methyl-5-thio-&alpha;-D-ribose 1-phosphate degradation	0	0	0	0	0	0	0	0	0	0	0	0	0	0	0	0	0	0	0	0	0	0	0	0	0	0	0	0	0	0	0	0	0	0	0	40.6011	31.7489	14.4841	0	0	0	0	0	0	0	0	0	0
PWY-4722	creatinine degradation II	23.994	829.7455	313.2435	65.8905	11.9975	23.9909	26.9923	11.9987	8.9987	47.9752	17.9947	833.8402	846.5217	2450.2546	1201.0783	2637.6483	1794.9279	1385.8945	2325.264	1108.4251	939.3387	182.3794	2663.5291	284.4436	6848.4451	1485.6952	1677.7413	2408.2335	593.128	377.7268	2692.1205	3493.2729	2047.1805	191.3173	491.9277	2171.4256	960.8943	3635.4394	320.1441	262.8595	2953.4794	95.5293	357.5784	116.6592	286.9619	656.1447	1175.0719	706.0145
PWY-4984	urea cycle	24502.4129	30267.0113	18370.3528	13821.4854	16492.5966	19291.1321	20144.3999	25858.8114	16594.973	34328.5043	29507.797	20365.5956	39475.5077	21529.3412	16695.3811	35103.4387	18798.1967	21377.0605	35465.0949	14323.0412	19105.5528	20844.2056	39571.4409	20363.9431	57459.3825	85158.7707	20845.2693	18357.6293	27183.2266	15536.332	22878.0942	17447.6761	22043.5852	19905.0992	33305.8849	43755.4105	27799.3143	51069.8628	9127.4349	18242.1985	15782.6817	9817.7143	14653.9004	13045.4004	11277.7016	16604.8107	15578.1994	14873.7547
PWY-5005	biotin biosynthesis II	0	0	0	0	0	0	0	0	0	0	0	0	0	0	0	0	0	0	0	0	0	0	0	0	0	0	0	0	0	0	0	0	0	0	0	0	0	0	0	0	0	0	0	0	0	0	0	0
PWY-5022	4-aminobutanoate degradation V	50979.0522	68870.5117	45259.3708	31582.0116	29445.994	33922.3109	49355.6884	54978.8611	31379.5842	68468.1919	16261.4507	48417.1403	100061.9118	44756.9329	34994.7798	19345.8484	25558.3235	23128.5688	37213.0957	44044.0096	62652.0978	25001.3485	24187.0097	43326.8498	57001.6883	55998.7718	39946.0275	34692.5532	17567.6975	21095.6089	29395.9113	61639.2661	52088.1654	41651.8412	29576.616	39568.8418	38541.9642	46470.6562	107139.9623	74168.7398	59196.4835	65794.4142	56191.0391	75380.2252	62792.295	74134.6062	28498.902	40777.053
PWY-5028	L-histidine degradation II	16313.6454	21187.3387	10526.4804	8576.9282	11788.8144	12070.3265	12037.7211	15194.3545	10589.5425	23472.6932	21655.3524	15894.8573	25402.63	17927.2305	12461.344	47533.759	17690.347	20753.8722	30200.7068	9486.4961	9859.4194	19771.813	37113.8803	13768.6686	48749.5682	86311.5235	12631.8187	16657.3483	18944.8392	11076.7458	14199.1085	10428.7467	14828.0492	15418.6828	27700.9973	39697.8479	20722.3876	41794.4903	5226.1249	2815.0816	6644.9226	2067.4503	2534.7674	4237.6678	5375.6984	7814.3366	8057.5297	7737.5868
PWY-5088	L-glutamate degradation VIII (to propanoate)	0	0	0	0	0	0	0	5.5947	33.5499	213.7898	391.72	0	0	0	0	0	0	0	0	0	0	0	0	18.9127	0	0	0	0	0	0	0	0	0	0	0	0	0	0	0	0	0	0	0	0	0	0	0	0
PWY-5097	L-lysine biosynthesis VI	81047.7083	120870.0858	73296.5841	48754.2643	57732.0159	67461.5324	78088.1159	97383.8952	59486.8967	113640.8985	71305.3351	86132.268	155346.872	120522.4137	70116.7713	77426.6732	68082.5369	60821.9657	115318.8872	83216.4886	106316.5222	55238.7843	78922.4876	112585.2048	121220.6974	173395.8844	89732.0717	68463.0737	94346.3555	53310.0051	76729.0717	92605.295	91302.0721	87425.2716	103722.9098	88008.6135	89529.317	127242.1843	124766.8781	79342.1238	73370.5649	69569.189	70845.1758	80704.7817	78618.0182	101752.4893	65562.6898	71914.7605
PWY-5100	pyruvate fermentation to acetate and lactate II	45129.8603	51487.9999	22325.5793	28061.2694	35544.5303	41757.0201	43276.2253	57299.6188	34952.823	62445.8323	40435.7468	28264.9084	43396.3706	66938.1356	37962.1453	26796.3702	30838.2045	25779.0834	52558.9442	45516.8595	17064.7386	22760.6415	34640.3031	60404.18	57527.8904	68141.9374	52042.0045	39518.3487	54767.5916	30555.1944	37015.8787	44842.2524	52577.6376	38381.306	57322.6453	36669.4161	51378.3128	69624.0976	1094.6142	12329.7552	10580.8043	3850.8677	10500.5055	8073.1004	1841.2916	29313.7177	25465.7284	34710.9635
PWY-5101	L-isoleucine biosynthesis II	116385.3494	179448.8209	104562.4983	67852.5592	84281.5302	96273.7212	110252.5077	142125.4175	86460.1138	162789.8413	117014.5612	129371.6669	226681.0597	202491.6971	113272.2396	139831.0262	106788.506	99512.1539	192047.6838	127749.4967	146227.3702	87820.2587	134914.9851	210775.2016	192807.1537	286876.1917	126092.1512	101998.3362	148916.0762	81476.0617	118740.6854	124282.5283	129898.837	120174.9094	165477.4321	142769.8127	138521.3139	205116.8058	154218.8365	94323.0043	94818.0638	79737.2735	85008.2917	95056.0944	98716.1543	130335.361	100517.3005	102887.3912
PWY-5103	L-isoleucine biosynthesis III	90528.0972	129457.7486	76382.4616	51395.0356	64756.1936	74039.4439	85659.1704	108992.1717	66516.371	125289.5596	87931.785	93145.0714	162764.4863	150200.8621	85566.4414	94306.4645	76405.124	71655.4051	138229.1527	97655.7098	117055.7893	64940.0923	92618.2038	150369.9614	137478.1975	198695.1414	100326.8799	76366.0962	110397.183	61717.9383	88849.4693	99745.1557	101814.7595	95436.575	122600.3459	102971.9874	101532.8782	147918.0959	129469.1847	80941.6129	77109.1953	68503.5562	72030.5426	79617.3006	81760.54	106688.7144	76272.7063	80327.9304
PWY-5104	L-isoleucine biosynthesis IV	74372.7024	86463.2953	51620.4907	47709.6799	74424.7808	88419.4807	68423.5984	107409.0119	58305.1244	99342.3694	76932.3718	68777.436	116100.5097	159289.1597	80126.4792	72964.099	94879.4501	88397.6335	181187.9492	75919.8244	78117.0649	50026.8835	80868.8848	165972.1253	142095.2199	161981.2135	83657.6852	94539.1795	149404.7711	76633.8951	114760.5357	82498.2995	86390.6496	74875.7036	92851.9761	89644.2135	101352.5127	124554.0668	106709.3528	70222.0069	59373.4163	62746.8572	59116.978	73985.5355	66168.4299	83610.6637	93365.4373	85423.1338
PWY-5121	superpathway of geranylgeranyl diphosphate biosynthesis II (via MEP)	59794.1821	90526.4679	55596.7073	36879.363	44044.3488	52637.2867	58836.8759	73198.1546	44768.1573	84895.8109	49722.7878	64378.0548	115771.7606	87833.4391	50862.8944	52240.2744	50603.2896	43979.5618	84886.5043	60876.2927	76605.3491	37246.959	55734.371	78628.2047	91041.9834	108520.634	59532.4233	54198.7157	66467.7777	38426.4701	55043.3259	68922.9259	67136.1622	64402.7061	74099.8843	59261.368	68017.4044	89883.4102	97197.3241	61978.2879	56625.5233	55495.6974	53367.3975	63278.2283	61562.528	77956.2524	46073.373	53255.8596
PWY-5154	L-arginine biosynthesis III (via N-acetyl-L-citrulline)	44175.5951	70047.9689	43905.9162	25368.3431	28994.7537	36187.9738	42694.298	56075.7632	36111.6268	73093.0249	48168.1698	47630.7183	89685.2706	83187.2168	46501.4115	64246.1098	45492.1916	42513.5387	77594.4472	51821.4877	69949.6204	37572.5062	57499.1593	98109.1443	82667.7745	121525.2174	43368.8939	50214.7963	55212.0481	28391.2503	49539.8728	45099.2359	46730.7799	42392.9742	67893.8556	61072.3853	52710.2547	78400.9973	61842.0367	41585.9763	39596.7493	22674.4291	31056.3325	28865.7749	42341.2044	47450.511	37423.5577	34742.2494
PWY-5177	glutaryl-CoA degradation	0	0	0	0	0	0	0	0	0	0	0	0	0	0	0	0	0	0	0	0	0	71.9783	0	0	0	0	0	0	0	0	0	0	0	0	0	0	0	0	0	0	0	0	0	0	0	0	0	0
PWY-5178	toluene degradation IV (aerobic) (via catechol)	1270.6219	3355.3814	2445.9509	1694.7238	758.3338	1164.5314	1187.3092	1360.0091	2223.9478	2202.7587	562.9373	4780.3202	6118.6166	3631.4368	2485.0085	5113.3219	4313.5857	3456.8654	6759.8331	1875.5503	5479.3289	1715.8506	4115.6466	563.9993	10328.4419	8995.5857	3756.797	2687.7464	1351.0915	1180.1158	4520.7664	3159.5565	2228.4277	1046.4772	3923.1606	1736.4356	1887.1284	3088.4244	4266.379	14252.2126	9812.7973	5239.2636	3705.6681	4654.6681	2156.2434	6747.0737	6413.0712	5484.9349
PWY-5180	toluene degradation I (aerobic) (via o-cresol)	50487.6734	63093.7424	42351.2535	27600.6334	28144.8106	32115.1161	52199.1709	53607.7112	29542.4125	49863.1428	8669.0327	48451.6089	94509.391	42863.7973	32853.9855	13724.5363	16502.5513	13505.8195	22283.7074	46446.3161	58685.9593	18184.0827	20697.3895	17403.0535	48019.2717	42541.231	38572.9193	25957.1894	6978.2731	14595.5891	21055.6349	70501.8122	50530.1983	45443.6288	21147.2026	29191.2339	34935.5968	35670.7144	130994.446	81550.5447	66668.542	84305.0553	63922.6797	95410.1682	73945.7811	89788.244	29916.7845	47504.241
PWY-5181	toluene degradation III (aerobic) (via p-cresol)	25473.9402	27302.0513	14390.53	11750.1251	14689.2904	15100.8482	21709.7653	25682.1592	15614.5922	29718.8447	11180.5409	20007.5643	35934.4688	17011.6154	16397.6782	17679.6428	12263.1377	11871.5776	22148.0823	13057.528	26967.2587	16454.8915	26929.5279	11619.2322	45597.8988	53705.8036	22003.6454	14341.1426	12170.445	11543.5791	15757.3998	20887.474	20939.8879	20736.8227	17008.039	32037.8388	21723.613	36943.9144	25288.2849	24926.6042	19442.663	14754.4144	21805.5594	18183.5977	21598.4236	33162.2189	18247.5328	28707.8356
PWY-5182	toluene degradation II (aerobic) (via 4-methylcatechol)	50487.6734	63093.7424	42351.2535	27600.6334	28144.8106	32115.1161	52199.1709	53607.7112	29542.4125	49863.1428	8669.0327	48451.6089	94509.391	42863.7973	32853.9855	13724.5363	16502.5513	13505.8195	22283.7074	46446.3161	58685.9593	18184.0827	20697.3895	17403.0535	48019.2717	42541.231	38572.9193	25957.1894	6978.2731	14595.5891	21055.6349	70501.8122	50530.1983	45443.6288	21147.2026	29191.2339	34935.5968	35670.7144	130994.446	81550.5447	66668.542	84305.0553	63922.6797	95410.1682	73945.7811	89788.244	29916.7845	47504.241
PWY-5183	superpathway of aerobic toluene degradation	1612.6558	4207.4791	2346.886	781.4593	917.0625	1088.8669	1486.8766	1847.025	848.476	2088.7893	581.318	6048.1798	6511.7575	3956.2189	2375.3351	738.5519	2080.1916	857.4522	1969.7299	1874.9952	4132.5106	317.5237	1523.0427	625.2447	3504.0066	3093.0319	2969.4998	1769.9922	704.3561	1058.7099	2460.0397	1505.7872	1308.9347	1059.6828	570.8828	224.7656	1998.5565	1786.5073	1774.7722	1350.27	4246.5567	485.3548	4895.045	1370.8209	3117.1797	6855.4359	7118.6643	5929.0242
PWY-5188	tetrapyrrole biosynthesis I (from glutamate)	78322.318	111265.7554	67976.0868	45419.1781	55778.1977	65193.1678	74493.0995	93442.9202	56807.302	108530.9052	67942.8072	78782.2697	143114.6673	119385.3824	69476.5367	67920.3559	62700.9146	57158.6778	110914.4712	81247.872	95544.9366	50941.275	72163.32	111193.6005	113007.6472	156037.1153	86296.8591	63906.326	89334.2691	51594.0394	73663.6386	89827.1999	88695.7312	80191.8147	94029.6336	80378.1133	86065.3723	119297.9986	114224.6026	75259.3251	69474.1228	67246.0386	68746.9666	77022.306	70469.5581	93582.9377	59156.9618	64132.5323
PWY-5189	tetrapyrrole biosynthesis II (from glycine)	73949.4582	105056.9343	63803.2275	42458.6795	53310.8367	61331.9523	70368.3334	88494.7437	53661.7015	100517.5781	64437.2842	75996.2881	134516.4439	111028.9527	64344.1559	65542.0505	61310.772	55615.1154	107072.9221	75283.6605	96454.1009	47575.0185	69943.9556	101129.1831	110238.1244	155592.0996	82827.1914	61801.1804	87079.5265	49902.9132	70859.8871	86198.2443	84035.2308	76744.7396	88295.6399	81540.5598	82537.905	116500.8124	116497.0068	74840.0786	66975.7796	65040.0193	65420.2291	74601.2417	73120.4099	93983.4952	60070.2741	66608.3667
PWY-5198	factor 420 biosynthesis	534.1803	19.9938	0	0	409.4223	7.9977	79.8771	99.82	182.8581	27.9859	27.9002	19.9919	15.9974	202.9995	0	0	459.1552	253.7221	99.3916	63.911	246.882	71.7198	55.7556	103.3794	87.8157	71.8164	450.5139	27.9685	220.5615	47.8458	224.9816	75.9174	67.9086	47.9488	63.7534	51.9095	39.9578	39.9565	83.9446	1287.4358	646.3192	35.9846	19.9934	163.714	0	90.8986	67.6933	27.9789
PWY-5265	peptidoglycan biosynthesis II (staphylococci)	0	0	0	0	0	0	0	0	0	0	0	0	0	0	0	0	0	0	0	0	0	0	0	0	0	0	0	0	0	0	0	0	0	0	0	0	0	0	0	0	0	0	0	0	0	0	0	0
PWY-5266	p-cymene degradation	0	0	0	0	0	0	0	0	0	0	0	0	0	42863.7973	32853.9855	0	0	0	18268.9878	46446.3161	0	18184.0827	0	13951.8908	0	0	38572.9193	0	5090.6422	0	18509.8128	70501.8122	50530.1983	45443.6288	18028.9413	0	0	0	0	0	0	0	0	0	0	0	0	0
PWY-5273	p-cumate degradation	0	0	0	0	0	0	0	0	0	0	0	0	0	42863.7973	32853.9855	0	0	0	18268.9878	46446.3161	0	18184.0827	0	13951.8908	0	0	38572.9193	0	5090.6422	0	18509.8128	70501.8122	50530.1983	45443.6288	18028.9413	0	0	0	0	0	0	0	0	0	0	0	0	0
PWY-5304	superpathway of sulfur oxidation (Acidianus ambivalens)	22602	24535	17430	10117	10479	9905	23636	24379	12734	16440.88	4185.88	21928	39452	18893.67	15176.67	29593.5	5372	9571.5	9723.5	21444.67	26030	8154.5	15772.5	4932.5	28775	44783	17486.33	10581	3182.5	5542.67	6961	33789.33	23291	20221.33	4969	25417	16156	16000	61678	39483	26468	41393	28077	45481	33489.33	38921	5813	15307
PWY-5345	superpathway of L-methionine biosynthesis (by sulfhydrylation)	72865.1341	108430.04	66077.264	41782.9037	51644.8003	58826.7298	68669.4409	87181.0077	52990.2592	101661.3723	65523.3769	79797.2306	141332.5707	108349.941	63488.5003	75867.0024	61291.5974	56432.3895	106547.498	73941.3727	96065.899	49218.4939	77034.8492	104950.952	113255.8942	162560.5115	79522.9161	64137.0787	84418.7689	47388.5185	69953.7734	83204.8657	82308.0073	73908.972	92055.4332	81673.1602	79396.8185	117653.793	114669.5465	73735.9865	65259.4934	63591.9233	65592.7041	73095.3716	72034.3561	91608.7279	59340.751	61941.7246
PWY-5347	superpathway of L-methionine biosynthesis (transsulfuration)	49566.1887	73305.4631	48217.1422	30131.1773	33796.2971	40955.1994	48794.2694	59167.8993	35378.7912	64987.8331	26336.8795	53663.3733	99890.6893	72713.021	44401.9239	29705.1106	40791.3367	35999.1003	62409.4899	54542.4628	64184.9508	29194.7373	34470.58	75791.9346	67236.3206	65301.2668	44717.0222	46916.2873	32588.6506	26695.5187	43939.3071	54330.5243	53264.4426	49052.3599	45530.155	40496.1825	52667.4508	64253.9032	67050.2849	32938.9547	35597.2185	25469.097	38279.8196	32968.2283	44476.5686	60687.8071	35791.7881	43441.5168
PWY-5384	sucrose degradation IV (sucrose phosphorylase)	12626.0572	13216.6739	7233.7575	7288.1995	11548.5563	15279.7424	7565.0237	9751.267	7870.6749	15889.1976	15756.5072	9854.3446	15910.6045	5963.663	7080.1579	11062.8045	8616.7749	9337.75	13874.9062	4517.1836	8080.7186	5326.8816	12582.3178	8703.1944	14682.2051	27837.0931	9221.8262	17721.0906	12954.8767	9815.6862	16001.9021	8623.3965	13564.8819	4857.6637	18972.0754	7420.2878	12765.5485	23477.6563	909.2817	11826.1635	10630.8384	4180.9929	3752.9455	5113.9363	1828.9525	4316.638	6173.6497	5548.2516
PWY-5392	reductive TCA cycle II	0	0	0	0	0	0	0	0	0	0	0	0	0	0	0	0	0	0	0	0	0	0	0	0	0	0	0	0	0	0	0	0	0	0	0	0	0	0	0	0	0	0	0	0	0	0	0	0
PWY-5415	catechol degradation I (meta-cleavage pathway)	31508.3638	39554.2754	22393.5299	18020.3235	26820.1151	31494.2711	32029.6738	39155.0346	21428.2799	34444.7042	7191.8627	27966.0753	53612.6786	37219.4372	23355.8336	10887.4015	15459.2132	12931.2969	20923.7561	24149.646	48627.0023	13792.1129	18515.5867	15531.1776	42501.6693	40572.0798	26479.218	23030.7252	6135.0898	14257.4054	20053.259	26946.1954	27186.6726	23019.4763	18770.4351	22643.3806	29012.272	34897.9789	51385.9185	22119.8265	11537.1429	15098.1437	35650.2278	15819.2077	38731.79	48867.3427	28730.2762	40876.8811
PWY-5417	catechol degradation III (ortho-cleavage pathway)	2850.2923	3907.8488	2842.199	1469.9973	1191.605	1368.8766	1704.9112	1679.9013	701.0498	1834.3246	861.0002	5172.4386	8841.9111	3583.8924	2530.5797	2567.8868	1825.1117	1557.3739	3332.9146	1841.4198	4271.7186	1054.9685	6533.8435	2500.0318	6668.0839	3020.1446	3979.378	3702.9492	1340.4339	1019.854	1896.4732	3419.6672	1214.6412	1096.8622	1210.1267	2513.3575	2572.6023	4688.0587	5459.2485	21660.4453	17996.9023	7326.5271	3544.5572	6359.3918	3482.1207	13117.242	13818.543	14370.1603
PWY-5419	catechol degradation to 2-oxopent-4-enoate II	4283.7868	7743.6849	3544.8109	3815.0082	7228.106	11351.3526	4625.2703	4665.1628	3771.6023	6307.7077	1925.5308	5001.638	9005.407	6121.2173	4603.9873	8836.3959	5636.7074	6056.6111	9978.0198	4203.1038	19025.9937	2385.1869	7207.9034	2254.3445	13559.6467	8780.0653	7845.6085	3296.5242	3991.2957	2393.6355	8014.7836	3700.3559	3661.5686	3345.3053	4712.7008	1796.5927	3038.7609	4110.2199	13449.6552	3792.4311	4467.8137	3999.3723	13904.5386	4841.0715	12146.0135	20402.0379	23363.0281	22255.0352
PWY-5420	catechol degradation II (meta-cleavage pathway)	7054.899	12426.2717	5841.9209	6060.6815	10641.0721	15776.8068	7596.5454	7670.36	6029.0385	10100.5777	2763.2856	8128.7855	14722.8583	9697.5277	7299.4927	9391.1128	7689.1996	7703.3959	12491.2578	6893.5995	26837.9711	3808.508	9602.6951	3537.9388	19632.7945	13079.0109	11926.9501	5279.7685	4480.5605	3717.487	10643.252	6232.3067	6080.2037	5553.2644	6950.2472	3006.073	4994.324	6598.7893	21862.3435	6413.6344	7446.7144	6758.8173	20944.6649	8163.3053	18938.354	30551.4383	25387.2319	28955.5567
PWY-5430	meta cleavage pathway of aromatic compounds	1558.6385	4415.3805	2950.2485	2441.9267	6007.4963	8423.6211	1523.1472	1601.6207	2671.3706	2335.6121	578.1633	4792.682	8663.7243	3362.7801	2122.2064	6138.0063	4240.5947	3408.6112	6308.1936	1829.7656	6081.4467	1455.5155	3346.1528	553.1267	8615.1864	6821.6081	2249.7865	1606.9172	1191.4872	1175.4713	4496.0614	1577.7922	2305.2928	1004.251	3482.159	168.2051	1501.9868	1472.2856	5547.7251	2120.2412	5171.9968	1513.6612	3845.8945	3021.2267	2732.8239	11653.344	15659.191	16252.9423
PWY-5431	aromatic compounds degradation via &beta;-ketoadipate	2850.2923	3907.8488	2842.199	1469.9973	1191.605	1368.8766	1704.9112	1679.9013	701.0498	1834.3246	861.0002	5172.4386	8841.9111	3583.8924	2530.5797	2567.8868	1825.1117	1557.3739	3332.9146	1841.4198	4271.7186	1054.9685	6533.8435	2500.0318	6668.0839	3020.1446	3979.378	3702.9492	1340.4339	1019.854	1896.4732	3419.6672	1214.6412	1096.8622	1210.1267	2513.3575	2572.6023	4688.0587	5459.2485	21660.4453	17996.9023	7326.5271	3544.5572	6359.3918	3482.1207	13117.242	13818.543	14370.1603
PWY-5484	glycolysis II (from fructose 6-phosphate)	69866.4456	97645.2317	58506.5978	41455.0278	51414.4516	59227.6655	66899.5198	82738.8935	48716.883	91859.2788	60654.7029	69638.5316	125869.9643	99649.1947	59596.485	61941.1188	57155.0863	51721.8986	98393.4876	69301.6879	86681.7418	43888.8578	65030.189	89354.1894	102172.1823	141440.3439	72858.5239	61221.9586	81728.8839	45909.6542	68084.9759	81088.5752	77122.7948	69049.4846	80400.2547	70934.9178	75512.212	107687.1778	109223.3395	70366.0466	68962.0137	63689.0934	62091.2227	74473.0446	67549.5396	87874.1999	57155.7945	62846.096
PWY-5499	vitamin B6 degradation	18.25	31.25	43.75	2.25	5.5	6.25	49.5	65.25	34.5	47	48.25	22	96.75	9.5	8.5	14	35.5	3	21.75	3.25	31	24	58.5	21	51.5	64.5	6	84.25	25	4.25	17.75	11	9	36.5	34	16	7	39	11.25	10.25	3.25	9.25	0	21	65	21.5	6.5	10.75
PWY-5505	L-glutamate and L-glutamine biosynthesis	56189.8957	67281.1463	42587.6324	30115.3628	35716.6142	39032.886	53673.0646	63948.2674	36923.8522	67294.915	46124.8237	51799.3066	92504.6725	68034.6653	45639.233	60060.3317	37509.4451	36383.5232	64123.6195	54358.9597	62018.7553	35456.7459	50915.9499	56174.6189	90544.7481	119547.5922	57339.7648	40813.7697	57194.3634	30715.148	44607.3545	72763.2228	63533.8587	53903.0419	60369.8689	73541.9528	54424.3747	77217.9641	109927.0915	69567.4543	50084.1793	67913.2645	59599.0727	75631.5769	63065.3037	77657.9162	35233.8938	46890.3267
PWY-5507	adenosylcobalamin biosynthesis I (early cobalt insertion)	893.06	214.1004	0	0	211.7932	25.1436	552.4475	476.64	450.1551	996.4216	9146.313	39.3181	37.4021	563.1452	0	0	62.2385	299.6645	226.217	179.8745	372.8441	276.2298	0	310.0823	0	133.2353	1242.8066	73.5049	0	0	646.5275	261.1295	206.1116	931.0171	1678.8057	82.3237	116.1045	110.0428	212.2608	660.8574	1088.2465	130.0898	77.2032	538.1274	0	296.8963	235.1817	104.2465
PWY-5509	adenosylcobalamin biosynthesis from cobyrinate a,c-diamide I	32939.5296	42091.5825	25649.3707	17229.7427	25899.916	32753.847	27692.2417	40221.5698	27867.9091	47531.8041	40972.2512	35495.029	56785.0346	50961.064	31383.2684	51927.2799	28652.928	31640.9267	56390.0855	34950.3815	40045.5444	31445.2686	46066.6407	52602.6716	71206.621	96203.4231	56201.2292	28462.3244	58022.8371	28438.433	41595.7786	39904.6162	46741.8513	45767.267	57139.5735	51954.4722	42792.1902	71322.4996	20681.7524	22125.3139	20088.4006	13152.6711	27785.0794	21478.6405	17190.1769	34261.5543	35854.3537	34083.2146
PWY-5529	superpathway of bacteriochlorophyll a biosynthesis	755.2392	1604.2682	612.4754	127.5838	649.1502	51.8877	126.3372	157.5321	287.7708	102.0417	44.5671	1597.7837	1655.002	1420.1129	315.244	4437.2522	1616.4149	1193.2915	993.1864	646.355	394.4009	377.7602	4369.3331	593.1731	10306.8942	2922.8137	783.08	3446.255	699.8734	627.3259	1034.303	260.938	497.6043	147.6804	697.7688	3149.4481	1548.7134	5232.3792	135.2276	1178.8658	3972.2779	95.052	32.4154	240.8893	0	103.6241	110.1259	97.2173
PWY-5531	chlorophyllide a biosynthesis II (anaerobic)	2293.9119	5946.7327	2511.2654	2996.8411	7923.5305	12902.5681	1819.4241	2087.0326	3356.971	2182.6124	862.9911	5615.3329	6835.6748	4393.4121	2638.4994	9868.45	6794.1648	7287.7156	8498.1329	2184.7217	8005.5248	1705.3824	6631.4232	2746.6765	16863.1635	11085.5447	2594.1279	4769.2488	2463.6686	1764.4855	6654.4611	1189.275	3106.3038	1107.2511	4436.8422	4097.1327	3748.2867	7846.4014	6068.0669	1398.3137	5081.7391	439.2069	5438.8733	1026.5793	4103.5611	13482.4064	17489.7435	17607.2931
PWY-5532	adenosine nucleotides degradation IV	0	0	0	0	0	0	0	0	0	0	0	0	0	0	0	0	0	0	0	0	0	0	0	0	0	0	0	0	0	0	0	0	0	0	0	0	0	0	0	0	0	0	0	0	0	0	0	0
PWY-5647	2-nitrobenzoate degradation I	1925.7269	3584.9278	1562.4053	1787.5395	1620.6693	2716.8916	1837.4607	1505.2382	803.8691	2503.7516	1037.0379	1060.1444	3968.8125	369.9888	294.5046	49.6434	646.7435	230.4437	241.3724	447.9941	2822.1868	649.4769	96.5295	359.7063	133.0575	247.9196	388.3729	445.89	92.367	454.33	300.7495	516.1606	334.2072	1002.2297	672.3131	62.6852	513.9951	291.4106	2156.2522	486.8497	1701.8813	393.9492	1629.3453	1239.7735	2414.8558	3904.2667	4295.0725	2428.1889
PWY-5651	L-tryptophan degradation to 2-amino-3-carboxymuconate semialdehyde	3174.5498	5551.1571	2394.5885	2589.2078	2055.6292	3155.5486	2863.501	2255.5365	990.2735	3739.4114	2076.4393	1278.2078	5921.3789	403.0135	224.2472	442.4196	1306.8112	861.2812	1012.1348	524.0927	3446.3677	875.7636	364.1981	599.9954	1506.8474	14143.3315	453.3085	596.8847	141.9773	599.8525	446.1106	745.1926	374.1546	1524.8144	1212.5848	1022.6612	680.8703	1447.5306	2444.4594	655.7211	2430.9027	540.7635	1770.8145	1707.792	2644.6453	4189.1067	4482.153	2401.4407
PWY-5654	2-amino-3-carboxymuconate semialdehyde degradation to 2-oxopentenoate	2277.9601	4519.2156	2027.6993	2458.3325	3997.8196	6650.0549	2205.5694	2008.894	1868.6252	3277.9141	1136.0075	2780.1356	5288.995	2163.8247	1289.5023	3931.0011	2811.9929	2700.584	4000.1915	1429.6819	5552.4456	1243.5652	2066.6087	815.0995	5138.0737	4033.2869	1139.5584	779.674	811.9063	885.7312	2806.9531	738.7385	1507.2089	1359.264	2337.1229	70.1307	970.9804	735.1552	4402.7121	786.2192	2248.4771	598.0732	5038.3727	1605.6354	4369.907	8429.1687	10105.5434	10402.5091
PWY-5655	L-tryptophan degradation IX	3402.7172	6171.9105	2717.6339	3000.1142	2658.0994	4245.5907	3189.4526	2621.9215	1327.3555	4296.0148	1832.009	1755.7172	6831.2853	604.4166	376.4823	112.4705	1208.4923	481.4255	513.0353	738.3957	4499.2405	1106.0677	203.8234	653.7302	305.1198	587.0242	544.0188	633.5924	165.8259	640.5675	534.1198	523.4602	476.5949	1731.1093	1235.7387	145.7277	846.899	631.3725	3283.2361	800.6759	2783.5343	621.3431	2529.4601	2007.0561	3413.4852	5911.1162	6201.9843	3599.5963
PWY-5656	mannosylglycerate biosynthesis I	0	0	0	0	0	0	0	0	0	0	0	0	0	0	0	0	0	0	0	0	0	0	0	0	0	0	0	0	0	0	0	0	0	0	0	0	0	0	0	0	0	0	0	0	0	0	0	0
PWY-5659	GDP-mannose biosynthesis	89030.4417	126519.954	77067.2689	52442.231	61657.8	70867.5532	85199.6806	105584.7501	62648.2143	114575.222	70786.8791	89878.5091	162638.2374	127709.4166	76204.1303	60940.6092	67032.1749	58678.9219	114779.9003	88952.7968	121162.1283	52018.2591	73528.2794	113127.6352	118995.9835	152007.402	91781.5526	71751.0945	93502.9034	56186.6575	79876.2077	96925.9187	98941.767	87045.3745	102308.6833	80275.753	96719.9273	127404.4492	151165.6583	99284.8305	87002.4538	79181.3508	83152.0115	88279.9285	93876.0792	119041.2059	76672.7317	85261.1744
PWY-5667	CDP-diacylglycerol biosynthesis I	101010.0076	144328.2308	87115.3873	58952.3791	70115.2018	81657.8601	96862.2431	120302.3667	73023.1959	135086.5798	90619.0495	102680.8725	183839.0109	148152.2697	87034.7521	106304.6047	80213.0452	75750.0304	139021.7676	105169.642	133043.245	67022.3785	98775.8817	132199.511	151990.5902	223210.0346	114113.8984	81780.8569	116883.5276	65161.7652	92639.0531	120659.7788	116175.0223	109409.6142	124045.8218	116174.1017	109931.5373	153775.6225	157734.6591	100260.1515	91103.327	82455.936	91182.9928	95721.4168	100679.3952	133367.7753	83421.1615	91837.912
PWY-5676	acetyl-CoA fermentation to butanoate II	25694.8387	31521.4972	13862.1139	12146.7639	19939.764	22394.7639	21934.7731	29563.8508	21160.1417	34810.4679	32998.4563	23903.49	38415.1331	29942.2824	18215.1093	35475.2235	17529.7306	20134.7417	40341.3731	21783.0885	32692.4081	24343.7535	36040.3695	34974.1767	51830.4035	81448.4212	40799.6687	19200.6584	39443.4796	19494.091	23172.5191	25025.2983	30586.3389	34535.2211	40955.1908	39161.4377	26259.6887	57294.3391	32050.2358	15632.0642	9647.3683	9912.5951	23164.5296	18173.4475	19880.9652	21004.1854	13776.186	13051.5108
PWY-5677	succinate fermentation to butanoate	265.6188	973.0253	184.5892	265.3371	705.3726	315.7005	351.4419	286.0157	161.1189	159.6738	0	0	0	0	125.8902	0	0	0	0	0	0	0	0	0	23.9252	340.0404	361.4416	0	14.9791	14.9727	258.5687	35.6047	0	0	0	0	0	0	11.9772	0	0	0	20.9162	0	17.9392	0	0	20.9452
PWY-5686	UMP biosynthesis	76392.4554	109977.5251	65926.748	45495.1917	55909.1359	65787.0492	72696.053	92892.3342	56646.7132	107000.059	72757.3842	77183.0241	138332.9795	119419.1426	67531.9216	76352.6845	65884.5106	60113.5145	112824.0885	78506.25	98860.444	52638.9388	76786.6662	114924.0637	117176.93	169076.7455	86899.2665	64729.6339	96920.8511	52476.1334	75121.1528	85999.5515	87549.2949	81108.5767	100424.4292	85084.1107	85457.803	122472.4336	114140.8427	72564.2624	64456.1957	62007.7391	65464.0808	70909.8516	71909.178	93169.8137	65993.1655	69435.9262
PWY-5695	urate biosynthesis/inosine 5'-phosphate degradation	73934.7149	97377.1657	60324.5973	39543.9458	55058.7336	58148.7235	63190.0632	80481.7954	48912.0941	94797.0012	73396.7414	69110.559	124295.3539	108260.1289	65994.5878	92615.4793	68251.6318	66207.4645	119921.7915	61605.3916	88621.8043	62669.1949	93750.5218	105403.5586	148486.1305	214947.3385	78633.2505	72649.3595	82146.7648	53437.3985	76495.8765	67124.0239	74749.4874	65544.461	99022.7557	116068.0988	82680.6027	144841.2158	69701.0455	43898.1247	54938.5311	28374.2693	42811.6484	42996.2055	48437.6023	64066.6073	57820.1702	56826.4923
PWY-5705	allantoin degradation to glyoxylate III	9200.4226	8041.5186	4453.4349	3905.6871	5327.5912	6056.4236	7055.1637	7982.8934	3789.6797	5296.906	3183.2839	4174.716	9726.3581	7270.4904	4983.7032	2955.1046	3707.3816	2996.8037	6992.2113	4461.6986	7603.2474	2491.7841	4021.4465	5407.7956	6555.6199	4760.0944	5852.7986	9383.8108	2357.3919	2928.6173	5138.3804	5180.3844	5064.4072	3195.893	4171.8178	2888.7046	4307.5625	7707.8642	5377.5517	9509.3321	8563.2335	3450.9733	3823.6071	4608.867	3494.6533	8248.7763	6935.4432	8008.4689
PWY-5741	ethylmalonyl-CoA pathway	6953.3844	10363.8911	4398.7262	4101.0822	7475.4987	8970.7225	7540.0918	9490.2116	7115.3511	7965.779	6840.9051	6851.6852	9306.784	12896.4052	8741.6781	8934.0689	7647.9196	8086.478	18502.2221	9358.8302	34923.913	5011.7648	5196.8285	18875.4449	10284.2463	8564.5706	9263.5932	10040.5144	9621.2167	5190.7985	13735.2685	10656.6878	9108.2431	8052.341	10863.7239	8874.1443	9284.6406	19511.7852	30350.4217	15062.5027	7169.2197	8678.8261	19259.0855	9079.2585	20091.973	16443.2744	9837.1137	8478.2771
PWY-5743	3-hydroxypropanoate cycle	0	0	0	0	0	0	0	0	0	0	0	0	0	0	0	0	0	0	0	0	0	0	20.067	0	34.5589	39.3135	0	0	0	0	0	13.4615	16.1457	0	0	0	0	13.7298	0	0	0	0	0	0	0	0	0	0
PWY-5744	glyoxylate assimilation	0	0	0	0	0	0	0	0	0	0	0	0	0	0	0	0	0	0	0	0	0	0	21.8442	0	40.5824	48.939	0	0	0	0	0	13.4587	16.1409	0	0	0	0	13.7272	0	0	0	0	0	0	0	0	0	0
PWY-5747	2-methylcitrate cycle II	16732.9344	18586.6153	8788.2965	8163.4812	14242.0598	15445.1052	11097.852	17756.7358	14602.0249	25735.276	18651.6042	16646.8941	20113.7216	27122.4801	13861.7542	32358.9618	15756.8022	18062.2636	32846.9014	16216.4199	12117.7808	17720.0374	25122.6567	24641.1387	39152.0191	63091.7929	33204.7847	17237.768	29618.9121	15296.7319	18594.5156	20583.2134	26023.1894	25480.1305	26468.566	36740.8275	20921.0339	39317.7757	4313.6219	13711.7035	12656.2695	5107.1374	10980.1825	7051.5168	3876.1359	8213.5546	13161.6103	11667.7905
PWY-5837	1,4-dihydroxy-2-naphthoate biosynthesis I	6958.1817	29002.0783	20326.7425	7654.487	5632.3345	7605.5956	8294.9459	12168.2182	7364.9807	15601.3924	6041.2498	24355.1583	42132.8356	16108.9527	8342.2348	3614.0578	8214.5049	6608.9857	13013.3171	12512.4479	14693.7214	6808.2446	8012.6873	8743.9594	18279.9525	16973.8823	7290.2259	14311.2768	5767.2552	6278.629	9455.4784	9403.8281	11031.8687	12703.4724	12396.1141	11148.5625	16484.4567	20231.8648	11156.3882	9614.3848	14365.0036	7539.4738	9246.7941	9735.4388	7413.6833	17649.2335	8385.1926	15170.6733
PWY-5838	superpathway of menaquinol-8 biosynthesis I	16997.4086	44505.6218	29827.5588	14647.4138	12272.0867	15155.7152	19354.3191	26750.5279	16122.1518	32175.6702	14040.3581	36066.0161	63729.9748	30745.6014	17296.6147	6346.4897	12923.9919	10742.7461	21936.5025	25825.1093	29123.5502	14304.777	12850.6986	19898.8277	31211.1518	26027.4548	18973.2005	20154.3404	14251.4979	12812.7359	14794.6944	23256.3991	25188.7546	27241.4552	23750.0713	20791.3568	28270.4164	36009.908	28944.7355	23034.9843	28373.551	18790.7918	20840.1686	23470.7313	18728.606	35412.9681	11913.9427	23142.4168
PWY-5840	superpathway of menaquinol-7 biosynthesis	16872.7989	43739.6626	29466.3418	14466.3738	12105.6169	14943.858	19281.6656	26489.8939	15965.9038	31738.2611	13751.811	35702.4799	63192.3492	29958.4618	16998.2854	6224.2331	12291.1833	10370.2382	21007.8145	25583.4445	28618.1642	14092.6233	12350.7687	19469.6434	30323.0081	25163.8433	18870.7519	19367.076	13984.7555	12510.0786	14243.0831	23303.0766	25041.9601	27216.8086	23323.5343	20161.5859	27629.8779	34972.8872	29370.021	23493.2752	29350.8249	19621.9257	20921.4591	24474.3083	18893.8254	35577.5621	11342.821	22457.7822
PWY-5845	superpathway of menaquinol-9 biosynthesis	13530.9965	21793.2721	18130.8458	8049.0898	10306.2595	11300.7646	15667.2992	14805.0321	10587.7964	18708.2501	9130.9313	15090.6607	32935.6445	25073.6767	14253.6178	4875.4943	9906.7053	7709.8853	17198.7272	14812.1873	23879.8956	9083.7921	9858.6183	14246.9638	20014.0532	17962.6637	7516.6685	9586.1499	11636.784	7785.7342	8360.5303	11926.8834	11540.2289	18495.4543	16018.0799	12795.1357	20324.7312	20147.5035	6034.4912	5533.814	8895.3655	1429.5616	4905.1133	3090.898	8558.0723	19677.9932	8949.3113	14904.5922
PWY-5850	superpathway of menaquinol-6 biosynthesis I	3414.598	21793.2721	18130.8458	8049.0898	4570.7694	8199.9815	4441.1118	7824.7401	4329.5722	7989.2898	5960.954	15090.6607	32935.6445	12931.6567	4445.6491	4875.4943	8096.6578	6740.0463	15489.0293	5327.3885	8978.0155	4511.8574	9858.6183	9555.0428	20014.0532	17962.6637	5667.2828	9586.1499	11636.784	7104.4683	8360.5303	4417.9888	7045.8671	7295.2608	8945.1598	7919.6462	18769.5612	20144.2807	6034.4912	2193.033	7709.1006	1429.5616	3878.7472	3090.898	8040.6433	12871.6947	5916.8289	10003.4494
PWY-5855	ubiquinol-7 biosynthesis (prokaryotic)	56712.1815	89196.3285	50368.1499	31658.3051	43101.1884	48707.008	47419.1225	64618.3701	42720.1856	74403.2745	66775.7853	67203.9837	107976.7209	96067.2637	54908.2776	64686.6412	53588.5587	49118.441	95897.8522	62898.5877	74837.1518	47611.1964	65309.7253	96910.8037	88367.7184	148963.7249	88305.0357	48269.713	86869.832	45765.3295	62061.7785	62795.7675	72896.8348	68127.6767	92683.658	68804.9253	70159.31	113320.8094	60961.2513	37427.3357	33518.5821	24943.9513	46110.2298	31692.5696	40309.6577	60026.4696	52722.6623	53054.7251
PWY-5856	ubiquinol-9 biosynthesis (prokaryotic)	56712.1815	89196.3285	50368.1499	31658.3051	43101.1884	48707.008	47419.1225	64618.3701	42720.1856	74403.2745	66775.7853	67203.9837	107976.7209	96067.2637	54908.2776	64686.6412	53588.5587	49118.441	95897.8522	62898.5877	74837.1518	47611.1964	65309.7253	96910.8037	88367.7184	148963.7249	88305.0357	48269.713	86869.832	45765.3295	62061.7785	62795.7675	72896.8348	68127.6767	92683.658	68804.9253	70159.31	113320.8094	60961.2513	37427.3357	33518.5821	24943.9513	46110.2298	31692.5696	40309.6577	60026.4696	52722.6623	53054.7251
PWY-5857	ubiquinol-10 biosynthesis (prokaryotic)	56712.1815	89196.3285	50368.1499	31658.3051	43101.1884	48707.008	47419.1225	64618.3701	42720.1856	74403.2745	66775.7853	67203.9837	107976.7209	96067.2637	54908.2776	64686.6412	53588.5587	49118.441	95897.8522	62898.5877	74837.1518	47611.1964	65309.7253	96910.8037	88367.7184	148963.7249	88305.0357	48269.713	86869.832	45765.3295	62061.7785	62795.7675	72896.8348	68127.6767	92683.658	68804.9253	70159.31	113320.8094	60961.2513	37427.3357	33518.5821	24943.9513	46110.2298	31692.5696	40309.6577	60026.4696	52722.6623	53054.7251
PWY-5860	superpathway of demethylmenaquinol-6 biosynthesis I	2304.1094	15424.7752	13136.6235	5660.1199	3123.5358	5690.4114	3010.5635	5346.6012	2953.5863	5454.9609	4089.782	10662.3237	23558.5026	8940.3959	3022.8521	3331.7178	5635.127	4680.9897	10850.936	3622.4817	6138.8848	3094.4361	6890.5958	6575.7053	14119.2562	12450.5594	3853.1366	6702.0256	8120.6466	4950.2483	5786.732	2984.3411	4805.9546	4995.5758	6157.0929	5444.4013	13436.9563	14207.376	4072.5922	1472.2328	5301.0268	957.682	2623.35	2079.726	5509.1158	8887.7793	4068.7982	6966.4194
PWY-5861	superpathway of demethylmenaquinol-8 biosynthesis	12053.1953	33663.4679	22893.6746	10784.5333	8756.0856	10895.6744	13905.7796	19451.9569	11743.073	23703.9341	10029.1727	27793.7136	48921.3761	22398.9661	12480.1826	4369.9517	9237.033	7650.5978	15699.9702	19021.1675	21130.0509	10464.2555	9115.823	14190.2143	22759.5145	18367.9752	13529.8597	14890.1423	10050.9174	9263.8609	10550.4874	16650.0952	18269.902	20150.1895	17276.0614	15056.1844	21024.3091	26611.0644	20493.6212	16563.2788	21306.6927	13379.4327	15049.9119	16821.9631	13323.3003	26084.7076	8462.9902	17119.3197
PWY-5862	superpathway of demethylmenaquinol-9 biosynthesis	9472.0842	15424.7752	13136.6235	5660.1199	7271.6536	7965.5025	11092.466	10346.4024	7474.4317	13201.9223	6363.3058	10662.3237	23558.5026	17959.4003	10137.7414	3331.7178	6963.3393	5386.9134	12116.664	10442.9958	17054.4863	6417.1419	6890.5958	9962.6038	14119.2562	12450.5594	5143.8157	6702.0256	8120.6466	5448.5403	5786.732	8242.145	7989.4834	13216.1159	11316.0522	8968.2418	14639.8515	14209.7806	4072.5922	3754.9241	6146.4851	957.682	3330.308	2079.726	5874.122	13849.1574	6255.1095	10611.4743
PWY-5863	superpathway of phylloquinol biosynthesis	7753.5166	31218.7309	21797.2661	8409.2671	6266.8317	8450.0077	9217.1995	13439.3424	8133.751	17170.9072	6682.2153	25963.4469	45094.6808	17645.987	9179.6453	4052.0242	9057.9034	7282.1478	14338.1183	13678.5238	16005.8171	7421.03	8830.856	9708.185	19998.1987	18505.5418	8048.1593	15552.0485	6440.7571	6892.3652	10360.1232	10433.0012	12147.8428	13909.5818	13609.5672	12097.9623	17908.7937	21846.7275	12450.364	10647.7592	15691.5634	8408.2838	10166.0867	10825.6331	8260.959	19234.2005	9128.4025	16224.4701
PWY-5896	superpathway of menaquinol-10 biosynthesis	3414.598	21793.2721	18130.8458	8049.0898	4570.7694	8199.9815	4441.1118	7824.7401	4329.5722	7989.2898	5960.954	15090.6607	32935.6445	12931.6567	4445.6491	4875.4943	8096.6578	6740.0463	15489.0293	5327.3885	8978.0155	4511.8574	9858.6183	9555.0428	20014.0532	17962.6637	5667.2828	9586.1499	11636.784	7104.4683	8360.5303	4417.9888	7045.8671	7295.2608	8945.1598	7919.6462	18769.5612	20144.2807	6034.4912	2193.033	7709.1006	1429.5616	3878.7472	3090.898	8040.6433	12871.6947	5916.8289	10003.4494
PWY-5897	superpathway of menaquinol-11 biosynthesis	15698.8992	43131.393	29171.0317	13905.962	11422.9046	14214.1537	18047.4503	25035.9976	15073.8064	30262.9975	12930.3628	35214.3008	62292.7745	28960.394	16208.6069	5940.1334	12258.0744	10159.9468	20713.3656	24366.4866	27489.5098	13382.231	12161.405	18346.7011	29638.2523	24677.5501	17344.2639	19412.7119	13012.6972	11974.7744	14037.9231	21574.463	23482.2361	25661.2987	22303.4814	19579.2114	26994.5206	34110.8388	26935.5867	21793.7383	27878.0514	18017.8328	19632.0868	22596.2455	17420.8487	33927.7798	11364.8019	22276.0879
PWY-5898	superpathway of menaquinol-12 biosynthesis	15698.8992	43131.393	29171.0317	13905.962	11422.9046	14214.1537	18047.4503	25035.9976	15073.8064	30262.9975	12930.3628	35214.3008	62292.7745	28960.394	16208.6069	5940.1334	12258.0744	10159.9468	20713.3656	24366.4866	27489.5098	13382.231	12161.405	18346.7011	29638.2523	24677.5501	17344.2639	19412.7119	13012.6972	11974.7744	14037.9231	21574.463	23482.2361	25661.2987	22303.4814	19579.2114	26994.5206	34110.8388	26935.5867	21793.7383	27878.0514	18017.8328	19632.0868	22596.2455	17420.8487	33927.7798	11364.8019	22276.0879
PWY-5899	superpathway of menaquinol-13 biosynthesis	15698.8992	43131.393	29171.0317	13905.962	11422.9046	14214.1537	18047.4503	25035.9976	15073.8064	30262.9975	12930.3628	35214.3008	62292.7745	28960.394	16208.6069	5940.1334	12258.0744	10159.9468	20713.3656	24366.4866	27489.5098	13382.231	12161.405	18346.7011	29638.2523	24677.5501	17344.2639	19412.7119	13012.6972	11974.7744	14037.9231	21574.463	23482.2361	25661.2987	22303.4814	19579.2114	26994.5206	34110.8388	26935.5867	21793.7383	27878.0514	18017.8328	19632.0868	22596.2455	17420.8487	33927.7798	11364.8019	22276.0879
PWY-5910	superpathway of geranylgeranyldiphosphate biosynthesis I (via mevalonate)	0	0	0	0	0	0	0	0	0	0	38.2642	0	0	249.7967	8.8411	0	0	0	9.9827	429.078	8.8979	330.5467	0	328.648	0	0	8.9428	0	0	32.2654	0	17.1638	239.0862	346.4444	842.5808	0	0	0	0	0	0	0	0	0	0	14.5037	0	0
PWY-5913	TCA cycle VI (obligate autotrophs)	76104.4353	110632.3765	69449.1942	43649.3784	53092.4214	62333.2552	73240.4587	88259.9004	53487.1311	98803.7142	54636.2172	83211.2823	149143.0382	103350.9201	63942.7032	73960.0232	53370.3182	51243.2839	93863.797	76590.5376	107474.2494	50403.7493	73005.3053	76271.6031	117645.6836	160316.4946	86696.6255	60257.714	72842.8716	44730.8044	63721.4841	94400.8395	86932.1661	81154.423	81969.2647	90026.3147	82555.2679	120143.9224	137129.2415	89062.0074	68829.3254	78955.5831	77585.9377	90185.5791	85232.6614	107102.3476	58153.6597	68387.8782
PWY-5918	superpathay of heme biosynthesis from glutamate	58221.9183	84573.4049	50859.2668	34230.1027	41288.0559	48278.5397	57069.3587	69822.1154	42223.9326	80832.0618	56547.498	62032.0751	107136.9336	90786.7392	51684.9781	61585.3834	50619.1305	47691.7264	90406.5354	59744.9554	74262.6883	41792.9097	62075.9084	85436.5606	92374.4026	137199.1204	71174.1668	50548.561	76285.9172	41518.7994	59212.1124	68232.1572	67139.1555	61551.8527	77804.8378	69833.6121	67078.974	100828.8412	93538.6537	61761.2095	57078.279	56972.0196	51203.3861	65109.904	56984.219	73440.8487	46745.3902	50891.2344
PWY-5920	superpathway of heme biosynthesis from glycine	48052.0057	68875.0826	42033.828	27759.0644	35485.9158	40937.402	44017.0052	57225.7421	35343.4387	66179.4173	35237.0072	48611.7304	88116.3991	71541.9223	42146.2713	32379.0438	40468.4197	33933.472	69606.4816	49738.605	65355.8048	27422.9628	39750.3156	68146.4957	67207.673	101563.9166	49150.3024	40090.3406	50579.5198	31500.2632	43552.0736	56009.8854	54968.6285	50527.459	48381.5492	46223.7179	53482.0964	70460.6872	69726.0734	44247.8832	38243.8453	30953.8455	42903.204	36857.069	46363.7253	60702.9853	46622.693	46979.0015
PWY-5941	glycogen degradation II (eukaryotic)	7497.3781	7751.5405	2988.6407	5471.9457	6873.797	6971.9816	8010.3724	7936.9156	2152.3308	1844.4468	1260.16	1725.2535	6245.235	11264.7834	4485.4234	2357.3165	4502.0227	3167.0689	5412.1268	7414.8686	5432.9035	2861.332	2023.6261	3155.3369	1954.0361	23940.084	1390.0973	1055.2031	1049.3207	750.8596	2647.2607	2127.7228	2298.3922	4619.285	1387.4272	2228.5152	1484.2483	3771.1616	829.2251	3370.4939	4310.8548	3144.0757	2104.1678	4304.622	346.0444	878.6382	1145.3671	1134.3893
PWY-5971	palmitate biosynthesis II (bacteria and plants)	34277.9476	65474.9578	33675.5125	32497.5149	51294.4334	57313.1652	30891.3293	42918.9796	42334.6067	58277.4391	21275.0777	54935.6094	80277.5159	72466.732	46480.4463	80116.3147	62402.238	58393.8758	101462.0739	41796.4888	75535.89	34649.7118	65766.3549	22469.464	102466.6985	146936.2689	41886.0327	31613.6033	44065.1297	29698.3626	67015.5135	25774.011	55165.5484	26871.975	76298.7576	596.2866	36610.4455	33768.3345	28752.3951	18520.6773	25937.5302	9233.7534	41042.5841	15818.5722	40262.4242	53427.7967	54703.8469	47756.0334
PWY-5973	cis-vaccenate biosynthesis	87604.4987	130012.8573	73965.5394	51383.767	71752.9398	81015.4747	81928.4547	110672.1276	68776.9326	137096.7846	104815.4661	85687.4676	154375.8679	157619.3667	84152.1553	106981.3265	96574.2494	86189.5556	174517.0717	91123.225	135958.118	70397.3507	115038.6944	174712.2008	152874.0319	256746.9532	106275.8565	92829.9198	137836.4665	70638.1593	107866.4394	87991.5525	96006.2781	92351.9916	141353.4516	115567.8014	111141.4682	178661.2499	98295.7868	52035.3394	44281.4713	32593.9619	68208.5298	43277.7069	75701.2241	97802.8649	95038.8629	90357.6259
PWY-5989	stearate biosynthesis II (bacteria and plants)	68153.9153	88737.2271	48474.3089	36027.8549	49648.5412	52106.7151	57435.8412	77573.8054	46493.3567	97137.6498	80971.9967	58427.7814	104482.4718	94283.508	57414.1346	82165.1197	63677.0005	57563.7826	104961.0536	57465.583	75337.2368	47891.6633	79371.8496	107260.5619	103168.4104	180547.2442	62895.4111	68952.372	81674.5706	50659.2041	69543.4427	60255.8736	72841.9102	49560.679	93270.4976	87577.3779	71694.7544	123944.7546	60175.4931	38563.759	25665.4902	22072.4889	42432.9624	25984.4856	45426.2511	54628.1001	54354.2032	49900.3459
PWY-6071	superpathway of phenylethylamine degradation	8560.2049	36654.5118	26108.0944	9678.3834	6253.8727	9423.22	10365.2339	15767.7849	10276.6178	19841.6101	5004.6879	31709.936	54252.2306	19300.5672	10100.5354	8820.4077	11624.7021	8486.4894	15193.6768	15007.5142	11538.8561	8863.3468	18205.1909	10252.1515	25465.1158	32500.2643	8828.6624	13454.1723	8523.8729	7366.5418	12349.2355	8424.2218	13062.665	16256.1355	13569.6643	15906.9836	25496.5271	32405.4551	8521.7285	18816.4464	16302.4814	8655.0063	5080.3491	8697.4408	8921.8565	14682.4641	11493.812	12952.352
PWY-6107	chlorosalicylate degradation	4124.1216	4405.1747	2365.5774	1505.7035	2725.2778	2737.6623	4138.3819	4981.419	2130.6742	3683.1306	2724.0644	3073.7974	7369.4321	2953.8003	2550.0636	6076.7435	2639.6882	2507.0793	8260.7479	1146.4676	2175.7904	1764.7891	9684.5775	3230.4079	7177.5811	12376.7907	3812.8286	2252.4054	4470.7752	1932.4814	4024.2949	2279.8378	1911.6181	2428.6151	2919.1134	1860.8408	2735.9238	6891.5309	417.8712	9852.0518	7706.3805	2983.9065	2641.9546	2440.297	712.5515	3835.7083	4679.309	2591.5795
PWY-6121	5-aminoimidazole ribonucleotide biosynthesis I	86937.592	120595.7443	73319.8224	51009.8837	61108.4488	70600.6416	83631.1923	104049.9754	61972.582	116470.4346	72322.6389	84445.4111	153186.9502	129418.859	75055.5435	75265.8724	68537.1906	62117.7116	115788.7367	89751.4704	112192.222	56306.7565	77654.7515	116718.2486	122819.1763	173288.2647	94371.1016	69326.6642	95917.2499	54659.5089	79210.3497	100771.9707	97027.74	91155.352	102377.0732	90358.8394	91606.277	128250.6489	136491.9859	87011.2526	77228.5304	75992.7867	78383.3305	86908.7124	85163.0946	108108.9293	69680.9117	78546.7849
PWY-6122	5-aminoimidazole ribonucleotide biosynthesis II	78631.1112	111354.8828	67249.9315	46787.6267	56607.0271	65832.7051	75519.8552	94688.5703	56604.856	106913.7569	68773.7854	77582.9394	140004.7374	120681.2767	68848.7297	71853.002	66615.4068	59689.5994	112273.0917	81594.545	102886.1124	51716.5942	73785.4317	111957.4292	113424.6101	163449.6888	85567.4108	64305.5264	92364.2512	51182.8535	75310.9086	89693.5621	87688.043	82780.2483	97350.2637	82704.0575	84762.1342	119814.1117	120408.3409	76444.7645	68532.9181	66238.7214	69893.2258	75847.7338	75687.8333	96543.2112	66785.659	72748.2543
PWY-6123	inosine-5'-phosphate biosynthesis I	65210.0793	94884.5552	57345.0759	38515.5452	47034.8058	54816.6505	62512.1718	79114.6171	48403.5118	91389.6408	60927.494	67470.6188	120430.6861	100263.2581	57841.3929	64372.1099	55998.9994	50893.3356	95838.9274	67742.6761	86374.3546	44751.6662	64681.7646	97094.0722	98275.8357	142597.544	74365.5111	55203.2822	80593.5702	44144.933	64339.1463	75620.2978	74703.5796	70291.1948	85495.5855	72530.375	73068.8204	104425.551	100027.4088	63478.5318	56633.0366	55062.5099	56832.7396	63316.7847	62792.9568	80887.1166	54887.1226	58542.7718
PWY-6125	superpathway of guanosine nucleotides de novo biosynthesis II	76375.0039	110599.6446	66679.2872	45305.4485	54519.3941	63487.1086	73397.5649	92214.7064	56000.4446	106166.4949	67877.1574	77877.4454	140220.4468	116306.0028	67486.3527	70011.1306	64956.2439	58011.3281	110806.2579	79792.3637	103433.641	51322.3835	72039.5676	109308.866	113882.3473	159327.0313	86372.9948	65103.5005	89296.8328	51227.5646	73339.3666	89173.6484	87712.8393	81357.7833	94093.6204	83414.4416	84371.5636	119132.1695	121427.8698	78304.7569	71185.1487	66732.9795	68593.6135	76605.455	76888.9555	99126.8495	64172.2253	71022.0634
PWY-6126	superpathway of adenosine nucleotides de novo biosynthesis II	77807.7628	112762.6889	67637.8587	46275.9406	56522.9157	66026.0139	74295.2168	94236.6972	57934.3928	109803.4737	73892.5774	79431.6581	141939.8262	120715.3642	69249.4799	76587.9098	68487.0019	61984.0509	117498.4061	81126.5157	103554.0859	53836.7728	77369.9937	116633.7384	118829.7029	171468.0011	89966.8483	66834.9138	97840.1275	53718.8517	77777.0624	90267.1593	90052.6456	84219.7645	101773.2337	87876.6662	87561.3801	125784.4164	118473.2077	75491.9197	67766.897	65006.3464	68024.7774	74875.7963	75094.4565	96984.5936	66066.3398	70549.2363
PWY-6141	archaetidylserine and archaetidylethanolamine biosynthesis	0	0	0	0	0	0	0	0	0	0	0	0	0	0	0	0	0	0	0	0	0	0	0	0	0	0	0	0	0	0	0	0	0	0	0	0	0	0	0	0	0	0	0	0	0	6.8188	0	0
PWY-6147	6-hydroxymethyl-dihydropterin diphosphate biosynthesis I	66891.2637	94059.4927	55723.7364	37878.2772	46294.5806	52039.2327	61298.1066	77813.9464	47101.5331	88294.3657	62741.1343	68825.2619	120522.4434	96088.4285	57801.6385	60055.6724	53091.0785	48884.3743	92265.8974	68782.6715	93494.3652	45818.3349	60821.2064	89605.8417	93662.1008	141704.5153	82772.0103	53660.1048	75200.8028	45479.6104	62416.1047	79763.2119	79916.5291	69319.4788	82980.8639	73070.9333	69802.7056	107190.3712	105705.4485	67806.3752	59117.3749	57390.4482	61610.5586	66616.0921	67178.4379	86033.2565	56144.7898	60015.5801
PWY-6148	tetrahydromethanopterin biosynthesis	0	0	0	0	0	0	0	0	0	0	0	0	0	0	0	0	0	0	0	0	0	0	0	0	0	0	0	0	0	0	0	0	0	0	0	0	0	0	0	0	0	0	0	0	0	10.787	0	0
PWY-6151	S-adenosyl-L-methionine cycle I	39801.5944	39642.5484	19435.0471	20216.779	29537.1923	30505.3184	31248.1068	40637.3899	22705.2006	47649.8875	39762.3244	27231.4084	45735.6123	49353.7131	28287.3606	42550.2864	28856.2119	27453.0351	51834.7374	26526.8471	20279.8289	24563.5687	41918.9799	35459.4446	62328.8514	100181.2581	29740.5858	35069.8988	41677.5971	26617.0398	34492.5815	28159.484	35243.3484	22445.4972	41860.2094	51496.8256	35734.7691	61624.9376	15481.7379	15966.0758	13622.7726	8996.555	15937.8056	10036.1218	14907.336	30239.008	38781.665	38341.3025
PWY-6163	chorismate biosynthesis from 3-dehydroquinate	71682.4712	101473.6165	60690.1434	41741.5659	51484.474	59616.4024	68495.4367	85937.2429	52775.7844	97823.4055	66011.4093	72000.1442	128693.4004	109602.1722	63661.5373	70583.4209	60224.5015	55389.7114	105679.4563	74693.4169	95937.7324	49416.1917	70097.0568	104749.2659	109490.5111	154950.8775	82716.4619	62268.0529	86937.3714	48190.6658	69663.2735	83297.4904	81806.0488	77661.6944	92386.8273	79453.0881	78693.2324	113140.5855	110436.6435	68278.8126	61483.7124	60609.062	64354.0092	70692.7194	69689.6882	90328.8142	59942.7705	64717.3252
PWY-6165	chorismate biosynthesis II (archaea)	0	0	0	0	0	0	0	0	0	0	0	0	0	0	0	0	0	0	0	0	0	0	0	0	0	0	0	0	0	0	0	0	0	0	0	0	0	0	0	0	0	0	0	0	0	0	0	0
PWY-6167	flavin biosynthesis II (archaea)	0	0	0	0	0	0	0	0	0	0	0	0	0	0	0	0	0	0	0	0	0	0	0	0	0	0	0	0	0	0	0	0	0	0	0	0	0	0	0	0	0	0	0	0	0	15.8802	0	0
PWY-6174	mevalonate pathway II (archaea)	0	0	0	0	0	0	0	0	0	0	0	0	0	0	0	0	0	0	0	0	0	0	0	0	0	0	0	0	0	0	0	0	0	0	0	0	0	0	0	0	0	0	0	0	0	7.7775	0	0
PWY-6182	superpathway of salicylate degradation	3281.8711	4504.7427	3272.6786	1696.2934	1378.3139	1582.6307	1974.347	1947.0099	814.0852	2129.9631	996.7125	5896.1306	10130.7966	4128.5384	2913.8839	2962.6759	2094.1816	1794.6482	3836.5627	2131.2775	4929.3357	1222.6063	7413.3878	2883.8177	7638.1486	3503.5817	4561.1154	4202.5581	1544.833	1176.5261	2185.2641	3942.5018	1409.2839	1273.0928	1402.8473	2908.1086	2962.0096	5377.9985	6307.2237	23844.2186	19407.3781	8356.6572	4092.8108	7286.1731	4021.9773	14846.6069	14952.3146	15746.4427
PWY-6185	4-methylcatechol degradation (ortho cleavage)	982.9429	3762.4236	2842.3728	1419.6306	455.8879	708.6617	943.5508	940.3379	283.8067	874.4184	242.8884	5405.273	8856.4698	1561.8705	1187.0938	2359.5304	1395.679	756.0821	1254.3886	612.8805	1652.282	200.1114	6363.8796	424.9985	6886.6574	2659.1984	2873.6989	3753.2662	443.2535	796.8401	1237.7096	2553.7959	569.7539	473.6274	426.3647	2755.0712	2370.5722	4428.6572	4438.8322	14443.6208	13071.1293	4748.4364	2868.1746	4187.4765	1866.9034	9435.2359	10963.6698	12859.0846
PWY-621	sucrose degradation III (sucrose invertase)	12626.0572	13216.6739	7233.7575	7288.1995	11548.5563	15279.7424	7565.0237	9751.267	7870.6749	15889.1976	15756.5072	9854.3446	15910.6045	5963.663	7080.1579	11062.8045	8616.7749	9337.75	13874.9062	4517.1836	8080.7186	5326.8816	12582.3178	8703.1944	14682.2051	27837.0931	9221.8262	17721.0906	12954.8767	9815.6862	16001.9021	8623.3965	13564.8819	4857.6637	18972.0754	7420.2878	12765.5485	23477.6563	909.2817	11739.6443	10630.8384	4180.9929	3752.9455	5113.9363	1828.9525	4316.638	6173.6497	5548.2516
PWY-6210	2-aminophenol degradation	1651.8622	3014.6766	1287.9068	1517.341	1394.7319	2360.7579	1560.7156	1255.9477	666.1546	2064.814	878.6875	862.1268	3276.1715	303.6029	242.82	39.8013	538.5884	176.5669	174.9423	369.3589	2529.6078	537.2702	34.6885	291.4329	106.946	199.3464	249.4922	282.7759	74.2964	290.1522	185.9828	105.0202	222.2701	824.9167	515.3007	17.4783	396.7771	202.3834	1853.3399	396.1425	1531.3841	302.0107	1346.9402	1001.9234	1922.0032	3534.6651	3879.2176	2035.0441
PWY-622	starch biosynthesis	1054.4689	3974.5184	1513.0399	1114.2267	1181.0084	1180.5751	1355.0396	1058.4876	627.1109	1276.1116	806.724	2370.2815	2311.6286	7131.5358	2710.4939	1925.0044	4100.0639	4858.8039	15488.935	2985.2329	7531.5267	1879.1883	2507.3032	3440.3574	10359.9027	3879.262	1696.0364	3788.0282	4642.4795	3450.6931	1667.0728	2367.8803	1801.6451	4745.6991	2793.7551	2532.2818	3032.3917	2193.8757	1968.6966	2186.2801	7138.7613	1296.199	2967.2899	2760.4891	3681.1342	7205.7171	5874.5706	7494.0455
PWY-6263	superpathway of menaquinol-8 biosynthesis II	18413.5154	48757.0114	32066.6102	15400.7087	15476.3383	20731.8127	20377.8225	26070.3038	19950.5748	42053.7518	28018.3137	36340.5374	62588.5229	32810.8813	16777.2636	21836.2234	19500.4379	15802.7829	31169.2448	19266.8328	22070.9461	12904.377	23874.2699	28307.8283	34106.5709	41145.4816	10243.4233	18963.1322	27618.8265	13699.4645	18231.3906	12217.9908	18719.0673	24854.0431	39383.4225	19325.0368	32422.4146	39484.4703	3569.5917	2380.9773	6763.8651	2338.4761	3412.7176	3365.605	4834.2223	12082.7537	11597.3764	11650.8104
PWY-6269	adenosylcobalamin salvage from cobinamide II	32788.2351	41942.6685	25559.6413	17144.8468	25868.5896	32765.6359	27515.8121	40052.8642	27848.4725	47485.5844	41262.4781	35476.6029	56597.3649	50814.1887	31284.5792	52281.5305	28732.561	31750.1354	56508.9325	34799.6101	39795.4611	31543.6173	46290.402	52621.505	71373.4208	96739.183	56292.424	28414.1085	58227.0435	28463.5064	41611.722	39682.084	46664.4224	45799.564	57492.004	52134.39	42785.3102	71589.5172	20341.7963	21845.7512	19855.4128	12944.9678	27554.8022	21202.949	16947.076	33949.0616	35861.0676	33957.4088
PWY-6277	superpathway of 5-aminoimidazole ribonucleotide biosynthesis	78631.1112	111354.8828	67249.9315	46787.6267	56607.0271	65832.7051	75519.8552	94688.5703	56604.856	106913.7569	68773.7854	77582.9394	140004.7374	120681.2767	68848.7297	71853.002	66615.4068	59689.5994	112273.0917	81594.545	102886.1124	51716.5942	73785.4317	111957.4292	113424.6101	163449.6888	85567.4108	64305.5264	92364.2512	51182.8535	75310.9086	89693.5621	87688.043	82780.2483	97350.2637	82704.0575	84762.1342	119814.1117	120408.3409	76444.7645	68532.9181	66238.7214	69893.2258	75847.7338	75687.8333	96543.2112	66785.659	72748.2543
PWY-6282	palmitoleate biosynthesis I (from (5Z)-dodec-5-enoate)	64253.3472	84910.4305	46390.3595	34370.2231	47540.5625	50302.2998	54398.7906	73719.5694	44333.1814	92850.9222	77590.7264	55653.889	99534.596	91060.6993	54822.3064	77908.1423	62053.0165	55658.3059	101993.5334	54990.5657	72804.6157	45636.943	75665.649	104407.4591	98064.0538	171769.9319	60377.2868	66383.1508	79475.6534	48633.419	67391.7773	57143.9857	68991.0435	47665.027	90194.3829	82468.4153	68731.1585	118655.6545	57238.6981	36152.1064	24445.6875	20709.1889	40377.8314	24525.6173	43320.9241	52257.9136	52918.4955	48134.7623
PWY-6317	galactose degradation I (Leloir pathway)	15013.2383	28427.0824	15560.708	13465.3263	13364.3086	19914.651	15526.6786	23636.8562	15296.4414	33288.0628	20216.9927	14366.229	25208.4159	23814.5698	10960.1792	18243.3239	20446.8825	15484.0623	29100.8267	14410.6014	7938.7902	9034.983	24295.0561	30579.7851	28202.5894	34965.4234	9950.5581	25869.2882	24236.1898	12304.7336	18832.4585	8824.294	15087.7256	13487.5451	27497.0851	13678.597	24845.3189	34068.1781	2493.9122	2966.463	17666.8488	1424.0506	2631.2241	3140.2037	3780.7653	9225.4294	15620.4144	11324.0846
PWY-6338	superpathway of vanillin and vanillate degradation	1933.17	2242.3756	831.1168	906.7827	1088.4801	1134.0044	1438.9523	1388.5456	1290.3862	2025.0316	1536.9353	760.3908	1563.0181	2491.7463	1761.3134	265.9164	1453.4643	918.0921	1176.8655	1196.6986	7257.3368	676.6577	686.1851	1080.0969	1519.7322	1815.6971	2184.627	274.596	295.155	487.2029	1433.0489	2111.764	545.4322	912.6605	688.1972	135.983	339.886	1096.1319	5921.6931	3652.5296	1447.9074	3044.3376	6110.1965	3467.6355	3580.7988	9869.1239	15018.63	15237.8759
PWY-6339	syringate degradation	3290.3424	4059.3622	2214.6993	0	0	1803.6036	2661.1383	2715.3267	3056.9659	8297.5563	6433.4698	5072.5251	5857.9492	6691.0601	5387.0065	26315.7548	7515.0319	12044.5353	14490.6482	3813.258	11472.3952	12096.7087	21990.1831	3172.9343	34530.2788	57472.5359	9053.3152	3268.7327	0	0	6835.1335	5182.1762	2507.4262	9979.1556	12835.5483	28065.782	10232.9648	23188.6659	9960.429	13182.1258	11002.1008	5203.787	11425.0882	6565.8785	6315.9305	15663.0391	20557.2949	21183.4361
PWY-6349	CDP-archaeol biosynthesis	0	0	0	0	0	0	0	0	0	0	0	0	0	0	0	0	0	0	0	0	0	0	0	0	0	0	0	0	0	0	0	0	0	0	0	0	0	0	0	0	0	0	0	0	0	8.4922	0	0
PWY-6350	archaetidylinositol biosynthesis	0	0	0	0	0	0	0	0	0	0	0	0	0	0	0	0	0	0	0	0	0	0	0	0	0	0	0	0	0	0	0	0	0	0	0	0	0	0	0	0	0	0	0	0	0	7.2125	0	0
PWY-6353	purine nucleotides degradation II (aerobic)	51785.2925	82072.2361	49008.7244	32107.0271	34034.4982	39490.4622	49373.2589	58628.6159	36554.0972	72168.928	38354.0128	55615.0007	104527.4845	72849.5792	44200.8065	50679.5426	39706.5579	32432.4993	59969.0289	50524.2829	59612.0634	35317.8366	55243.6053	58838.8275	80420.682	108572.793	42252.4887	46295.0033	39191.6196	27821.8674	38161.1341	53476.1982	52550.3868	53133.0837	68068.2828	54804.1534	61278.0857	83221.6556	53698.4183	38394.3979	40491.553	25089.123	36372.0219	32841.9099	38193.0925	55026.1816	25139.0762	34561.3928
PWY-6383	mono-trans, poly-cis decaprenyl phosphate biosynthesis	28697.9552	38361.4884	26428.7077	16461.4219	15433.7722	17022.5405	29834.7255	31993.1027	17361.3818	33026.3946	5079.1959	29224.0365	57742.6938	24742.5407	19164.164	4535.8138	9338.9801	7401.1461	12265.2925	27173.5945	33015.9111	11147.3453	9450.931	12862.0305	26179.6271	20737.8013	22560.5787	16545.6123	3760.906	8838.3451	10927.4808	39764.4555	29957.3899	26623.3959	12894.3427	18389.9868	22441.2269	22553.3213	69618.8057	44966.4067	41007.6269	44718.452	33480.3389	50302.3247	40004.8569	46560.0529	8508.2226	19962.3704
PWY-6385	peptidoglycan biosynthesis III (mycobacteria)	56962.2247	88167.5215	51883.1582	35182.7541	43095.3778	50475.2933	54213.5967	69207.4993	44249.8969	86998.2262	60243.5287	61969.6291	109219.8283	87601.0817	49748.7099	63854.6145	51155.2326	46610.2479	89840.412	57504.6556	80734.691	42711.6258	62302.6726	83032.6876	92527.3854	138533.0958	68329.6548	50767.4884	75597.5849	41374.5205	57865.2428	66584.1709	65608.1411	66537.2174	84585.6211	69353.0394	66089.4456	99362.5538	93779.2046	59968.3452	49155.9746	54342.6564	50157.3132	62115.5618	57072.8432	72727.5673	52985.0792	54940.7936
PWY-6386	UDP-N-acetylmuramoyl-pentapeptide biosynthesis II (lysine-containing)	56944.2893	88180.0018	51771.9699	35157.4715	43123.0134	50484.0312	53713.1201	69002.7468	44178.8063	87203.0541	60923.4694	61897.3256	109061.9133	87736.8351	49769.381	64240.9849	51123.8164	46651.1335	90078.4737	57395.1444	80819.6772	42890.5462	62548.2969	83083.7524	92552.3329	138742.0613	68179.7445	50779.7643	75712.6819	41536.7665	57919.9888	61841.4036	65510.1628	66555.7523	85369.6576	69162.4061	65998.5856	99490.1229	75906.8438	48686.5932	48964.4946	33420.81	48296.2229	40181.454	52679.1965	70049.0312	53506.6679	55171.7876
PWY-6387	UDP-N-acetylmuramoyl-pentapeptide biosynthesis I (meso-diaminopimelate containing)	68905.6116	99627.8203	59584.8554	40720.0579	49492.7388	57520.7016	65841.4814	82728.2305	50366.2223	94654.8585	62895.7397	69795.8906	125084.6055	105500.9512	60792.885	66122.9105	60167.0898	53476.8511	102589.9438	71437.6257	91279.2226	46623.1018	66637.8816	99617.2778	103534.6703	146555.8433	77347.2096	58644.1235	84549.7476	46972.9628	68067.5448	79482.1984	78639.5783	74409.3505	88824.4609	74838.524	76078.4053	107159.3938	106697.4489	68428.7777	61132.4345	58749.8941	60450.4853	67594.5749	67201.0966	87564.0093	59338.101	63593.569
PWY-6396	superpathway of 2,3-butanediol biosynthesis	36236.3708	40157.97	28490.6998	17381.2249	16912.0857	17706.6295	35295.4659	36725.0441	18846.9436	25259.8931	3970.5563	32474.9384	62479.65	35254.3172	26154.9749	4444.7973	11255.3505	8271.3094	14415.7197	33887.4919	49210.0541	11252.6523	11688.3972	9853.9279	34794.5488	23319.6487	30787.9094	18827.1104	4075.5355	11343.722	17357.1087	49815.8237	36087.5591	29024.1208	8820.7805	21350.2298	27056.4641	26151.9385	90206.6592	61471.2163	43236.903	59215.7113	46391.4235	66594.1118	50309.1917	62188.6131	20387.8544	30057.6417
PWY-6397	mycolyl-arabinogalactan-peptidoglycan complex biosynthesis	24283.9558	32314.0784	22621.6387	13839.4771	12568.1129	13672.1346	25502.7208	26656.556	14332.5346	27412.5744	2299.1272	24928.7466	49828.762	20057.7454	15891.2336	2490.3138	5457.4698	4654.8322	7336.5351	22858.6158	27623.4676	8936.3939	6463.1376	7249.4396	21324.8751	14399.1632	18621.4765	11684.289	1916.9442	6930.359	8066.3962	34918.8611	25138.185	22177.0883	7803.9655	14910.7228	18237.7893	17518.8915	64139.4945	41436.3157	37480.8465	42661.7932	29776.4078	47517.0835	35866.7538	41102.7804	6230.8097	16544.4754
PWY-6404	superpathway of mycolyl-arabinogalactan-peptidoglycan complex biosynthesis	41420.6547	64108.7206	41928.5164	25970.1275	26368.1891	29824.4099	42752.0618	50403.7623	28822.3201	57012.1267	7580.9181	47642.0408	90090.5055	46704.3387	32210.5732	8151.1366	15857.4192	13551.7534	22213.6774	42920.5552	53825.1716	21057.5059	18551.8849	21839.3745	47974.9919	41078.2834	36257.4881	27973.1977	6498.5124	17274.7285	21779.5539	49622.435	45686.8565	42932.9593	22890.8821	34005.0011	39839.1984	44544.9197	74435.5104	52428.9443	42678.3443	40236.7881	43065.6916	46028.9093	47782.6429	57477.0058	17033.8103	32564.1056
PWY-6467	Kdo transfer to lipid IVA III (Chlamydia)	32927.03	54835.38	30453.25	21147.97	29883.5	35123.05	29745.06	43244.35	28936.28	55931.09	48894.19	38384.18	61585.74	62317.53	33148.8	54237.47	46063.44	41130.7	80040.23	34535.52	57549	30099.59	51956.77	68225.12	70315.28	110819.89	51331.23	38916.37	72464.28	32908.6	46108.18	35897.74	43142.21	41328.12	63761.2	55698.41	48245.78	80373.7	42327.19	29242.86	14958.4	15749.14	30541.06	14987.74	31735.89	35033.45	35061.27	31808.96
PWY-6470	peptidoglycan biosynthesis V (&beta;-lactam resistance)	0	0	0	0	0	0	0	0	0	0	0	0	0	0	0	0	0	0	0	0	0	0	0	0	0	0	0	0	0	0	0	0	0	0	0	0	0	0	0	0	0	0	0	0	0	0	0	0
PWY-6471	peptidoglycan biosynthesis IV (Enterococcus faecium)	0	0	0	0	0	0	0	0	0	0	0	0	0	0	0	0	0	0	0	0	0	0	0	0	0	0	0	0	0	0	0	0	0	0	0	0	0	0	0	0	0	0	0	0	0	0	0	0
PWY-6478	GDP-D-glycero-&alpha;-D-manno-heptose biosynthesis	35638.8344	46962.3161	31920.0502	18507.7271	19856.4848	22347.7821	35798.6403	42910.185	26603.8243	44413.6498	22029.1713	37040.1368	66026.1119	43511.1025	28719.1676	11138.1073	16715.6665	13088.6349	23397.1446	36749.9637	36073.9054	17149.4582	20101.935	32153.7925	43753.4551	31542.0487	31259.8636	25142.6709	20310.2392	16124.3499	21301.3371	46036.9715	39683.3363	34908.1081	28768.5539	27491.7479	35865.9932	40041.5734	67276.8054	45772.5387	35948.456	44681.1235	32907.1416	50349.5566	37714.8308	46385.9444	12472.4361	22788.0731
PWY-6505	L-tryptophan degradation XII (Geobacillus)	3402.7172	6171.9105	2717.6339	3000.1142	2617.2641	4245.5907	3189.4526	2621.9215	1327.3555	4296.0148	1807.1003	1755.7172	6831.2853	604.4166	376.4823	79.4299	1047.3691	355.3464	360.4982	738.3957	4499.2405	1106.0677	85.0956	607.9322	213.4522	399.4768	544.0188	633.5924	149.1383	640.5675	400.7005	284.8443	476.5949	1731.1093	1056.2613	47.5892	846.899	442.4251	3283.2361	800.6759	2783.5343	621.3431	2529.4601	2007.0561	3413.4852	5911.1162	6201.9843	3599.5963
PWY-6507	4-deoxy-L-threo-hex-4-enopyranuronate degradation	7355.3063	26737.7605	17243.1693	6981.14	5447.4624	7255.1288	7544.1808	9273.0302	5464.8243	12426.0649	6017.5886	21464.4623	35983.9031	13699.7693	6532.1091	13870.3727	11587.9444	8352.0771	15529.7067	9161.9768	16691.1669	5797.1695	13677.5129	7234.5306	14836.4121	20204.3293	4156.1632	16501.136	8679.2463	4163.9384	6825.7448	5079.3714	6854.8871	8464.483	14184.121	9419.6709	11854.6267	19081.5186	5646.1481	2628.4541	6151.8885	2481.047	3463.1403	5468.8988	5164.1413	9693.581	8576.2262	5577.1289
PWY-6519	8-amino-7-oxononanoate biosynthesis I	44729.9791	52809.6797	25531.8535	22560.0827	36162.182	42329.6193	34267.7773	53493.6382	37804.175	68664.1319	63991.3659	41759.7202	56222.4766	67228.849	38819.8001	66193.216	37229.674	43506.8959	75444.8792	44705.0317	38569.8592	41919.2835	57403.4306	80589.8103	81622.1751	139379.5095	60739.67	42212.4524	75018.7693	40100.0038	50345.6323	50123.1958	61728.2333	47192.5463	78870.095	70196.1796	53206.7346	97966.2714	13777.0499	26660.8866	20746.1488	14166.4572	27179.2716	15847.5442	14526.0722	26389.7744	34018.7318	30056.6245
PWY-6545	pyrimidine deoxyribonucleotides de novo biosynthesis III	29597.195	51659.7442	32619.5858	22508.3604	22024.1008	29105.6637	29164.932	32928.9268	21817.4149	53190.4502	30251.2766	26835.5176	63740.8907	55184.1497	30576.0587	29330.0171	30079.0678	23297.1897	46877.7587	32120.2286	32057.4746	23449.0418	27713.9072	63862.9965	37098.7499	49515.3899	22578.6162	21015.7058	31117.3873	19768.917	26749.475	23361.248	29597.5682	32082.3926	52100.1635	19327.6518	40772.9725	42841.6354	18021.6981	9981.8412	36738.9284	4589.2188	10747.4168	13952.8659	13013.9797	22512.8895	17632.6263	18808.3163
PWY-6562	norspermidine biosynthesis	2301.0011	5647.7568	2697.297	2516.5384	2683.0577	3212.8809	3104.6714	4361.86	2748.8342	6364.4598	1735.5103	3166.9455	6946.1004	2916.505	1187.1939	717.7898	3066.2934	2204.5839	3434.6491	2516.1604	2746.6682	2424.5475	1695.699	5949.4288	4004.5776	2207.6117	1591.4492	5231.9803	3154.7823	1733.8317	3049.4457	1325.3997	3167.8442	2419.4132	4512.4293	1400.8766	3736.369	4762.2443	2764.5389	809.1134	241.8102	610.9842	1982.8659	1286.368	2906.9578	3415.6066	1366.306	2449.9778
PWY-6572	chondroitin sulfate degradation I (bacterial)	0	0	0	0	0	0	0	0	0	0	0	0	0	0	0	0	0	0	0	0	0	0	0	0	0	0	0	0	0	0	0	0	0	0	0	0	0	0	0	0	0	0	0	0	0	0	0	0
PWY-6588	pyruvate fermentation to acetone	10863.4192	13507.4911	6187.1195	4726.3864	7591.1395	8062.3676	10586.5466	12439.7955	6504.6246	8739.5734	8576.3417	7504.577	17938.9951	19547.328	11316.5593	13849.8869	7933.374	7442.5948	21433.1358	10245.5939	8546.7546	6569.3948	19644.3627	26203.1385	17628.5457	29916.5567	8152.8024	7352.9699	10273.8412	5598.4738	10307.2985	6146.7473	6702.561	5978.4739	11093.505	5156.0858	9115.8177	18631.4915	1599.7097	520.3228	2285.2733	1059.5084	4823.2912	6524.443	1585.324	10230.1238	8194.7007	5483.5746
PWY-6590	superpathway of Clostridium acetobutylicum acidogenic fermentation	1366.5516	4636.4598	2120.9981	2488.577	684.7989	729.549	1998.4089	2058.1159	916.9197	1922.0766	1331.0458	0	5190.2199	3088.7911	890.9337	0	6767.684	1114.8572	2873.9004	2653.4791	13.4757	1996.6597	0	1447.9813	0	0	87.8972	658.9225	992.5064	210.1766	763.6899	115.0699	283.9661	22.2974	1692.7108	67.2282	648.0383	22.4823	0	0	8.9845	0	0	0	0	31.3902	813.056	619.2001
PWY-6608	guanosine nucleotides degradation III	47438.5709	82734.2072	47079.8926	30211.2395	30987.1671	36122.5129	45891.1268	54298.1679	33728.7509	66683.142	34213.6066	58215.1778	107849.9586	68345.6827	41137.5705	51142.8601	38923.6807	30000.6492	56625.5762	47263.0888	56025.4745	32704.1666	54816.2312	54983.5315	75840.8549	100653.5957	38003.3878	44680.5489	36109.4406	25431.7589	35013.7874	49527.8322	48483.5481	49721.8041	65909.867	50653.7177	59847.4095	81073.6106	46431.0702	33051.1194	35887.3071	20465.6878	33439.4676	27563.897	34526.6472	51351.9686	22156.4515	31614.3402
PWY-6609	adenine and adenosine salvage III	41879.5562	75576.604	50463.8218	27681.6959	26497.8278	31892.8783	43129.5712	49963.8627	31319.8145	61145.8606	28057.7461	55271.6755	100427.7822	58528.8573	35227.4402	29763.4234	29574.1086	22747.5196	41982.5994	45460.576	48031.796	25281.054	34899.2197	45234.5382	53718.9902	66289.8028	32937.4594	35001.552	28417.5771	20526.1259	28018.5926	49339.5092	43966.0931	45624.9508	51465.8003	34522.8839	50113.9272	57821.8592	73668.9635	47941.8276	46716.8262	46183.5766	35809.4734	52140.3246	42893.0957	52462.0446	17979.4164	26466.4446
PWY-6612	superpathway of tetrahydrofolate biosynthesis	62533.3378	88847.2934	54245.2365	36170.0303	42599.2824	48502.3859	59810.8111	73872.8855	44531.4163	84016.8717	50649.5176	66016.9611	117176.5083	85826.4834	52262.0385	56667.6636	46400.1157	43764.9749	79304.5518	64442.5925	88227.9714	42232.2035	56574.1566	73466.4315	92177.4759	130910.1099	74706.8424	50488.8781	65099.7843	39260.3365	54538.8545	78216.7067	73396.7357	68185.0466	71324.5865	71136.7115	64798.3071	96545.4832	111869.3529	72158.3455	62616.055	63046.5958	63112.7175	71836.7761	69580.9871	86930.5004	50803.905	57789.7407
PWY-6628	superpathway of L-phenylalanine biosynthesis	58116.8847	78153.1467	44935.2401	33315.3531	42063.6612	49154.9053	47918.7479	63270.013	42595.7353	79692.5655	60704.0533	56392.0068	96627.7188	74338.7833	47236.5548	66420.6583	44331.8683	45530.5158	79919.6115	53287.584	50659.0103	44662.2206	64006.3285	70351.3424	97856.6285	138306.9076	74375.4805	53164.1954	77111.6623	42043.6445	54186.2262	63664.8509	70507.858	66302.9517	82089.4542	74499.3511	66416.7272	103218.5991	38369.4887	53954.8679	48454.5638	32963.7503	40574.9381	40122.1282	29465.442	58539.5133	49484.8265	50492.9172
PWY-6629	superpathway of L-tryptophan biosynthesis	0	0	0	0	0	0	0	0	0	0	0	0	0	0	0	0	0	0	0	0	0	0	0	0	0	0	0	0	0	0	0	0	0	0	0	0	0	0	0	0	0	0	0	0	0	0	0	0
PWY-6630	superpathway of L-tyrosine biosynthesis	56322.7352	76331.6378	43867.3952	32433.7151	41017.3702	48093.9267	46675.5787	61765.5544	41611.0157	78158.1054	59628.1644	55005.4909	94242.6721	73101.4713	46151.9529	64227.6118	43646.7299	44641.0516	78741.9891	52025.0574	49948.4316	43319.0416	62195.0951	69905.5158	94516.8558	133988.7048	72580.5455	51673.0899	76247.2906	41238.0839	53379.0356	61817.1187	68518.0194	64545.266	80898.9086	71830.8646	64945.2719	100949.6158	37807.5532	52057.1549	46958.3352	32111.4371	39599.0647	39031.1755	28979.5405	57133.026	48903.1399	49481.0483
PWY-6641	superpathway of sulfolactate degradation	7488.7521	3718.2949	1774.07	2640.1607	5028.2024	4759.0079	6717.2641	11066.7117	5256.969	7292.1214	6627.3574	2834.9111	3054.4038	21645.5492	10258.0788	1601.6739	7625.7981	6447.7607	16822.3709	9406.1595	2119.4672	3228.6676	5541.9109	21090.141	3170.8611	8649.2549	7232.4211	5989.6163	7572.5501	6161.0504	8938.4915	6640.2882	9096.4015	3783.1623	8681.6903	6776.6535	10037.1117	11352.5796	67.3178	113.9703	146.2684	161.7623	1017.9375	587.1332	188.1783	3064.9792	5036.339	3550.5076
PWY-6654	phosphopantothenate biosynthesis III	0	0	0	0	0	0	0	0	0	0	0	0	0	0	0	0	0	0	0	0	0	0	0	0	0	0	0	0	0	0	0	0	0	0	0	0	0	0	0	0	0	0	0	0	0	8.9996	0	0
PWY-6690	cinnamate and 3-hydroxycinnamate degradation to 2-oxopent-4-enoate	7664.2676	18633.8982	13580.6871	8305.5029	5893.2168	8303.2959	8120.9598	9713.2489	6395.2459	18603.7612	3156.7831	14115.9295	30891.9259	16548.354	9854.745	1856.5156	4122.2861	4071.2578	7654.0199	12493.267	7841.9005	6860.9666	2217.0627	9229.7732	2585.3199	4874.2492	5553.7527	5738.265	3045.5204	5059.8746	5311.9716	4892.2787	8587.3067	6499.249	7524.1163	4185.5869	11322.4111	11296.1471	9846.8977	4361.8645	26304.7621	2318.7068	4268.3045	4968.3008	6806.7005	6570.5864	3002.0822	4244.1673
PWY-6700	queuosine biosynthesis	46743.6325	71292.0141	41208.342	28003.6866	36915.4888	44734.1715	42295.5852	58486.4007	37636.0189	70128.4579	57707.4048	48802.5988	83638.2065	83184.1602	44809.2378	61227.9271	52588.529	47399.4292	91190.6315	49301.1396	64225.3863	36707.226	58124.1796	87892.302	82389.9643	127485.6609	58950.038	46528.8192	79827.8274	38554.2612	58938.291	46665.7172	54990.6884	51170.9612	74937.6002	59195.6563	57356.2745	87975.9188	43494.3514	26764.1773	22264.1042	15712.0781	31302.0201	19587.1709	32190.7472	47091.3222	50848.0921	46931.8032
PWY-6703	preQ0 biosynthesis	45512.2914	57154.2108	29824.8151	25790.2687	39715.4305	45667.1719	39929.8654	56378.9389	36914.3977	68616.3709	63685.2136	36914.0782	60584.5623	84922.2232	44461.5028	56423.5473	50207.0758	49266.9585	98291.5937	45705.8331	58860.0003	37178.7964	59130.5087	92238.8626	82515.028	136845.8849	65027.5796	47022.1062	89674.1383	42800.9082	60354.875	45821.3513	54017.9158	51285.923	77650.0426	64770.3356	60145.0043	95243.1286	36133.5333	26334.5629	20411.6114	15376.216	29088.6681	17580.1932	28923.4577	40689.3058	48373.745	43989.689
PWY-6708	ubiquinol-8 biosynthesis (prokaryotic)	56712.1815	89196.3285	50368.1499	31658.3051	43101.1884	48707.008	47419.1225	64618.3701	42720.1856	74403.2745	66775.7853	67203.9837	107976.7209	96067.2637	54908.2776	64686.6412	53588.5587	49118.441	95897.8522	62898.5877	74837.1518	47611.1964	65309.7253	96910.8037	88367.7184	148963.7249	88305.0357	48269.713	86869.832	45765.3295	62061.7785	62795.7675	72896.8348	68127.6767	92683.658	68804.9253	70159.31	113320.8094	60961.2513	37427.3357	33518.5821	24943.9513	46110.2298	31692.5696	40309.6577	60026.4696	52722.6623	53054.7251
PWY-6713	L-rhamnose degradation II	0	0	0	0	0	0	0	0	0	0	0	0	0	0	0	0	0	0	0	0	0	0	0	0	0	0	0	0	0	0	0	0	0	0	0	0	0	0	0	0	0	0	0	0	0	0	0	0
PWY-6728	methylaspartate cycle	0	0	0	0	193.042	0	369.461	170.0348	154.7691	976.1246	3014.6398	0	0	67.3977	82.2597	89.6758	141.5869	0	149.5168	82.2787	0	52.3319	599.5274	263.1137	473.1387	355.2661	0	0	0	0	0	0	0	126.7765	0	0	0	0	0	0	0	0	0	0	0	0	0	0
PWY-6731	starch degradation III	19.9868	682.676	258.6383	49.8596	9.9965	19.9891	0	9.9959	7.497	39.9585	14.9935	684.6004	697.157	138.678	59.7895	2029.1497	577.8866	385.2636	321.8279	17.4723	2010.2156	106.5536	2073.8152	178.4603	4843.8893	1200.3948	99.5351	1835.6414	213.4984	220.3669	255.729	36.1881	154.2487	59.697	263.374	1619.4839	703.4499	2665.7496	9.9568	62.3771	2183.8352	39.8719	12.4837	57.2559	38.4362	0	0	37.4017
PWY-6737	starch degradation V	49883.5551	80203.453	48930.1885	31817.2991	37620.1559	43650.376	46725.5757	61576.6159	35751.1049	67912.6017	39659.6382	55754.9388	101692.8632	78907.6529	44349.608	38399.2505	40997.1286	34485.2756	76356.7914	49413.5252	49855.2954	26486.7457	49118.494	64322.2539	68310.468	96234.9522	44928.1208	55227.3741	59925.268	33887.1343	52146.4698	46066.5143	54473.6151	42939.412	61251.4664	43409.3829	58266.3181	81263.3271	34424.0799	33764.4649	35149.6871	19971.1073	26468.9471	28674.1407	22312.122	40927.9522	38788.9218	43074.2112
PWY-6749	CMP-legionaminate biosynthesis I	2245.6225	1008.424	590.677	1617.4462	1759.1564	2182.477	2372.9091	2285.578	452.0483	1285.5245	1251.3105	77.951	353.4497	5222.0449	2285.5017	51.9775	1153.5821	884.294	2349.084	3520.3489	177.8353	1138.0151	321.1436	89.9588	530.6037	1089.7437	389.0836	195.6636	243.6269	179.6612	605.2928	792.4389	968.4334	2362.6731	289.4997	293.4218	440.632	415.15	373.4404	9.9994	55.9772	31.9927	29.9934	29.9944	149.8533	637.9095	279.3468	77.9548
PWY-6876	isopropanol biosynthesis	9822.8584	8368.7022	3960.6991	3223.3741	6583.9446	5824.86	9558.146	11527.9186	5720.027	8238.6284	8576.3417	5323.0698	11749.9488	19547.328	11316.5593	11452.9056	7933.374	7442.5948	21433.1358	10245.5939	8546.7546	6569.3948	17289.7095	26203.1385	17628.5457	28238.0175	8152.8024	7352.9699	10250.7835	5598.4738	10307.2985	6146.7473	6702.561	4886.8953	11093.505	5156.0858	9115.8177	15356.1247	1010.9641	520.3228	1391.2332	1059.5084	4598.3561	1507.9255	1585.324	10230.1238	8194.7007	5483.5746
PWY-6891	thiazole biosynthesis II (Bacillus)	43.1841	473.6873	198.7406	93.4648	50.3711	110.2815	69.556	33.5918	111.6958	806.4744	3990.191	363.5406	698.1611	414.2738	282.4589	4119.8441	700.3035	874.7264	1854.4787	218.0096	0	122.2156	3773.3797	472.7414	5470.6126	7580.4721	21.5966	119.8518	112.7102	172.4271	55.1737	11.999	0	206.548	1340.6609	203.6852	432.8975	196.5886	0	0	0	0	4.7998	0	0	0	0	0
PWY-6892	thiazole biosynthesis I (E. coli)	2043.6331	7351.1105	5088.553	2841.1755	1414.2869	1480.0865	4236.5693	4684.1121	3876.5367	8883.0464	13119.3793	5706.9882	12130.3215	4824.9532	1700.5729	9055.0924	8077.1201	2769.6152	4311.6982	3530.5747	6095.0144	6845.983	6475.3786	9658.2068	4708.5042	13729.136	1421.3067	2193.173	4203.9851	633.6213	1959.1271	1312.7623	2656.6227	10271.1965	21375.3692	2783.0822	3002.7965	7301.038	53.9844	56.9724	290.1691	53.971	161.7539	388.6695	555.3752	692.767	2096.188	1186.5416
PWY-6895	superpathway of thiamin diphosphate biosynthesis II	215.3947	2319.8583	978.8663	463.0048	250.8852	547.4083	346.3317	167.6906	553.6481	3901.0856	16012.7689	1776.1437	3405.8228	2039.9737	1387.3266	16410.8544	3344.9421	4117.4022	8666.4282	1076.7447	0	604.6805	15389.3418	2322.7306	22657.4417	31468.1176	107.8667	594.4741	560.6934	850.1522	275.0292	59.959	0	1020.8383	6309.7177	1007.944	2116.5351	976.0588	0	0	0	0	23.9917	0	0	0	0	0
PWY-6897	thiamin salvage II	70336.4417	89622.9384	51887.0238	39693.8637	51693.0835	59912.8184	65885.6261	83199.4868	50936.2964	95462.7219	65199.371	61863.0124	110930.5863	104810.1672	62000.7648	67729.3592	59723.9289	56305.0613	104985.8212	69205.5972	97054.4894	47086.79	68916.7798	103913.2384	108137.6595	154132.3529	79779.8477	58962.8813	87781.0821	48709.5502	71496.725	79745.5463	79203.7737	71198.4154	86729.5036	80895.2321	76811.2409	112862.023	108471.15	68532.184	59541.0951	57653.4966	62897.3266	66338.9099	68823.1292	89051.5122	63729.3225	66754.2395
PWY-6901	superpathway of glucose and xylose degradation	14501.7388	16574.5336	6616.8299	6452.5321	7581.6983	10175.3174	12707.0592	15670.1343	11777.1533	22161.5601	22444.7152	7137.5179	15053.9839	14634.3745	9045.4229	26761.0395	11263.2118	11319.7153	18714.0747	9717.5501	13554.3678	14990.6007	25467.2256	29111.3386	27758.7087	57870.0112	10526.4891	9744.2708	14631.0215	5782.2923	8599.3029	7750.0785	12111.2004	25354.8572	40554.5992	4852.059	11036.3743	14683.4951	3864.5965	9704.045	21161.8135	8766.519	7893.1395	16076.6733	4895.012	8662.7268	8429.5663	5591.0848
PWY-6944	androstenedione degradation	5209.6055	12661.5248	6285.9377	8642.8308	14946.1139	17856.3372	4697.3475	6388.0616	10451.8076	8752.4959	1648.2344	16640.6452	17570.4237	12102.7077	9329.6125	4632.7192	7898.8192	6920.6838	11059.1622	7791.1544	22426.3522	5439.8811	8102.3457	2640.7783	24539.6565	17463.8186	7893.3573	9705.9081	2590.833	5316.6954	10539.4516	3816.3428	11495.7207	4414.2134	8567.8339	459.6051	5436.989	4541.7908	11972.4081	4270.5795	10794.1285	2203.3446	22743.1852	3568.1531	15694.4654	20752.3822	15057.6074	24683.5666
PWY-6948	sitosterol degradation to androstenedione	34641.0525	41676.4397	28749.0245	17641.4782	17031.2812	17198.4929	35595.0471	37287.4214	19784.502	26728.461	2707.7556	36160.9423	65113.6706	29647.6354	23456.5706	4013.9513	7669.5615	6600.1604	10634.8424	32839.5541	39492.9597	11668.879	10346.3211	6972.5564	33412.259	22669.2301	28537.7321	17699.854	2971.7446	10413.7528	12183.0358	50689.6151	36190.8351	32420.229	7971.6463	23585.3573	27486.2481	27374.5773	89924.0605	59755.8917	54532.6348	60346.8336	42114.9041	67359.8956	50136.5054	58426.3163	9707.2986	24293.5182
PWY-6957	mandelate degradation to acetyl-CoA	1358.3233	1366.5679	752.0493	459.9201	704.4408	870.4728	1203.6306	1374.146	635.0039	1517.3306	497.4246	376.9141	1702.4415	2714.9214	1832.4036	719.2352	1725.9591	924.6623	2043.1415	1195.1767	2655.0595	364.7778	895.6556	650.0801	709.8218	961.5846	2482.6456	1767.3516	723.5894	901.5836	1862.4785	1604.4236	1009.2324	807.4342	664.2517	229.6944	1745.0898	1913.2552	1212.721	708.7364	2716.4056	510.242	2603.5329	846.4761	1646.1526	4176.8187	5008.2552	4267.7825
PWY-6969	TCA cycle V (2-oxoglutarate:ferredoxin oxidoreductase)	87244.5977	123709.9778	72473.4643	49633.3181	62520.9573	72325.7305	83492.9903	103325.8556	63390.5544	120578.962	85236.0488	89106.9722	156267.8036	138442.9633	76671.8283	90596.5816	79166.7908	70479.0909	135979.9128	90371.6871	110989.0815	62443.8852	92240.098	133237.2388	137457.1109	204296.0215	101862.8835	74197.4703	109724.4255	61194.3575	85439.88	105386.6032	100633.3753	96106.3205	116015.3319	102943.8817	100626.5516	146824.8508	139112.2077	90266.6982	85826.155	79840.3473	77352.5254	93317.41	86966.2116	115084.9469	75801.0328	79603.2749
PWY-6992	1,5-anhydrofructose degradation	34.9854	49.9777	91.1361	0	13.7461	0	108.6097	163.469	67.4152	82.4321	58.6221	44.9764	219.7046	46.2284	48.714	64.845	135.6648	0	93.6042	27.491	14.9979	68.6335	351.1465	134.7504	287.7926	280.3247	14.9969	33.7265	62.3486	34.9634	34.9725	16.2474	22.4941	92.3879	69.9037	0	0	39.9802	0	0	9.999	0	0	0	0	0	0	0
PWY-7003	glycerol degradation to butanol	2883.2327	4385.0208	4137.0335	1454.6717	1737.7741	1828.3046	3799.3252	4194.7089	2957.6244	5916.3172	1140.7444	2091.7247	5620.6691	6578.2575	2431.7628	2189.4935	3101.1402	2426.9535	4347.3012	3825.1313	6491.92	1303.4608	1437.2069	3674.8338	1780.5844	4678.1551	3789.157	11476.9833	1384.6163	498.4361	4932.2674	5851.1639	3901.2715	3012.7014	2620.3155	454.3801	485.044	920.1158	2096.1345	806.1605	1476.6525	1441.8681	2057.5933	2713.8805	2273.0073	4916.2859	6627.6476	4737.6571
PWY-7007	methyl ketone biosynthesis	41530.9777	54652.7145	37493.9021	23569.0237	22498.1139	25076.6393	42634.9882	46688.2783	25453.5811	48110.5359	6281.9458	41740.1564	81829.8392	36402.4616	27953.7106	5087.6948	11357.9223	9636.5941	14965.3555	39435.0093	47786.7439	17160.5804	12207.7578	16894.0033	38709.1986	27112.196	33417.5405	22074.5899	4293.2122	13677.8614	15669.3041	56888.3502	43864.294	39033.8992	16110.544	27818.1708	33407.2685	33971.0941	96817.5674	62383.6039	56571.2236	61315.5238	48028.6857	69374.0313	56554.68	65775.69	12256.1881	28922.6402
PWY-7013	L-1,2-propanediol degradation	1850.142	15459.8797	12946.2279	7445.2238	1850.7848	3550.5126	2892.9169	2531.8248	1052.4706	3083.6786	398.5535	25472.5725	42385.577	123.9818	79.9882	1231.0245	748.2058	380.4854	249.8916	59.9946	52704.4148	143.9405	1769.6267	597.4329	3377.7141	3430.6118	1016.3996	2500.4482	628.0057	1316.6256	1348.537	438.782	421.7527	582.4676	399.6873	5734.4682	6157.4383	10034.3877	62502.0448	37035.5301	6640.9925	19795.7083	32708.7559	10593.1951	42546.9318	26831.8475	9520.277	10513.9248
PWY-7024	superpathway of the 3-hydroxypropanoate cycle	0	0	0	0	0	0	0	0	0	0	0	0	0	0	0	0	0	0	0	0	0	0	29.133	0	50.1898	57.0557	0	0	0	0	0	19.5682	23.466	0	0	0	0	19.962	0	0	0	0	0	0	0	0	0	0
PWY-7046	4-coumarate degradation (anaerobic)	139.0063	0	0	5.9921	63.5764	33.874	141.0015	218.0923	69.6602	180.6839	85.6049	0	0	77.8334	23.9716	37.9005	180.5168	174.2942	67.8377	11.9932	15.986	0	0	27.9842	0	0	294.1962	43.7828	75.584	87.0833	118.9252	496.5492	841.0393	21.9558	49.8893	0	63.7212	33.9457	0	0	15.9668	0	19.9283	7.9831	0	25.9694	279.539	51.8923
PWY-7084	nitrifier denitrification	1144.2423	2433.145	1009.884	865.6627	967.6415	1665.2008	1136.7067	1412.0664	623.6536	1205.5505	2995.1904	513.5424	1938.6694	13243.072	6207.2465	2761.8252	932.2195	1757.514	8435.8143	6740.5685	2312.8732	2499.5745	2994.4798	12776.5568	1943.2164	13035.7406	2016.7504	1352.571	3521.0335	1395.8036	5706.915	3803.3468	5666.6798	3234.201	3920.6649	1194.8119	2809.735	2581.8939	442.1187	1039.3829	1618.3214	1046.0965	1007.6939	1914.4872	86.0054	576.5838	930.128	615.7693
PWY-7090	UDP-2,3-diacetamido-2,3-dideoxy-&alpha;-D-mannuronate biosynthesis	1909.0751	2033.4135	611.9437	1085.2827	1425.8592	1322.8169	2448.6996	3009.5771	2501.8941	3155.2494	2160.4847	731.3667	1658.1821	2602.3485	1957.4477	1266.7154	3017.7888	2195.5843	5147.4441	2694.4586	3672.4253	1629.3174	4229.1958	4778.8965	1810.0048	9513.678	2395.6271	3158.2148	3766.0788	1606.191	5103.4747	2673.0925	2092.1216	3409.2874	5544.7621	2661.4598	5619.4493	9258.8982	1352.9416	47.9425	346.551	397.0187	3037.5892	2916.8313	1150.2856	1178.9789	957.3452	842.8185
PWY-7094	fatty acid salvage	121927.8569	176559.4858	109113.9341	69922.9774	77182.6013	87531.5594	117257.9439	143047.7472	88782.63	166413.3507	96050.5844	137800.6782	241706.0467	157980.0579	100448.3704	135721.6708	74249.0847	79289.1045	135340.5838	126652.5336	149300.9824	96148.9139	125002.9388	137968.6861	208685.8451	293491.3805	155797.3757	94540.3866	115855.053	73126.8942	89488.187	155994.0831	146663.765	143709.3552	135824.4227	172230.6986	133650.3597	199364.8816	209330.1538	137276.7153	125241.3845	120104.7028	121683.9739	140262.2009	133968.9762	169621.5944	79813.2752	102756.7014
PWY-7097	vanillin and vanillate degradation I	1933.17	2242.3756	831.1168	906.7827	1088.4801	1134.0044	1438.9523	1388.5456	1290.3862	2025.0316	1536.9353	760.3908	1563.0181	2491.7463	1761.3134	265.9164	1453.4643	918.0921	1176.8655	1196.6986	7257.3368	676.6577	686.1851	1080.0969	1519.7322	1815.6971	2184.627	274.596	295.155	487.2029	1433.0489	2111.764	545.4322	912.6605	688.1972	135.983	339.886	1096.1319	5921.6931	3652.5296	1447.9074	3044.3376	6110.1965	3467.6355	3580.7988	9869.1239	15018.63	15237.8759
PWY-7098	vanillin and vanillate degradation II	2165.9271	2510.7333	932.0554	1015.7622	1220.0381	1271.2882	1612.6999	1556.9759	1444.2431	2267.4504	1721.2389	853.7087	1754.2544	2785.5583	1971.5583	299.0587	1626.3068	1029.9377	1320.8884	1341.26	8035.0184	759.7684	771.1333	1209.705	1707.0707	2040.1283	2445.5275	308.5867	331.7186	546.9035	1605.2368	2365.1506	612.8318	1024.0804	772.9234	152.9554	382.0348	1231.206	6603.7219	4086.3737	1623.8714	3403.1505	6799.4476	3874.5279	3991.6901	10931.4816	16460.0566	16764.1673
PWY-7111	pyruvate fermentation to isobutanol (engineered)	155233.0329	213997.6439	124225.9707	83557.1849	110407.2933	117990.2489	145483.5613	180957.8276	108767.5644	204820.4108	143995.4053	154043.8	275380.7558	242459.5549	142371.5976	166549.5783	114624.8425	110908.2718	222026.9241	155132.2866	199302.5064	115319.2798	177966.7455	235028.5008	253406.7743	405588.6303	162875.1895	121921.8479	162369.0819	100738.8169	137349.5493	157448.0555	160873.605	154583.5745	195027.5307	200509.8524	173170.061	268948.219	213060.4745	140195.1358	140314.7737	109695.7079	117589.0434	125880.1166	139408.9268	183858.5798	124698.3224	139821.407
PWY-7159	chlorophyllide a biosynthesis III (aerobic, light independent)	2293.9119	5946.7327	2511.2654	2996.8411	7923.5305	12902.5681	1819.4241	2087.0326	3356.971	2182.6124	862.9911	5615.3329	6835.6748	4393.4121	2638.4994	9868.45	6794.1648	7287.7156	8498.1329	2184.7217	8005.5248	1705.3824	6631.4232	2746.6765	16863.1635	11085.5447	2594.1279	4769.2488	2463.6686	1764.4855	6654.4611	1189.275	3106.3038	1107.2511	4436.8422	4097.1327	3748.2867	7846.4014	6068.0669	1398.3137	5081.7391	439.2069	5438.8733	1026.5793	4103.5611	13482.4064	17489.7435	17607.2931
PWY-7184	pyrimidine deoxyribonucleotides de novo biosynthesis I	67393.0033	99027.0119	59174.106	39660.7847	47458.2203	54360.9442	64418.2636	80549.3723	49129.0929	93820.8126	60466.908	70120.2512	125293.9083	102254.888	59798.5319	67327.175	56829.1497	52042.0696	97929.7545	72210.9999	94507.0138	47956.8766	66972.8825	93484.3098	103055.331	154427.4953	80879.8247	56192.4146	77722.6409	44848.1449	63480.9564	81831.9894	79935.0666	75134.5283	85538.165	79558.9134	73854.3743	110182.2605	112379.7307	71866.9014	64160.865	62082.6911	64121.5493	70771.5983	71011.3469	90133.6526	56315.3179	62236.2764
PWY-7185	UTP and CTP dephosphorylation I	0	0	0	0	0	0	0	0	0	0	0	0	0	0	0	0	0	0	0	0	0	0	0	0	0	0	0	0	0	0	0	0	0	0	0	0	0	0	0	0	0	0	0	0	0	0	0	0
PWY-7187	pyrimidine deoxyribonucleotides de novo biosynthesis II	20889.5546	36012.1552	17634.3062	12208.6059	16693.8015	19433.5178	21300.7986	28056.8255	21967.5189	48487.6332	34680.1392	15200.6848	33864.1852	17394.7639	9630.462	31421.8691	13153.7235	11304.8538	34448.9218	7224.6207	15741.3938	16699.5315	29402.8438	26682.7806	27659.0901	66720.6539	14288.232	32412.8609	34254.9892	16082.7367	19665.4384	11722.2075	14801.7044	37870.5308	51402.4349	11575.8768	16622.8883	32135.6796	6360.8769	3097.9102	10225.8691	2475.3522	4698.3646	3853.5961	9549.6286	15467.0445	10596.2504	12984.5706
PWY-7196	superpathway of pyrimidine ribonucleosides salvage	62723.1647	84950.7615	53444.8789	35412.3055	39572.3517	43692.1733	62200.443	73751.9793	43347.1875	75403.5446	34366.5766	60158.4386	112053.0076	78312.9053	50018.8316	26488.9778	34344.6864	25680.4375	45818.4741	62989.5251	78638.0915	31908.1823	37339.7239	42059.9011	75940.4008	87763.659	56889.7454	47663.5803	29017.8985	29616.9158	40795.9076	75637.0803	67011.0744	63018.6983	52634.9105	49927.5233	59200.2844	67185.0899	112238.8821	71086.5007	60674.436	64088.5653	58933.2124	73289.1444	68435.9328	86385.2561	34454.7572	51982.2485
PWY-7197	pyrimidine deoxyribonucleotide phosphorylation	63439.0745	86746.0211	52625.0797	36724.7791	45841.0618	53404.0568	60459.242	76056.339	46664.6422	87978.6206	60166.5806	59180.0869	109859.86	102489.9998	58314.5947	58022.9559	53236.6486	49438.4696	98457.1866	67938.5713	85786.4167	43587.2989	59017.7007	96723.1982	94686.8404	134031.2771	73545.8009	52828.4661	78376.4599	43740.7722	62864.3836	74926.0544	74753.0865	68617.1177	80287.9317	69796.1358	68627.7235	97209.9999	100102.3253	63773.6883	57078.6179	54773.0223	56874.1099	62976.505	63507.15	81982.1172	54883.8975	59464.4046
PWY-7198	pyrimidine deoxyribonucleotides de novo biosynthesis IV	0	0	0	0	0	0	0	17.4973	0	24.4954	41.9794	0	0	0	0	0	0	0	0	0	0	0	0	83.9476	0	0	0	0	0	0	0	0	0	0	0	0	0	0	0	0	0	0	0	0	0	0	0	0
PWY-7199	pyrimidine deoxyribonucleosides salvage	22955.0864	48520.4124	32334.4976	17006.4472	14747.0317	19538.7469	21591.7029	26489.1535	15425.8305	29837.5193	16851.8562	34993.8065	66098.5428	37891.2236	19546.1467	19277.5952	25663.3586	16896.9555	31475.1318	26147.8338	33161.1957	13288.2397	22757.1272	24663.5707	33931.671	43883.3312	16266.7727	26463.1853	20915.8909	14435.2443	23180.6078	19310.2296	23765.7681	19684.8727	29108.5147	16704.6823	27733.2971	35717.5772	23135.2836	8217.4071	14560.0684	5838.8422	11720.4143	9080.6923	15520.9822	29363.2184	25047.2145	23908.2238
PWY-7200	superpathway of pyrimidine deoxyribonucleoside salvage	30439.4296	58431.7218	37548.4122	21536.9621	20227.5776	26355.6615	28818.0823	35910.4546	20940.8953	40136.4606	23563.6647	41472.942	77250.1523	52206.5445	26789.7096	27304.5586	34656.5109	24497.0979	46592.5204	34791.2991	44635.4958	18266.9075	31276.237	36908.3738	46485.4886	62937.2217	23666.3294	33922.0881	31724.3186	20092.3984	32709.4266	26919.0349	32228.208	27083.9955	38825.6179	24029.7061	36490.752	47880.1295	32443.9969	12104.7094	20127.1126	8626.8065	16771.3154	13175.1907	21778.2897	39365.5913	34461.3454	32329.0918
PWY-7208	superpathway of pyrimidine nucleobases salvage	84357.4602	124453.5932	75489.6803	50184.6713	59289.2887	68894.6394	81282.0032	101713.3936	61883.9492	116752.4563	74996.9902	88651.8503	158711.0915	124772.3851	73195.3315	79646.1759	71379.3697	63271.2691	120600.1593	87162.7871	107067.7438	56430.9058	81198.5453	116038.6874	126898.1503	175456.0627	94034.0491	70942.2382	99174.0219	56201.2895	79045.4334	99039.9942	96631.6572	91521.0248	107054.4891	91343.2395	93711.5597	131109.9389	133696.3239	86785.9252	77800.0475	75792.3815	74498.7254	86957.8167	83622.3973	107549.6141	63760.5244	73313.8409
PWY-7210	pyrimidine deoxyribonucleotides biosynthesis from CTP	0	0	0	0	0	0	0	24.9944	0	34.9905	59.9591	0	0	0	0	0	0	0	0	0	0	0	0	119.9003	0	0	0	0	0	0	0	0	0	0	0	0	0	0	0	0	0	0	0	0	0	0	0	0
PWY-7211	superpathway of pyrimidine deoxyribonucleotides de novo biosynthesis	70861.2161	103116.9108	61826.5793	41674.9445	50329.0701	58025.7754	67682.7366	85054.1002	51822.2711	98194.2744	64075.2852	73140.0768	130721.3354	108196.4255	62819.6522	69918.4882	60151.8524	54912.5349	103604.2845	74933.0608	97263.6996	49455.5623	69992.1139	100953.999	107787.8859	158847.6007	83080.2292	59611.4629	83575.7082	47476.3538	68061.2787	84085.3603	82802.6013	77354.7919	90082.1115	81360.984	77996.7145	114588.9621	114119.7091	72837.9198	64925.2811	62645.4455	64848.7799	71387.8929	72091.5867	92088.4148	59725.3295	65114.2519
PWY-7219	adenosine ribonucleotides de novo biosynthesis	77386.1072	111127.2856	66290.6902	45932.3714	56352.2608	65971.135	73989.519	93795.6035	57776.2551	109154.1898	73642.5758	77536.9586	139049.5673	118151.148	67824.04	76473.5592	67545.12	61113.4142	115346.6978	79256.0986	102744.1509	53051.3415	76658.9622	115289.786	117047.5208	170331.6597	88449.3571	65825.9486	96933.201	53015.8861	77359.2479	88961.7422	88599.3933	83580.544	102331.162	86102.6085	86200.3474	123768.2229	116629.6573	74372.8414	66175.2119	63908.4923	66959.6399	73650.2525	74076.2871	95810.6523	65968.0303	70141.3539
PWY-722	nicotinate degradation I	509.7888	460.8687	392.4143	170.8522	309.7846	319.2093	568.1325	658.1452	236.2639	470.4421	324.2845	423.0681	950.3308	969.7489	660.5071	150.4935	795.5237	662.2331	1038.8338	404.5467	451.2726	216.2	458.8779	285.717	702.1484	596.1713	846.3402	206.9725	294.4615	272.6359	658.6027	633.9635	362.0164	298.4197	159.6041	42.6104	152.0609	213.4538	130.5182	0	0	40.5174	281.452	55.2679	140.7509	920.1889	1034.0531	794.1339
PWY-7220	adenosine deoxyribonucleotides de novo biosynthesis II	78473.4164	115252.634	69608.6515	46858.5198	56845.79	66224.0557	74762.4132	94906.068	58146.5946	110688.7018	74326.3178	82350.7682	146184.8315	125400.2988	71551.5114	76740.9103	71074.382	63821.4041	123732.8581	84150.8442	105747.2502	54920.9203	78338.8103	118476.3417	122534.0965	173006.9197	92352.4723	68704.8643	99552.2553	55330.6891	78795.9196	92395.5201	92187.8582	85087.4245	101038.7248	90670.8261	89804.5583	128833.73	121722.4447	77440.6066	71041.6971	66690.3219	69915.5501	76925.4496	77426.8701	100033.2865	67022.6866	72334.522
PWY-7221	guanosine ribonucleotides de novo biosynthesis	74898.9833	107430.239	64647.0489	44268.7449	52934.2581	61635.0652	72440.4521	90301.6068	54613.9686	103267.3183	63840.7726	74969.4773	136129.7104	110853.996	64865.4238	66518.6333	61161.9534	54485.0395	104036.8026	76996.7657	102423.0457	49237.0341	68238.981	103886.2695	108848.2189	151686.3395	82390.2899	62886.9596	82959.9936	48785.7769	69739.7842	86987.7242	84651.9979	79462.6209	90774.1502	78835.7308	80912.1562	112888.0455	121628.7426	79114.0095	71901.0666	66852.3355	67873.8875	76571.3217	77148.8563	99445.1861	62667.787	70907.3442
PWY-7222	guanosine deoxyribonucleotides de novo biosynthesis II	78473.4164	115252.634	69608.6515	46858.5198	56845.79	66224.0557	74762.4132	94906.068	58146.5946	110688.7018	74326.3178	82350.7682	146184.8315	125400.2988	71551.5114	76740.9103	71074.382	63821.4041	123732.8581	84150.8442	105747.2502	54920.9203	78338.8103	118476.3417	122534.0965	173006.9197	92352.4723	68704.8643	99552.2553	55330.6891	78795.9196	92395.5201	92187.8582	85087.4245	101038.7248	90670.8261	89804.5583	128833.73	121722.4447	77440.6066	71041.6971	66690.3219	69915.5501	76925.4496	77426.8701	100033.2865	67022.6866	72334.522
PWY-7228	superpathway of guanosine nucleotides de novo biosynthesis I	78799.8764	114045.8588	68818.7167	46724.885	56092.4657	65290.8193	75763.7674	95058.8328	57700.0481	109446.4649	69380.9421	80378.2715	144834.6636	119867.8513	69644.8416	71837.4453	66413.1499	59372.433	113837.1498	82449.0478	107140.5023	52906.662	73854.3227	112441.008	117185.2996	163672.9941	88830.7851	67201.2663	90886.1144	52640.359	75081.5881	92096.8956	90463.5503	84006.1639	96787.1219	85678.2487	86835.6631	122365.599	126035.8808	81394.02	74424.9548	69201.4454	71085.3562	79459.3995	79970.0665	103101.1464	66109.103	73694.3359
PWY-7229	superpathway of adenosine nucleotides de novo biosynthesis I	80566.331	116739.8216	70007.2672	47885.8295	58553.7081	68402.2045	76882.4347	97576.7684	60112.1875	113987.3705	76840.606	82204.6957	146923.7288	124906.6224	71734.9718	80068.2851	70635.3585	64124.1746	120995.9616	83966.9346	106808.1016	56055.2831	80486.6314	121606.3405	122756.1427	178850.286	93302.8175	69165.471	101399.7665	55515.2097	80553.362	93394.2962	93383.052	87591.8759	106424.3215	91100.3932	90637.5227	130534.1053	122056.9491	77779.3141	69724.7371	66988.3711	70202.1106	77159.7601	77269.8502	99736.5123	68086.2216	72504.7055
PWY-7234	inosine-5'-phosphate biosynthesis III	64817.8947	94819.4669	57323.7776	38256.3612	46520.5959	54206.9585	61834.3366	78090.2192	47186.7395	87571.1389	57260.3732	67421.1712	120370.799	100242.1399	57835.8493	64372.1099	55347.8056	50869.3308	95798.1215	67706.8681	86185.2315	44304.7776	64681.7646	94702.6838	98129.9302	141392.0433	74186.7646	54900.4006	79214.9511	43638.1589	63804.2883	75491.8586	74438.3994	69089.9931	82079.6508	72530.375	73058.8737	104425.551	100024.3651	63473.8447	56605.7231	55059.4904	56819.9258	63308.6717	62743.5599	80882.8027	54805.3652	58489.1651
PWY-7237	myo-, chiro- and scillo-inositol degradation	11502.75	9404.25	6358.75	5758.25	7172	7153.25	7349	8452.25	3934	7430	8503.75	6589.17	14256.75	14719.83	8478.16	1842	5605	4757.5	10231.75	9903.91	8739.5	3508	4475.5	5044	4926.5	19520.5	10425.67	21931.08	6108.5	6180.25	8430.92	8706.83	9902	4334.33	6987	7529.5	7809	11981.5	3678.08	3692.25	1354.17	3711.75	10085.16	4114.51	4269	5085.33	5879.83	3942.91
PWY-7242	D-fructuronate degradation	16573.1828	33062.781	20953.3682	12229.3612	13148.2517	18384.1253	16188.8385	21010.9343	13795.187	25295.7353	17198.244	25794.0391	43867.1165	29139.6798	15133.2914	20517.413	18696.6211	17113.841	29739.6584	17822.3387	26289.8348	9753.5364	19442.0813	24181.3823	27736.7139	28489.1903	10838.4726	24976.8609	15911.1144	10513.5968	20469.496	10818.0622	15152.352	13217.3427	22387.4826	12436.411	15227.0757	24460.2373	11157.8962	3812.2486	8446.3714	3324.1025	7197.5039	7767.3249	9341.9812	20684.6055	22093.8559	18339.3938
PWY-7254	TCA cycle VII (acetate-producers)	60528.9024	87048.7375	58308.3461	35140.8598	36720.0457	43146.9418	60173.9422	71344.9689	41163.8275	86581.712	31603.8935	63542.7114	124447.3549	74129.4338	48007.8639	54602.9636	32093.4608	26048.4314	47232.9402	61725.4719	68653.0587	33299.5773	38987.1188	61869.0504	75238.6335	96748.2117	54053.6864	58742.9273	48440.1104	27211.3922	35911.207	73241.3395	65404.2479	56526.9007	46966.8366	60782.0798	58642.9434	73735.255	108923.2234	76380.0864	72521.539	67109.5999	56718.0439	76547.4038	65388.7346	79268.0418	24722.1074	41233.7591
PWY-7255	ergothioneine biosynthesis I (bacteria)	29507.3434	39060.7564	26138.2881	16599.5564	16014.5304	17161.806	29452.7695	32241.6173	18464.641	35150.396	4117.6393	30655.1592	58027.689	26355.9497	20232.966	4566.3339	8124.9177	7464.4955	11682.3433	28108.0434	33363.7261	13510.7857	10720.636	11366.3655	31780.3694	24211.2706	27274.0698	16764.6681	3527.1688	10443.7445	11813.6935	41938.918	32752.5284	29863.2322	12760.0456	23450.4959	24757.4734	27278.179	68588.4352	47195.6323	44763.6646	45468.9552	34238.8153	51412.9863	39167.8816	45598.3994	8591.9516	19863.7477
PWY-7286	7-(3-amino-3-carboxypropyl)-wyosine biosynthesis	0	0	0	0	0	0	0	0	0	0	0	0	0	0	0	0	0	0	0	0	0	0	0	0	0	0	0	0	0	0	0	0	0	0	0	0	0	0	0	0	0	0	0	0	0	5.9999	0	0
PWY-7295	L-arabinose degradation IV	1346.0102	2782.042	1649.4521	933.053	896.2568	899.4031	925.905	809.318	2702.8703	7380.3231	6272.5235	4419.1868	4674.4557	3549.6653	3007.9927	16825.1246	5748.8001	10738.7761	11880.5616	1539.2315	548.6516	10601.2062	17555.1113	2936.4002	27715.8291	43616.2548	3547.8729	2354.7818	5963.7325	1257.6577	2943.5719	2027.0862	1384.3942	8308.089	8365.2697	21217.4776	5182.2377	15643.7378	163.7091	10928.7811	8905.3998	3440.9581	663.192	2977.0501	99.336	692.4143	389.2725	433.3437
PWY-7315	dTDP-N-acetylthomosamine biosynthesis	661.2301	125.9367	606.6232	33.9879	233.5183	21.9963	283.4848	486.8197	376.8499	1310.4075	1343.1182	57.9817	139.9395	1866.6867	2140.0974	43.9873	335.1799	287.3119	1189.851	1601.9316	7137.0003	578.7645	141.8745	359.4101	139.9188	406.5024	5946.9955	11959.5071	1537.7901	760.6174	2968.3282	2373.343	790.5447	159.8501	265.6566	61.9779	895.734	393.4079	3083.2433	3745.1969	466.0406	3387.449	8956.9239	3186.1374	2083.1405	4005.503	3684.7367	2842.2755
PWY-7316	dTDP-N-acetylviosamine biosynthesis	0	0	0	0	0	0	0	0	0	0	0	0	0	0	0	0	0	0	0	0	0	0	0	0	0	0	0	0	0	0	0	0	0	0	0	0	0	0	0	0	0	0	0	0	0	0	0	0
PWY-7323	superpathway of GDP-mannose-derived O-antigen building blocks biosynthesis	54507.6114	80056.7984	44688.4213	32432.4292	44830.9913	53661.5766	49852.7578	65707.8012	41689.2383	72013.2862	56511.7017	57303.9422	96128.0879	91541.9159	51939.3941	46463.1349	53321.0935	45764.8588	94472.3894	57279.5994	80374.3949	36646.5176	55601.3863	95168.8265	79668.4571	94594.57	67957.1051	47867.2158	79040.1634	41872.6314	60933.9767	54856.2735	64040.3348	55712.7881	77806.9509	44204.3804	66061.6016	96495.3618	59311.0948	43797.8978	38991.4599	27146.9643	46861.5572	33775.721	42969.8901	57507.7586	52710.2742	50563.7698
PWY-7328	superpathway of UDP-glucose-derived O-antigen building blocks biosynthesis	44344.2941	54289.6941	28785.3739	23934.1928	28880.8645	32475.5383	43203.732	53318.6142	30625.9555	54656.9392	27149.4037	35446.3571	62528.2014	64826.5613	39018.017	18656.7068	24426.4219	20629.3946	38643.8427	47144.2991	58897.9217	24197.7936	27903.1125	51183.6646	51112.5451	56133.598	48225.7711	32731.2721	26374.559	22843.8293	32333.2729	52164.6293	49842.6882	43344.4044	37912.4063	34747.6088	45389.114	58885.9924	61068.5248	29488.1351	24639.7589	20998.6776	40688.177	26747.0693	43303.2258	59557.5245	27598.4161	41249.8484
PWY-7332	superpathway of UDP-N-acetylglucosamine-derived O-antigen building blocks biosynthesis	6290.4048	2689.2304	1189.6024	982.8436	3900.2776	1819.4587	8186.6349	9523.7349	7714.3446	7883.7064	8180.0607	1234.4748	2221.0513	9736.1048	10203.2704	569.1901	6467.1534	6531.6465	22081.4707	12570.2828	22272.9708	5017.2924	1203.1183	20800.9977	1012.4757	3046.4823	10752.9536	12895.398	10234.4843	4849.4118	18770.061	14359.5317	8136.0079	13044.0691	10925.7454	9151.5884	8689.2463	15379.7232	10080.0605	272.0559	699.2683	3614.3707	16345.3457	16448.9556	9258.3642	9827.2069	5490.768	5018.2861
PWY-7347	sucrose biosynthesis III	5082.916	2703.3236	2017.1677	1787.2413	1955.8705	3460.6755	2689.094	3574.1326	1425.9856	1508.3733	726.6184	850.0471	3829.3295	4898.9764	4338.1368	2422.3093	2277.5217	3618.836	7358.0232	3235.9385	7703.311	714.4719	3294.3339	3792.739	3758.7365	10373.771	5798.4708	2899.745	4807.1582	3820.124	8896.22	4557.7985	5562.4489	1049.1718	2516.0632	2280.9023	4298.2391	4786.4443	957.0724	1378.4585	2254.1239	1256.564	1630.0792	1897.3215	1592.0832	3911.5076	5008.7134	3330.2713
PWY-7371	1,4-dihydroxy-6-naphthoate biosynthesis II	6586.6386	24871.0631	17496.9349	6778.8142	5761.4955	8664.2596	7431.1292	10521.8467	8714.6474	20247.1914	14333.459	18985.4524	32193.6802	11920.7028	5501.6448	10267.1456	9956.0953	6636.2087	12977.8737	7052.537	6005.8421	4831.5048	12533.2262	11638.0308	13413.5833	16688.499	3460.5582	8377.3169	12625.6529	5484.84	7964.0216	3906.4753	6935.9571	9569.6896	19553.2016	7414.7364	14572.9057	17724.7886	1009.759	724.053	2130.2506	778.3444	959.3604	1088.3274	1136.4305	2893.9536	3843.9793	2985.9288
PWY-7373	superpathway of demethylmenaquinol-6 biosynthesis II	0	0	0	0	0	0	0	0	0	0	0	0	0	0	0	0	0	0	0	0	0	0	0	0	0	0	0	0	0	0	0	0	0	0	0	0	0	0	0	0	0	0	0	0	0	0	0	0
PWY-7374	1,4-dihydroxy-6-naphthoate biosynthesis I	3640.8127	22450.7409	16438.0353	5360.4854	3413.0038	5584.1038	4571.0596	7144.8913	4953.6205	11291.0656	5594.3231	18522.968	31000.5759	9575.0738	4413.0308	10242.5379	8981.731	5929.0765	11299.125	6069.5433	3870.2486	3988.7178	12159.3157	7458.2124	12954.235	16530.3328	2712.9709	7239.9557	9972.1952	4015.9273	6296.0914	2892.5636	5434.9195	6707.3109	14025.8926	6627.4893	12784.5154	16191.076	810.9124	660.1641	1678.2032	752.5887	787.6875	989.0465	771.7697	1933.6145	2781.2772	2064.2843
PWY-7376	cob(II)yrinate a,c-diamide biosynthesis II (late cobalt incorporation)	37458.1271	46655.1962	28566.5739	19338.3509	22997.6194	25647.6969	34704.9512	42518.6129	25990.2738	45367.6484	20451.4044	34623.3841	63861.4313	47878.8689	32226.4216	22748.3241	18163.4633	18836.8359	37698.7293	39044.5366	53529.63	24334.6517	26870.4369	43676.1349	50178.1032	54919.5996	44332.4868	25506.6371	23278.8803	20340.7308	29355.6811	48329.6481	44983.5	42192.8022	35112.5239	36997.5085	35914.8584	50113.7121	48208.5597	40254.4964	34578.4437	28808.9786	40148.0923	39618.7763	34539.4876	51152.1235	27294.3597	35000.4234
PWY-7377	cob(II)yrinate a,c-diamide biosynthesis I (early cobalt insertion)	914.8341	210.0168	20.9683	0	795.5025	34.9355	612.5592	761.2644	402.5421	1245.5472	8654.5003	41.9215	27.9771	550.038	1656.05	27.9676	786.8561	441.6048	174.1153	180.2015	398.4602	249.3147	97.5301	326.3288	153.1154	125.6463	1438.0654	62.7833	401.4414	83.6559	731.7631	602.7359	256.8702	809.0605	1274.3973	90.6668	125.4208	104.7835	296.8545	3423.928	3566.1165	1499.1153	1328.4823	1300.1273	148.8928	1386.8093	602.3185	536.9083
PWY-7391	isoprene biosynthesis II (engineered)	0	0	0	0	0	0	0	0	0	0	0	0	0	0	0	0	0	0	0	0	4.9267	0	0	0	0	0	0	0	0	0	0	10.0634	0	0	266.008	0	0	0	0	0	0	0	0	0	0	0	0	0
PWY-7392	taxadiene biosynthesis (engineered)	26672.6102	64826.3335	41689.7555	23441.8817	22603.2846	28270.2266	30687.1176	39661.4876	23789.5091	57177.2358	24673.7716	45676.781	84749.8681	47920.5991	26099.9129	33469.7198	34786.2609	25951.4338	52398.824	37248.7309	56852.7265	23300.5438	34001.191	45015.7059	44725.6406	70640.6164	20427.705	39179.211	31326.3266	17002.4124	30574.8193	24614.7194	30790.9745	35416.7282	47892.7857	29338.239	38598.7724	55548.1871	59804.4519	34918.7168	17891.8389	24535.3188	36638.133	27882.2303	40657.8109	39056.3813	23722.0442	23720.0808
PWY-7400	L-arginine biosynthesis IV (archaebacteria)	64410.3085	86590.6825	51679.217	37129.3126	45541.1258	52307.2652	61447.2571	76249.6916	45760.4636	87079.8149	55821.9829	57831.1608	108659.7648	93033.5467	54611.5956	65625.2232	48372.5714	44365.2967	84660.7619	63127.6006	84150.1711	39472.9166	59841.5552	96187.8826	87611.4198	128110.2158	63658.4727	53459.4532	67812.9759	40943.8897	58318.648	72529.0616	70057.5876	63801.7053	74751.1534	64886.8372	66942.1403	90642.9637	101853.6051	63879.0129	56570.029	55678.0767	56138.6532	63760.9632	63557.1414	81099.865	52836.8111	57922.0647
PWY-7431	aromatic biogenic amine degradation (bacteria)	48473.7762	72444.2282	49884.9469	31356.1382	34261.7583	40829.1563	52127.2749	60673.789	33069.3903	82711.8593	19523.0758	50899.749	107893.4903	65111.9588	40117.6928	20162.3625	25111.3815	20978.3389	45725.6862	50581.8871	69260.9471	24846.019	31206.2915	38514.4753	53709.9922	64259.0625	40557.7659	31158.6868	18403.7835	20684.6801	31671.2967	64094.9103	53986.0464	44107.2945	37063.386	35565.2741	40024.941	55524.4733	99710.1891	55590.108	44774.1986	56638.5383	47478.5267	65061.7557	63225.1028	76253.6098	25496.9852	38800.6571
PWY-7446	sulfoglycolysis	0	0	0	0	0	0	0	0	0	0	0	0	0	0	0	0	0	0	0	0	0	0	0	0	0	0	0	0	0	0	0	0	0	0	0	0	0	0	0	0	0	0	0	0	0	0	0	0
PWY-7456	mannan degradation	0	0	0	0	0	0	0	0	0	0	0	0	0	0	0	0	0	0	0	0	0	0	0	0	0	0	0	0	0	0	0	0	0	0	0	0	0	0	0	0	0	0	0	0	0	0	0	0
PWY-7527	L-methionine salvage cycle III	0	0	0	0	0	0	0	0	0	0	0	0	0	0	0	0	0	0	0	0	0	0	0	0	0	0	0	0	0	0	0	0	0	0	0	67.6283	52.8859	24.1358	0	0	0	0	0	0	0	0	0	0
PWY-7528	L-methionine salvage cycle I (bacteria and plants)	0	0	0	0	0	0	0	0	0	0	0	0	0	0	0	0	0	0	0	0	0	0	0	0	0	0	0	0	0	0	0	0	0	0	0	0	0	0	0	0	0	0	0	0	0	0	0	0
PWY-7539	6-hydroxymethyl-dihydropterin diphosphate biosynthesis III (Chlamydia)	65393.384	92311.3241	55000.8392	37502.7591	44974.0229	51559.7167	60371.4715	75489.0364	45675.2739	85853.2678	59100.9974	66368.5168	118405.8223	93334.1357	56640.4923	59683.671	51806.5602	47457.1335	89316.946	66685.6575	96043.8074	43403.0115	59391.4147	86919.6152	93038.2138	135827.1511	76035.1552	52639.4317	70375.4318	43075.8636	61775.0404	76596.5994	75596.056	65554.0899	79099.7791	70137.2324	67461.0696	101689.3634	107346.9601	68128.2566	60170.4609	57649.4125	62436.0584	67357.1051	68011.6899	87394.5863	56968.063	60524.948
PWY-7560	methylerythritol phosphate pathway II	67838.2449	97823.0136	59004.4078	39831.689	48660.7905	56327.0204	64534.0322	81228.5833	49949.632	94711.8615	62211.0083	69508.3548	124090.3455	102655.3301	59490.1012	64971.8507	56907.1782	51724.3063	98968.3127	69402.3096	93484.2292	45876.2831	67068.7943	96133.0015	102589.4037	144200.0154	76953.7136	57538.1862	82335.8206	46148.2374	65561.9377	78904.9669	77949.1433	73407.4097	87761.9702	75865.8913	76663.9863	109307.3238	110698.4771	69923.6141	60081.7121	60210.6294	62257.5204	67958.3743	69860.3003	88550.7643	57549.4492	62918.5184
PWY-7616	methanol oxidation to carbon dioxide	4293.7318	2948.4331	1584.8271	2103.4869	2799.4337	4271.2692	4567.2689	6564.9944	4733.0454	6019.4335	3869.0954	335.0693	1653.1207	489.7182	478.7245	306.0677	502.5007	334.2186	1334.5052	282.8093	1431.1421	765.0258	391.4427	5534.6025	497.2728	322.6233	2500.0879	2446.7559	775.7074	483.8597	1863.175	1761.2827	730.7829	821.9184	2174.1079	136.2629	474.573	429.9465	101.9673	182.8367	777.7983	146.8975	658.5467	559.6579	1097.1432	314.5176	1125.3893	359.9616
PWY-7644	heparin degradation	0	0	0	0	0	0	0	0	0	0	0	0	0	0	0	0	0	0	0	0	0	0	0	0	0	0	0	0	0	0	0	0	0	0	0	0	0	0	0	0	3.9794	3.5321	0	16.9681	23.693	11.3853	0	0
PWY-7663	gondoate biosynthesis (anaerobic)	89070.5823	131380.5171	74323.5907	51172.3447	71069.104	80501.3417	83093.8768	111641.8805	69203.8334	134028.5381	104241.6727	87889.394	155272.721	165633.6273	88056.1883	115858.539	99280.3536	88860.0493	176744.0954	95997.8386	140988.9702	73456.933	117403.4554	179499.719	161421.7714	259822.1773	110745.6665	92437.7785	138335.1437	70882.6378	107897.7697	93303.8017	99070.5804	96434.7077	142647.0407	120313.9104	112415.7	179754.2085	106674.853	54489.6085	47067.2076	34623.2099	70501.4131	44475.8758	79917.7334	103447.5601	97997.8839	92659.7262
PWY-7664	oleate biosynthesis IV (anaerobic)	65922.6725	88200.5613	48332.0381	35549.8209	49309.159	52531.358	56415.7463	76452.7506	46141.1538	95823.6801	79738.3624	57899.5502	103363.9707	96376.6403	57254.9572	81691.469	65055.173	58411.5674	107824.9908	57832.8356	77377.3208	47767.5004	79393.8202	110157.9308	103098.6477	180249.2721	63879.782	68531.828	83999.9092	50352.7011	70605.9118	59617.0773	71027.4541	50853.7801	94309.8733	86105.1378	72010.2711	123579.6191	60319.2782	37188.9706	25788.2077	21507.1264	42359.7977	25714.6505	45695.2658	55512.9745	56101.3293	51132.4473
PWY-841	superpathway of purine nucleotides de novo biosynthesis I	77203.8575	110686.9449	66727.9287	45644.401	55291.5449	64347.4509	74039.8122	93272.275	56743.5666	107267.8569	69729.5556	77858.8163	140052.7834	117859.9909	68118.1688	72539.8533	65298.0012	58974.0639	111454.121	80285.5662	102571.0078	52209.376	73889.8669	111699.6815	114910.3282	163795.6871	87344.7508	65010.7633	92012.327	51621.32	74599.9446	89820.2792	88372.472	82588.9778	97279.9914	84506.8942	85129.9763	120882.392	119963.3639	76569.4811	68741.8172	66028.0292	68291.2043	75903.3461	75657.232	97268.5862	64367.0177	70184.2184
PWY-922	mevalonate pathway I	0	0	0	0	0	0	0	0	0	0	26.7921	0	0	175.0248	6.1891	0	0	0	6.9882	301.0576	6.2288	232.0953	0	230.3836	0	0	6.2603	0	0	22.5922	0	12.0157	167.5607	242.9431	592.0794	0	0	0	0	0	0	0	0	0	0	10.1532	0	0
PWY0-1061	superpathway of L-alanine biosynthesis	57494.3827	79606.6375	49839.0943	32735.8322	38656.5537	44599.2172	53832.3848	66406.2146	42326.9017	78897.6137	49127.9925	61826.6481	107352.8914	68769.765	46511.8579	58821.5451	31378.3612	36919.3591	59466.5316	58274.5866	65511.1296	42398.4613	53504.5491	54606.4995	89736.6391	125829.044	73389.0103	52480.2813	60703.6982	36146.1559	44733.4689	73812.1168	71221.2689	66840.5953	67854.7157	72542.7126	62284.3128	92804.5487	96147.7067	66092.366	60820.388	58779.7011	53721.7337	67497.9607	57971.9879	72331.9654	26786.2422	41154.0307
PWY0-1241	ADP-L-glycero-&beta;-D-manno-heptose biosynthesis	30462.1358	50583.1188	31745.1185	20459.875	27003.6805	32319.8362	28722.0431	43071.1833	22586.4762	39641.6278	30576.9758	36192.9984	62571.9515	56046.6738	27667.3712	30666.3462	34611.0667	28838.2466	60947.363	28811.7085	14974.052	17104.9248	39508.2359	52095.2216	54079.3313	73035.8323	32548.1721	37124.6468	54522.1762	26626.052	37360.0501	27105.1299	33024.6726	23744.4604	40011.1698	30893.5036	43030.885	58389.311	7862.1518	2763.1047	6445.8252	3095.641	7898.9651	6936.3022	9349.1986	19590.7411	27429.3281	29031.7248
PWY0-1261	anhydromuropeptides recycling	50825.5664	87732.5307	54517.9489	31896.5034	36518.8606	43610.8427	49370.5274	60322.9651	38453.7484	71447.3072	43397.771	63119.0101	112664.9686	81891.7203	45507.8268	51329.4942	47971.2928	40068.2214	77625.7477	51949.7157	63448.397	31956.7636	57983.6621	66197.389	79443.4628	107435.0999	40867.8097	54304.1226	52600.0929	31736.9293	47135.9639	43272.7231	52405.4838	52537.6369	71257.4117	51481.998	65144.8571	88270.6468	23208.7134	22523.7653	33218.7547	15419.4315	28666.131	28723.7474	22895.4719	44531.1994	36024.8565	36180.5445
PWY0-1277	3-phenylpropanoate and 3-(3-hydroxyphenyl)propanoate degradation	21170.6704	39825.4384	27882.3306	17629.1289	14592.1625	18890.8727	22247.5184	25294.548	15572.9019	35512.1691	5177.0207	30247.7602	62849.127	31056.4697	20873.2767	4811.4177	9022.8778	8099.1473	13785.4462	27816.3873	22458.548	13041.0095	6399.3562	12798.0967	8921.5481	14045.3881	15556.6241	13952.5897	4502.0972	9767.3516	11531.6975	16220.1888	22818.0025	18291.7118	13731.8218	11726.8421	23043.3999	22708.8888	32171.2312	15040.2966	48346.9416	8568.9418	14243.8373	17203.6724	21366.586	21591.7019	9140.3372	13439.3849
PWY0-1296	purine ribonucleosides degradation	20638.299	31855.6886	18659.1479	14461.9488	17862.383	21460.8318	22267.8581	27168.3815	16114.1823	26663.3088	17075.5976	15800.5023	32095.0138	38671.9899	20493.4169	20603.7138	20977.6305	16852.1798	32888.1802	21329.0729	23157.0396	12673.8318	24644.6358	30802.4726	37298.6351	45562.6262	15778.2711	26958.5317	23199.3352	14244.3825	20879.5294	18510.2754	20614.7911	22099.6053	30223.3806	18894.9788	30732.0895	33925.3796	7016.8178	1370.3139	6396.3285	771.7247	4241.3886	2022.826	8902.5403	17291.8008	13950.3225	17343.7801
PWY0-1297	superpathway of purine deoxyribonucleosides degradation	41726.135	67107.5957	43581.4574	27197.6608	25546.1053	30259.0755	42913.5777	48078.4434	29564.3806	55164.898	17233.0123	45541.7173	89400.0182	48322.05	32417.5236	19905.0885	20611.9804	17115.8101	33747.6133	42283.8438	45332.8175	21322.0145	25990.0153	30245.8925	51261.0237	51584.3877	29772.7794	32847.7046	24963.8981	17056.7035	22524.8433	48333.0278	42265.9988	43182.7373	34511.3144	31825.0542	41889.5536	44624.8918	74738.3846	49812.1448	48847.4446	48707.9518	35832.2512	55616.8811	43577.3768	53846.2682	17420.0056	27214.0805
PWY0-1298	superpathway of pyrimidine deoxyribonucleosides degradation	18265.0603	43320.0307	28110.9881	14594.6748	17794.4184	20844.2699	19688.5335	24428.0929	16940.6231	35081.4399	15640.249	30000.2536	54574.7439	33738.5241	18100.1603	15714.5214	17125.3693	14076.8105	24472.7481	17783.7063	20162.9134	12147.8016	19788.5958	20433.481	33102.1516	39212.0228	14247.3833	26077.0563	19834.6503	13693.1766	20086.0749	15504.4772	18062.5942	24008.2808	29783.8006	15972.0503	26023.1229	29676.291	5197.9388	2049.7886	5214.0431	2008.3797	3183.319	2828.5475	6911.201	14183.996	17377.3979	18190.5816
PWY0-1319	CDP-diacylglycerol biosynthesis II	101010.0076	144328.2308	87115.3873	58952.3791	70115.2018	81657.8601	96862.2431	120302.3667	73023.1959	135086.5798	90619.0495	102680.8725	183839.0109	148152.2697	87034.7521	106304.6047	80213.0452	75750.0304	139021.7676	105169.642	133043.245	67022.3785	98775.8817	132199.511	151990.5902	223210.0346	114113.8984	81780.8569	116883.5276	65161.7652	92639.0531	120659.7788	116175.0223	109409.6142	124045.8218	116174.1017	109931.5373	153775.6225	157734.6591	100260.1515	91103.327	82455.936	91182.9928	95721.4168	100679.3952	133367.7753	83421.1615	91837.912
PWY0-1338	polymyxin resistance	0	0	289.8444	0	0	0	0	0	0	0	0	0	0	0	0	0	0	0	0	0	0	0	0	0	0	3.0824	0	6541.2045	0	0	0	0	1.25	0	0	0	0	0	0	0	0.9375	0	0	0	0	0	0	0
PWY0-1415	superpathway of heme biosynthesis from uroporphyrinogen-III	43153.5308	62064.246	37795.1737	24977.0938	32138.7522	37182.5295	39193.305	51493.662	32069.3168	60093.5717	31347.062	43488.3819	79150.2058	64544.8622	38123.3683	18180.2082	31265.2504	28535.1234	58580.6226	44960.4354	56644.6451	24517.9897	29457.2689	50321.349	60326.8287	53075.6559	44013.8053	36451.4141	45321.9441	28439.0502	39144.9083	50342.5005	49730.3468	46035.2759	42974.5869	41024.4777	48324.5284	57538.6816	61225.432	38741.6747	33164.5152	26060.6418	38757.5288	31271.5735	41252.1497	54253.0995	32697.6543	40195.2511
PWY0-1479	tRNA processing	42104.5334	51656.4618	27658.136	21888.7017	31217.0381	36302.7085	33071.0719	47323.1895	33090.247	59266.0502	47147.3917	41171.2697	61288.2425	63494.6938	38655.5616	52061.359	34995.449	37432.404	68295.0577	44510.3557	48777.4111	36032.0315	48251.9934	65180.7288	75974.3756	114658.5381	63300.6893	39512.8048	61409.1047	33335.5273	45395.6358	53127.7778	56280.2758	53455.5998	62601.2742	60808.3789	49409.1809	79992.8494	24411.9908	44873.7841	38377.9479	28958.2174	37028.4179	31944.7676	23599.1212	39643.2086	32670.2866	33466.5117
PWY0-1533	methylphosphonate degradation I	13846.1231	18304.8922	9307.2197	7236.7865	9222.8097	10992.9658	14811.045	18743.7982	10231.6366	20318.1785	14319.1712	10623.101	23129.7176	26009.0745	12941.2597	14480.7957	9219.7634	8492.3661	22299.0812	15039.354	18396.5454	7850.6125	16585.9397	29403.7259	16628.4316	24414.1331	9815.7273	16654.4425	12211.5754	6982.9997	12367.6918	10884.4067	11197.636	8647.5851	16554.4044	5956.4317	10335.7002	19256.7825	13299.6054	1074.2022	5869.5537	2207.9561	4619.1768	2805.7008	13876.1089	17619.6396	14390.2327	18118.4484
PWY0-1586	peptidoglycan maturation (meso-diaminopimelate containing)	52405.546	68624.9861	44519.0891	28682.5856	33400.4879	38876.4879	53651.3609	64457.9739	34435.6202	61384.6466	35194.849	54197.498	92548.9132	61379.0473	39145.2849	64906.6962	49722.1511	41892.1329	67747.3257	50283.7945	53419.9674	32219.2675	61235.7131	50219.8781	83666.8334	119067.9579	44936.8584	46037.2759	45891.4943	26333.5814	41749.7624	68078.4233	56500.807	49204.6907	53874.6868	65227.0726	50421.4227	79286.1604	106843.778	67893.2407	47877.4036	69174.8395	51353.6135	77946.6825	60946.4701	73814.1011	42062.8471	40890.6463
PWY0-162	superpathway of pyrimidine ribonucleotides de novo biosynthesis	76342.1316	110273.7332	66151.5794	45478.2881	55599.1205	65209.0116	72972.9018	92761.1716	56450.1358	106743.1367	71511.2975	77296.4249	138734.9283	119053.1292	67537.5506	73827.3271	66639.9306	60062.6618	113831.4025	78819.738	100398.3075	51919.9445	75390.3814	113809.8465	116117.6962	165579.8174	86245.0172	65018.1613	95590.931	52343.9493	75374.6878	86845.2144	87232.4914	81067.1385	98574.5216	84053.8105	85251.9695	121202.3121	116101.5357	73874.6785	65872.6304	63265.5271	66227.9904	72488.5351	73283.1742	94838.3522	66035.2561	70089.8644
PWY0-166	superpathway of pyrimidine deoxyribonucleotides de novo biosynthesis (E. coli)	62884.3153	91377.0791	54799.6565	36823.0327	44176.1667	50639.6837	60190.8732	74959.2354	45864.6906	87358.6461	56689.715	65473.8094	116550.5543	95689.3018	55898.9037	62098.488	52356.5583	47947.6004	90889.0917	67250.4684	88208.9534	44487.8588	61493.1358	87775.6032	94812.3625	142438.6562	74611.9173	51500.4604	71673.3799	41467.0674	58759.9537	76006.7915	74246.9256	70264.1067	80302.3034	73071.97	68160.3764	100999.2807	104937.6524	67100.2958	59616.1326	57962.559	59633.4358	66059.3093	66270.2199	84175.8413	52442.3623	58098.409
PWY0-321	phenylacetate degradation I (aerobic)	9074.1522	38764.6624	27203.6392	10571.13	7089.1155	10505.6507	11797.133	17751.1723	11495.0885	21714.3398	7334.8952	33245.5955	56885.9026	21625.3075	11499.1461	15342.8655	14891.1121	10198.0383	19289.5499	16826.6628	13237.1429	9823.7001	24315.6406	11591.6373	28134.3197	38082.7267	10271.4978	14702.8184	14313.5592	8230.8394	13686.7559	9772.1608	14779.2129	18053.3444	19085.1768	17460.3956	27634.6174	37626.4509	8729.29	20398.1563	17665.7797	9661.4242	5042.0191	9925.9087	9698.7095	14112.7588	10913.5141	12058.2047
PWY0-41	allantoin degradation IV (anaerobic)	0	0	0	0	0	0	0	14.9438	0	0	0	0	0	26.8695	32.7033	35.6282	56.0617	0	59.2625	32.7463	0	20.7154	235.061	94.7921	186.1076	139.875	0	0	0	0	0	0	0	49.9847	0	0	0	0	0	0	0	0	0	0	0	0	0	0
PWY0-42	2-methylcitrate cycle I	18442.2641	20752.953	10085.2753	9172.4983	15387.9203	16588.1856	12744.6354	19784.8259	15298.9879	27202.147	15100.51	18182.3723	23026.016	28909.8121	15181.4243	16221.8322	16640.4573	18277.5654	33452.9062	17823.2647	13777.3327	15774.6892	21977.7456	26075.1299	37493.647	56431.1227	31194.3989	18035.3426	28127.9923	15681.3442	19569.5948	22772.6803	27158.7147	25499.9406	22409.9878	31737.6154	22215.3768	37938.6543	5302.3065	15814.6519	14589.6859	6197.22	12600.9812	8499.0581	4719.9531	9815.8773	13718.2466	13002.3799
PWY0-781	aspartate superpathway	58846.8164	83950.6055	49735.3018	34329.6062	41408.4632	48714.6549	55847.5651	70687.9631	43495.7502	80836.4995	39861.4582	58152.2325	105671.285	87393.8053	51627.7425	43480.1478	46383.8937	42336.7771	76939.9362	61621.7268	80282.5983	38060.6499	47708.4774	85883.8725	83326.2946	97516.4313	61208.466	51584.4598	49037.672	35299.7358	53681.926	66161.4804	66726.3843	62032.9237	63118.6127	56430.0452	62075.8368	84897.8849	88861.5775	46537.2264	39149.2497	35747.6913	50160.5527	46871.7648	57767.4694	73716.4668	45503.5522	53258.8442
PWY0-845	superpathway of pyridoxal 5'-phosphate biosynthesis and salvage	10810.7541	14167.472	5594.0339	4727.8098	6922.8516	6954.3191	10078.5961	18551.0372	11651.8421	18762.3595	14709.6784	9658.6707	11236.8531	22612.6237	12683.0214	3469.2993	6161.1794	7524.679	21381.2858	15334.9295	3943.347	10446.6305	2853.7005	34395.6279	8221.7253	28151.5421	14588.2914	20896.54	14370.1057	8085.0777	11208.529	16649.5051	14092.0107	14485.509	22819.5203	9063.2974	13144.1285	22692.6302	861.2634	390.2403	1180.2688	145.0135	472.8014	809.4773	2763.453	2838.6457	4734.5366	5097.9926
PWY0-862	(5Z)-dodec-5-enoate biosynthesis	60186.0901	79974.0966	43637.7903	32301.3637	45133.641	47812.6388	51156.4334	69571.7654	41953.0984	87591.4769	74267.0176	52330.0494	93334.8686	87327.6008	52046.4769	76413.1009	59976.36	54082.978	99064.3505	52102.5359	69561.1437	43699.4104	73725.278	100849.0042	94859.7858	168108.2067	57648.4056	63732.2961	76988.2653	46321.2287	64934.832	53667.4562	64561.1993	45632.9305	86600.8137	80312.856	65673.3596	114019.6718	53463.1405	33038.4451	22688.0387	18916.3913	37860.0303	22640.607	40760.9049	49474.6541	50789.7915	45984.5254
PWY1G-0	mycothiol biosynthesis	24899.6787	35485.7992	24887.8498	14793.6009	13287.3485	14745.732	26233.8482	27915.5784	14996.9136	28293.6975	3236.4161	27306.565	53934.8584	21341.4491	16665.104	3113.8294	6653.6812	5620.1101	8869.8219	23913.6031	29248.0938	9770.4052	7400.848	8551.3794	23048.3257	16192.2207	18932.0798	13192.6223	2531.5657	7883.9115	9148.5144	34945.6083	25892.5998	23377.1386	9243.9262	16179.2023	20612.6453	20485.8059	64456.1743	41286.4357	38018.7077	42471.5329	30047.8254	47285.9311	36106.6423	42098.1907	6984.9513	17679.5389
PWY490-3	nitrate reduction VI (assimilatory)	10192.522	12283.7113	6025.3564	4343.429	9757.3381	7630.8635	9992.5818	11799.73	7243.4029	13476.193	11489.3802	8011.1936	13884.7882	11678.5996	6547.2706	8398.6634	6605.6155	5396.8418	18576.4305	6155.546	14982.9904	5394.1642	14718.1761	13323.0251	11950.7859	39664.2385	9023.628	9244.2435	10237.5223	6479.9391	10267.292	7292.7025	5745.0469	8009.8395	13881.0593	13748.1468	11741.7045	25432.7339	8153.941	896.079	3253.7225	1499.3898	6384.5663	5428.8986	9130.4344	10687.6184	7426.133	10356.4172
PWY4FS-7	phosphatidylglycerol biosynthesis I (plastidic)	87903.872	122643.7684	73845.1239	51588.5771	63069.6179	74650.0737	83035.4726	104219.1717	64476.4817	119844.716	72876.9686	87256.573	155428.6501	122914.8649	74581.347	78357.453	64972.8681	62056.0581	114107.8547	88027.1324	115387.674	58394.824	79397.7488	104823.1236	135228.8258	177681.9736	99621.959	71933.6914	96688.4582	56941.1018	81651.1709	102646.1885	100643.7405	94885.0009	102056.2125	96866.2492	96965.1167	131799.3283	136224.289	91508.3526	81702.9567	76685.1479	79821.5066	88424.0742	85869.3032	111609.7681	70571.2771	78498.3177
PWY4FS-8	phosphatidylglycerol biosynthesis II (non-plastidic)	87903.872	122643.7684	73845.1239	51588.5771	63069.6179	74650.0737	83035.4726	104219.1717	64476.4817	119844.716	72876.9686	87256.573	155428.6501	122914.8649	74581.347	78357.453	64972.8681	62056.0581	114107.8547	88027.1324	115387.674	58394.824	79397.7488	104823.1236	135228.8258	177681.9736	99621.959	71933.6914	96688.4582	56941.1018	81651.1709	102646.1885	100643.7405	94885.0009	102056.2125	96866.2492	96965.1167	131799.3283	136224.289	91508.3526	81702.9567	76685.1479	79821.5066	88424.0742	85869.3032	111609.7681	70571.2771	78498.3177
PWYG-321	mycolate biosynthesis	69618.949	92677.7106	50806.131	37457.9203	51932.4573	55224.8598	59503.9742	80598.3307	48562.9198	100885.4621	83508.6792	60836.5854	108698.7112	100881.0149	60148.3646	85583.8236	67821.8765	61088.247	112511.7318	60700.076	81092.3632	50139.9992	83403.4803	114781.0225	108685.5839	189150.0831	66964.7755	72316.2534	87458.6475	52846.0376	73991.6791	62758.8967	74760.2034	53322.4198	98407.9996	91082.9094	75707.6484	129862.8284	63292.35	39096.7099	27005.9122	22557.9413	44515.8294	26979.3308	48002.8459	58295.9617	58631.0374	53629.8078
PYRIDNUCSAL-PWY	NAD salvage pathway I	55113.6996	71495.8264	43599.1522	30930.9727	37383.0272	43041.2489	52793.509	64838.4636	38082.9663	68496.1301	36726.0184	50814.5034	93329.298	78296.7091	47399.3221	48506.2253	38732.5154	38468.4676	72744.8031	55385.8526	67842.4695	35533.3911	48515.8217	67833.1057	82543.5353	109805.689	55644.81	45174.281	54886.4479	33177.9612	49536.2363	63947.3846	60674.8214	54756.9797	52965.6872	58780.249	56116.826	76764.0644	87418.9339	56654.9514	53911.7399	51359.7569	47631.6419	59047.8385	53293.9008	69829.2125	40977.1501	47628.9601
PYRIDNUCSYN-PWY	NAD biosynthesis I (from aspartate)	64168.1528	89755.1715	53599.5214	37303.7912	46298.0942	53669.4184	60472.1831	76655.9858	47030.2758	86738.253	59907.7472	64416.5216	113310.5117	95354.4572	55831.6352	59125.008	53323.0636	49113.1952	93230.5548	64720.7405	79213.3708	42846.7211	61265.8124	87855.1591	94667.3147	132411.5295	72845.8632	52827.976	80074.965	43974.6226	62612.3267	72860.8697	73176.9975	68686.5008	81720.6253	67753.3114	70982.1814	100998.2589	93334.1795	63069.0635	56215.324	54374.3571	54334.9027	62074.0223	57844.8577	76181.0926	50676.167	55111.1616
PYRIDOXSYN-PWY	pyridoxal 5'-phosphate biosynthesis I	10675.4501	16867.6725	4530.7385	4583.1159	7833.3709	6419.231	8438.6321	24675.6588	20145.3346	33405.5273	32245.8743	20423.6562	8534.8839	37473.3873	15879.498	1716.6111	5058.4957	9889.885	29286.2817	28109.1952	1827.8006	23385.8882	1407.4383	48178.307	5579.0955	40749.3624	46245.8718	29334.9085	44889.6803	21867.8931	11636.5447	31056.6542	36845.6541	37043.1318	44007.2985	19563.9751	25758.1658	50625.7503	375.9235	170.3189	564.858	62.8575	206.0649	364.9676	1295.3267	1356.1482	2803.5669	3013.2148
REDCITCYC	TCA cycle VIII (helicobacter)	92284.1866	144632.0327	87721.1057	54656.8272	64309.3576	72949.1827	90022.2697	111159.6349	67983.2286	125493.2567	75390.1043	107375.9612	188379.3509	142029.2532	83837.161	85248.8709	78896.1951	61962.5589	118853.0147	99587.7799	119335.3685	65950.7718	91335.7268	116325.273	139510.9457	192261.2073	90653.5482	71475.7858	81000.9367	54583.191	75173.1784	110489.2595	103226.5719	102425.4944	113509.5785	95557.0173	106609.7339	140555.5551	146319.4774	95955.0264	90575.2913	84069.0431	81983.1788	96863.445	90790.1275	122031.2041	75602.6978	84895.9023
RHAMCAT-PWY	L-rhamnose degradation I	2972.2676	1472.4864	1622.1699	1450.183	1881.4182	2515.9729	2241.6208	3019.4449	1310.6825	3026.959	2133.2884	662.8188	1743.4046	1997.439	649.9551	356.5139	1063.1806	886.7259	1489.2604	1786.8023	2077.8909	974.4382	724.4277	5290.1876	1084.1882	382.5277	661.0264	9701.9191	869.2501	563.9472	656.9259	654.8382	1597.4262	707.0685	2075.9801	406.9104	1101.995	1471.8363	288.2804	124.8923	977.6868	72.8593	313.7347	610.2211	1195.6842	893.2395	1256.244	613.4909
RIBOSYN2-PWY	flavin biosynthesis I (bacteria and plants)	65739.9698	94690.8099	57107.788	38929.771	47421.855	55343.9594	63037.3578	79762.0968	48852.0472	92158.6422	61450.7656	67172.3578	119972.2724	100693.1614	58273.4808	66541.632	57201.9176	52611.7907	99657.3018	67830.0553	89821.3742	45760.2501	66509.3165	96308.8402	103573.8633	147390.6575	75775.0647	56368.734	81782.5445	44803.3553	65530.3573	76756.9866	75053.5144	71003.1388	84051.0113	76756.7932	73909.9494	106571.498	102618.3057	66485.9096	58489.0411	56500.9906	59603.3649	65051.5789	65132.8202	83863.315	56823.6979	60802.9405
RUMP-PWY	formaldehyde oxidation I	7667.142	5820.4675	5171.5725	3857.6597	2883.6265	4838.3135	4616.3501	4682.3954	2131.8199	1901.623	514.8462	5999.0026	13455.4694	6415.8185	3904.2754	5760.5507	3708.7561	3175.7845	5456.0641	4692.2583	538.4476	871.9244	6078.3214	4766.1877	10686.2928	10941.6076	4642.5835	1915.4277	3392.4442	2828.3346	4448.358	4057.0327	5564.6328	1753.6779	2553.2541	3218.2473	4914.3912	4714.402	1241.283	272.6152	469.5326	85.4595	148.3524	166.3589	603.8808	2192.1485	2362.1627	746.6964
SALVADEHYPOX-PWY	adenosine nucleotides degradation II	62513.6335	82591.65	46017.289	31789.1526	40706.5061	44216.7963	54078.088	64653.9186	39532.6262	77853.9737	55657.252	57367.2415	107450.598	78198.5221	50608.8173	63125.3442	42335.7638	39726.1633	68314.8365	49408.3536	65578.4912	42740.2601	62188.2767	68735.9182	93746.3006	144911.5705	52321.47	48299.0691	44844.4065	34434.4829	47351.0921	57274.4743	56252.3243	50615.0441	69807.2277	80574.2213	62171.0207	89815.5536	58335.1312	36163.6202	48546.8249	23143.8975	36168.0858	36262.1508	40459.8669	55105.0325	34712.0209	38389.8259
SER-GLYSYN-PWY	superpathway of L-serine and glycine biosynthesis I	97121.8979	127709.1913	76438.6834	53584.3888	63786.7123	72511.6254	92435.3841	113874.3225	68310.162	121191.8067	76712.3596	91918.2788	165454.9363	134799.8824	81461.4744	76184.6627	69826.3509	63579.4629	121710.3467	96907.884	103079.7459	60185.6229	80620.968	124529.8092	134681.382	172959.2292	104649.9657	75889.824	101118.0739	59488.5182	84125.2231	114150.4343	108292.6512	97683.9499	105075.9225	97683.3376	99936.3298	138450.9374	127457.6099	85032.8281	86994.6094	74707.5778	75808.2592	90675.8955	80280.6884	112041.0631	68345.0561	79048.6467
SO4ASSIM-PWY	sulfate reduction I (assimilatory)	91972.1273	127840.4316	76709.1968	52891.9632	66780.547	74481.0133	86268.779	106075.269	64298.4852	123990.2298	67005.8097	90088.8922	169915.9612	120373.3812	74130.9467	73749.8227	67212.6268	59319.8427	115375.3255	86917.5894	132692.2789	48679.8442	75735.4414	102450.2826	123332.0821	168024.6322	88243.7111	78570.5104	88506.3122	54559.4408	81491.8797	104565.895	99914.9717	81606.7275	90971.5209	87012.8462	86499.4799	124030.9597	161938.5006	107664.7768	80038.9935	87451.1771	91714.9142	99635.8852	102696.5545	121780.7154	70017.3473	80296.8405
SUCSYN-PWY	sucrose biosynthesis I (from photosynthesis)	12981.59	7874.0353	5636.2674	5016.7173	5730.5533	9623.7974	7274.887	9587.7596	4202.347	4692.7314	2325.6365	2668.499	10932.5276	11012.6171	10225.5645	6845.5661	6343.4824	9215.5809	17743.4065	7560.6277	16150.2166	2177.753	9043.5323	9863.1038	10536.418	26443.0842	13562.986	8363.1915	12552.5261	9668.6794	20053.6384	11334.6859	14172.2157	3095.7629	7537.6023	6294.2928	11424.6244	13615.5748	2085.8168	4262.9817	6544.6884	3634.7797	4371.6384	5224.7787	3664.838	8704.4356	10920.5914	8138.7455
SULFATE-CYS-PWY	superpathway of sulfate assimilation and cysteine biosynthesis	87790.2242	121597.4375	72150.1668	49828.0199	62173.6267	71840.4294	81994.1081	104034.4401	63842.2287	120077.3745	72406.3239	87777.3637	156876.909	121085.2375	74138.5853	81543.7106	67605.5537	63265.7997	119741.5026	88026.1526	115655.0994	56147.3615	80190.2422	113160.9506	130211.7049	181082.6524	98437.8698	74768.1044	97771.1138	57976.9928	84202.0571	102786.5847	100321.0739	88462.4209	100239.8807	95354.7465	91166.3138	134550.967	140250.3301	91611.8929	79643.6362	78191.3549	81894.3895	92221.5237	87707.2677	111055.3223	70075.7801	77350.9241
TCA	TCA cycle I (prokaryotic)	82672.9825	128508.2658	75426.9223	50321.6049	64567.1445	74296.5861	78780.3438	104063.0549	65414.5043	124185.5955	88886.6848	93578.6678	158840.9855	144056.2502	79711.8795	97111.9021	81946.2001	75299.9058	144798.2367	91054.4969	115497.5339	65480.136	97615.3364	138958.3402	145245.6758	220908.7485	106706.2872	77635.1422	120306.1676	65101.7447	90466.1182	94024.3708	99444.2064	96110.8701	120276.6951	112328.8505	105010.3844	156700.2323	133020.7852	90684.6433	84833.0667	78750.4108	71983.0782	90596.4924	81512.1491	101678.1413	78309.7722	81852.2254
TCA-GLYOX-BYPASS	superpathway of glyoxylate bypass and TCA	67283.0777	96723.9552	57451.02	39645.9204	49672.7826	55872.5619	63685.9526	82718.9976	51247.9888	95395.9885	59956.2493	71923.8924	123557.473	104268.9209	61885.3972	68975.0804	53435.3533	52412.0836	95511.7527	71980.115	90300.7261	50773.1645	68556.9538	88870.7621	110656.9889	160395.8802	86088.5948	56964.7172	76204.0477	46947.5663	60400.428	77518.6197	80181.1887	76320.1554	81985.3519	86635.9892	75190.9606	114057.6847	113148.8392	77314.6939	73392.6516	69061.1517	59388.4581	79358.0601	68462.1781	84621.0593	57130.9466	66048.4442
TEICHOICACID-PWY	teichoic acid (poly-glycerol) biosynthesis	53.4687	0	0	0	37.3207	88.4855	71.4579	85.6148	85.3653	258.2353	64.9136	0	0	0	0	0	38.3752	0	0	0	0	57.5259	0	292.6938	0	0	0	13.4356	0	32.2163	0	0	65.9847	79.9143	256.9326	0	0	0	0	169.2702	114.2907	47.7796	95.2727	104.8723	148.0331	158.5481	193.2054	167.4174
THISYN-PWY	superpathway of thiamin diphosphate biosynthesis I	9160.0718	27740.6994	18329.529	11067.4756	6378.6215	6739.6559	16882.6407	19149.8622	14877.3364	32403.6772	36268.8481	20869.2299	42309.1076	20457.8096	7671.6159	29005.0355	26226.3042	11568.6011	18543.8596	14709.679	24458.0841	21492.6852	23329.9381	35497.1134	19978.8357	50094.7445	6635.3932	9558.0607	17662.43	3012.0902	8838.1106	6161.6328	11715.386	32508.7954	53584.5345	12184.1227	12974.9248	28927.6275	269.3961	283.9132	1423.0308	268.8492	800.6066	1899.0091	2691.6226	3360.8622	9281.741	5546.1272
THREOCAT-PWY	superpathway of L-threonine metabolism	0	0	0	0	0	0	0	0	0	0	0	0	0	0	0	0	0	0	0	0	0	0	0	0	0	0	0	0	0	0	0	0	0	0	0	0	0	0	0	0	0	0	0	0	0	0	0	0
THRESYN-PWY	superpathway of L-threonine biosynthesis	70677.6656	106831.0099	65900.4933	41543.2927	50607.2402	59135.7926	68167.5376	87663.8726	54765.3904	102635.0246	69383.1016	77502.4261	136245.1253	109411.6666	63043.9277	72492.2605	65651.825	56010.492	108387.7371	75090.3574	92356.0037	51167.8028	72281.5912	107718.0851	108950.2469	154680.5493	82747.1886	64463.6887	92043.3755	49253.8367	69745.1379	82824.1329	83105.0564	81091.0238	97670.9086	81894.8242	81418.5388	118669.0399	107473.8295	68351.1229	60797.9223	59759.7267	60964.2344	68919.9925	67327.4434	87100.5291	57979.6198	62364.4488
TRNA-CHARGING-PWY	tRNA charging	59747.7357	91295.2687	54386.881	36501.0461	46129.5547	53646.5747	55676.1919	74235.3707	46445.5007	87733.2643	61815.8207	65655.236	114484.7863	94900.5431	53347.0158	66373.3134	56928.4897	51406.786	98035.7658	61543.7922	64643.6474	45349.3926	66576.8658	92789.2875	100389.4996	149148.2469	74737.1279	55620.4745	84080.1615	44970.7146	64127.0024	66543.3502	71940.9015	69257.0551	87250.3904	74661.5533	72932.601	106497.5499	38831.4982	45961.5737	41806.5773	32605.0916	41015.1138	36731.5627	37343.1534	58488.5753	51342.1224	53530.1064
TRPSYN-PWY	L-tryptophan biosynthesis	73200.3963	103067.7386	62066.4809	42086.0386	53306.314	62104.3564	69652.7747	88513.2373	54027.9132	100911.8693	68267.476	73374.7791	130106.7283	113151.8398	65216.8194	71745.5978	61156.8294	57449.8486	108421.3938	75365.9951	96559.7858	49435.9091	72255.5141	110330.1453	110661.7817	158574.2845	83233.1448	63790.0152	92375.6957	50123.8439	73269.2804	84094.1904	83896.4574	78517.7419	94851.7438	80767.3997	81781.3496	116683.65	111004.9305	70356.3459	61975.6141	60996.6795	62962.1212	69984.7999	69488.5292	89919.5797	62369.7375	65959.4491
TYRFUMCAT-PWY	L-tyrosine degradation I	31532.9271	40369.9557	22331.5931	17099.1263	21530.9044	24196.1822	22291.2964	30086.0137	21162.8432	38235.7933	28289.5415	30830.5749	49764.3563	32969.2641	23338.6369	40705.2669	21430.2069	23788.6608	38252.533	25112.2954	19778.2814	26342.3287	39738.0856	29161.1193	58774.2356	82492.6799	40879.5743	26936.1762	35283.2277	21930.8298	26135.6708	31808.7431	38509.4347	34524.6097	40702.3295	48338.0732	35435.5515	62393.1272	12635.7036	29961.454	25995.8314	13262.6861	17898.3102	16469.483	10372.8417	26597.8656	28433.8281	27649.4765
UBISYN-PWY	superpathway of ubiquinol-8 biosynthesis (prokaryotic)	52128.6509	81794.1565	46027.6738	29818.8757	40494.5248	46425.2867	44051.7037	60947.2273	40190.8958	70647.7389	64042.7261	60383.7332	97796.0223	90901.3687	50936.8711	60180.6364	52016.7101	47858.852	93182.1153	57813.4018	69862.4405	43222.9544	62822.6834	93863.4774	85077.1196	141138.4046	76029.2805	46007.5695	84948.3537	43653.3283	60176.3609	56465.3475	65688.5122	60626.7168	86718.0773	66004.581	65356.4486	106136.4254	53521.2343	33005.1908	28790.2453	20777.0573	40277.221	26814.419	36871.3425	53930.241	51388.8698	50072.0726
UDPNAGSYN-PWY	UDP-N-acetyl-D-glucosamine biosynthesis I	72152.0204	88009.7646	50381.6525	39423.3958	50160.7551	57235.0476	68342.2306	84378.1458	51154.3749	94562.5931	61344.9599	59032.2264	107878.9122	103160.8019	61419.9076	58817.2619	53317.9533	50427.8989	95491.256	71423.6768	97534.2533	45554.0812	59514.8737	97862.8952	98126.4096	137549.4383	80365.7943	55660.8945	78331.4864	46197.9967	66213.8909	85250.07	80885.7319	74627.4513	82413.8112	73654.6148	71347.2733	100124.6055	119920.8509	77309.8676	65918.7296	66718.4537	66664.1606	75931.121	74207.8352	94715.4643	58798.8948	65590.899
VALDEG-PWY	L-valine degradation I	4578.0703	1818.0805	326.2263	361.5813	1303.9	1096.7633	3753.0087	4609.7779	3360.2757	4264.9668	6261.0303	460.6933	804.8593	21240.104	11333.4549	618.7085	8009.0817	3954.4179	11589.3765	12589.4514	5190.2239	6369.8643	305.4181	27801.0569	53.9889	879.8428	4238.1915	3287.5047	4603.2775	4514.5681	5805.2617	4296.4121	5888.4364	2339.8618	9322.7758	338.4249	6445.4694	3135.7946	6688.457	1602.173	5807.7271	570.7952	1285.3107	1301.0337	1767.0008	2318.5939	2496.8969	1705.8457
VALSYN-PWY	L-valine biosynthesis	111073.6088	176761.8133	102942.9167	65810.0189	81355.186	92744.5345	105506.9348	137078.5533	82805.6691	155831.8632	112586.6971	127320.63	223858.2622	194199.7177	108462.8155	129585.9061	102975.2111	94473.9515	186108.6513	121917.5895	138342.9514	82311.9937	128767.4268	204770.2754	179895.4646	268894.4313	119874.321	98698.6619	144333.6701	79018.1389	114693.6575	117484.0677	124187.8223	113029.2772	159863.0478	131280.7651	134824.9246	199276.9851	144143.744	88527.0742	89832.1281	74461.2529	79542.6212	88483.6028	92491.4258	122411.0306	95771.6462	97720.7015
[truncated: 40 more columns]
